# Supplementary material for: Genetic diversity analysis of a flax (Linum usitatissimum L.) global collection
Source: BMC Genomics. 2020 Aug 14;21:557. doi: 10.1186/s12864-020-06922-2 (PMC7430851; doi:10.1186/s12864-020-06922-2)
Supplement: Supplementary file 2 — Additional file 2: Table S2. Marker diversity parameters. [file 12864_2020_6922_MOESM2_ESM.xlsx]

## Sheet: Sheet1
Table S2: Marker diversity parameters
Locus	Fis	Fst	Ho	He	uHe	F	I	PIC
s1	1	0.0513068	0	0.133	0.150305	1	0.261502	0.124
s2	1	0.362637	0	0.498	0.308617	1	0.464457	0.373
s3	1	0.489489	0	0.501	0.231632	1	0.371003	0.375
s4	1	0.477529	0	0.501	0.235254	1	0.374748	0.375
s5	1	0.105799	0	0.353	0.303577	1	0.459497	0.29
s6	1	0.0504113	0	0.44	0.422942	1	0.603663	0.343
s7	1	0.0367236	0	0.455	0.458634	1	0.644156	0.351
s8	1	0.0799203	0	0.103	0.129238	1	0.222021	0.097
s9	1	0.191831	0	0.429	0.288496	1	0.444264	0.337
s10	1	0.0461855	0	0.098	0.115799	1	0.207489	0.093
s11	1	0.469999	0	0.246	0.182336	1	0.294809	0.215
s12	1	0.469999	0	0.246	0.182336	1	0.294809	0.215
s13	1	0.298813	0	0.5	0.354286	1	0.514382	0.375
s14	1	0.587344	0	0.19	0.104749	1	0.189793	0.172
s15	1	0.502552	0	0.253	0.146484	1	0.234818	0.221
s16	1	0.476589	0	0.265	0.160142	1	0.25649	0.23
s17	1	0.189558	0	0.128	0.107167	1	0.15945	0.12
s18	1	0.51099	0	0.281	0.157498	1	0.258797	0.241
s19	1	0.368211	0	0.254	0.218797	1	0.357227	0.221
s20	1	0.317098	0	0.304	0.256101	1	0.409577	0.257
s21	1	0.193227	0	0.472	0.38427	1	0.557107	0.36
s22	1	0.160324	0	0.344	0.313038	1	0.454575	0.285
s23	1	0.168295	0	0.351	0.313482	1	0.455016	0.289
s24	1	0.168295	0	0.351	0.313482	1	0.455016	0.289
s25	1	0.207	0	0.457	0.371283	1	0.544428	0.352
s26	1	0.0933729	0	0.498	0.459286	1	0.644781	0.373
s27	1	0.396818	0	0.157	0.130656	1	0.21329	0.145
s28	1	0.381512	0	0.152	0.128934	1	0.210673	0.14
s29	1	0.570767	0	0.108	0.0813155	1	0.127802	0.102
s30	1	0.349424	0	0.463	0.304764	1	0.454438	0.355
s31	1	0.0870689	0	0.446	0.426852	1	0.610244	0.346
s32	1	0.116465	0	0.48	0.436102	1	0.619599	0.364
s33	1	0.0340856	0	0.103	0.117295	1	0.212566	0.098
s34	1	0.327884	0	0.465	0.331926	1	0.497855	0.357
s35	1	0.10788	0	0.147	0.169379	1	0.277275	0.136
s36	1	0.150097	0	0.216	0.225229	1	0.351731	0.192
s37	1	0.121386	0	0.237	0.257649	1	0.396182	0.209
s38	1	0.23049	0	0.133	0.107358	1	0.181791	0.124
s39	1	0.0563927	0	0.198	0.216758	1	0.356171	0.178
s40	1	0.564267	0	0.437	0.132216	1	0.233753	0.341
s41	1	0.155493	0	0.253	0.274794	1	0.40243	0.221
s42	1	0.306944	0	0.277	0.244485	1	0.365629	0.238
s43	1	0.306944	0	0.277	0.244485	1	0.365629	0.238
s44	1	0.306944	0	0.277	0.244485	1	0.365629	0.238
s45	1	0.158286	0	0.257	0.250315	1	0.371634	0.224
s46	1	0.240032	0	0.103	0.0722364	1	0.114868	0.097
s47	1	0.348231	0	0.498	0.29451	1	0.451848	0.374
s48	1	0.290642	0	0.157	0.125297	1	0.204184	0.145
s49	1	0.0588445	0	0.123	0.0999897	1	0.187812	0.115
s50	1	0.156547	0	0.238	0.242603	1	0.382318	0.209
s51	1	0.284847	0	0.47	0.351854	1	0.523438	0.359
s52	1	0.278471	0	0.414	0.341191	1	0.508319	0.328
s53	1	0.240296	0	0.47	0.377122	1	0.550032	0.359
s54	1	0.239409	0	0.484	0.382817	1	0.555653	0.366
s55	1	0.330534	0	0.451	0.328056	1	0.477015	0.349
s56	1	0.330574	0	0.474	0.334016	1	0.4983	0.361
s57	1	0.322507	0	0.35	0.285578	1	0.443617	0.288
s58	1	0.35751	0	0.3	0.252659	1	0.396865	0.255
s59	1	0.0448514	0	0.147	0.163602	1	0.282859	0.136
s60	1	0.326241	0	0.402	0.302444	1	0.464765	0.321
s61	1	0.0609665	0	0.098	0.0901546	1	0.167912	0.093
s62	1	0.062373	0	0.118	0.106489	1	0.192212	0.111
s63	1	0.0460244	0	0.123	0.123312	1	0.224094	0.115
s64	1	0.0710208	0	0.241	0.247827	1	0.393702	0.212
s65	1	0.0710208	0	0.241	0.247827	1	0.393702	0.212
s66	1	0.0628588	0	0.257	0.264339	1	0.417827	0.224
s67	1	0.0545607	0	0.143	0.126285	1	0.222328	0.132
s68	1	0.0599745	0	0.147	0.128783	1	0.225238	0.136
s69	1	0.370157	0	0.34	0.270895	1	0.420118	0.282
s70	1	0.114664	0	0.128	0.136734	1	0.222834	0.12
s71	1	0.416868	0	0.342	0.236685	1	0.372514	0.283
s72	1	0.355419	0	0.257	0.190434	1	0.291361	0.224
s73	1	0.355419	0	0.257	0.190434	1	0.291361	0.224
s74	1	0.0538212	0	0.143	0.111912	1	0.203259	0.132
s75	1	0.428259	0	0.478	0.289125	1	0.448502	0.364
s76	1	0.35838	0	0.118	0.0877212	1	0.135033	0.111
s77	1	0.352582	0	0.171	0.115477	1	0.185493	0.156
s78	1	0.352582	0	0.171	0.115477	1	0.185493	0.156
s79	1	0.1413	0	0.113	0.142771	1	0.228898	0.106
s80	1	0.0670595	0	0.133	0.116592	1	0.209883	0.124
s81	1	0.0670595	0	0.133	0.116592	1	0.209883	0.124
s82	1	0.104042	0	0.229	0.186473	1	0.303442	0.202
s83	1	0.0849062	0	0.237	0.207434	1	0.332632	0.209
s84	1	0.324404	0	0.331	0.219098	1	0.349725	0.276
s85	1	0.41573	0	0.327	0.253329	1	0.379906	0.273
s86	1	0.206991	0	0.273	0.267795	1	0.409691	0.235
s87	1	0.206991	0	0.273	0.267795	1	0.409691	0.235
s88	1	0.206991	0	0.273	0.267795	1	0.409691	0.235
s89	1	0.494174	0	0.212	0.178622	1	0.287925	0.189
s90	1	0.115138	0	0.185	0.14354	1	0.246117	0.168
s91	1	0.48412	0	0.462	0.202218	1	0.329109	0.355
s92	1	0.261111	0	0.448	0.363621	1	0.536176	0.347
s93	1	0.387418	0	0.5	0.272989	1	0.424851	0.374
s94	1	0.27423	0	0.303	0.225445	1	0.363883	0.257
s95	1	0.245369	0	0.347	0.278843	1	0.401833	0.286
s96	1	0.593867	0	0.496	0.195636	1	0.314402	0.372
s97	1	0.178191	0	0.212	0.197408	1	0.317323	0.189
s98	1	0.311624	0	0.389	0.294298	1	0.450443	0.313
s99	1	0.104791	0	0.128	0.100131	1	0.166317	0.12
s100	1	0.134338	0	0.229	0.245387	1	0.380317	0.202
s101	1	0.134786	0	0.233	0.247552	1	0.382724	0.205
s102	1	0.134786	0	0.233	0.247552	1	0.382724	0.205
s103	1	0.431884	0	0.477	0.213832	1	0.332079	0.363
s104	1	0.369012	0	0.289	0.238875	1	0.387276	0.247
s105	1	0.117962	0	0.31	0.309621	1	0.476604	0.262
s106	1	0.331958	0	0.465	0.338544	1	0.501471	0.356
s107	1	0.281188	0	0.334	0.279886	1	0.438792	0.278
s108	1	0.137886	0	0.284	0.289677	1	0.444244	0.244
s109	1	0.0894386	0	0.189	0.175623	1	0.283522	0.171
s110	1	0.0899588	0	0.185	0.171475	1	0.278478	0.168
s111	1	0.0859497	0	0.134	0.122679	1	0.214131	0.124
s112	1	0.0736755	0	0.093	0.113412	1	0.198622	0.088
s113	1	0.236163	0	0.434	0.364524	1	0.535811	0.339
s114	1	0.248961	0	0.385	0.328865	1	0.496936	0.311
s115	1	0.402402	0	0.143	0.132325	1	0.219663	0.132
s116	1	0.455249	0	0.123	0.111664	1	0.178026	0.115
s117	1	0.455249	0	0.123	0.111664	1	0.178026	0.115
s118	1	0.345431	0	0.487	0.293498	1	0.439595	0.368
s119	1	0.361175	0	0.488	0.294275	1	0.44014	0.369
s120	1	0.359037	0	0.484	0.286289	1	0.432147	0.367
s121	1	0.493566	0	0.49	0.235599	1	0.376078	0.37
s122	1	0.466246	0	0.377	0.25168	1	0.394348	0.306
s123	1	0.253791	0	0.147	0.14075	1	0.210153	0.136
s124	1	0.253791	0	0.147	0.14075	1	0.210153	0.136
s125	1	0.441492	0	0.393	0.271129	1	0.421821	0.316
s126	1	0.441492	0	0.393	0.271129	1	0.421821	0.316
s127	1	0.450778	0	0.393	0.265745	1	0.415324	0.316
s128	1	0.412179	0	0.401	0.277044	1	0.44063	0.32
s129	1	0.322951	0	0.147	0.161328	1	0.262052	0.136
s130	1	0.0937607	0	0.198	0.157458	1	0.265254	0.178
s131	1	0.0788439	0	0.157	0.108079	1	0.18753	0.144
s132	1	0.214682	0	0.459	0.378569	1	0.557796	0.354
s133	1	0.256564	0	0.368	0.316462	1	0.477455	0.3
s134	1	0.241838	0	0.374	0.326497	1	0.489782	0.304
s135	1	0.355398	0	0.363	0.208911	1	0.331573	0.297
s136	1	0.472241	0	0.409	0.142402	1	0.241065	0.325
s137	1	0.338928	0	0.414	0.31323	1	0.475556	0.328
s138	1	0.289566	0	0.331	0.278458	1	0.437106	0.276
s139	1	0.413221	0	0.475	0.227695	1	0.369474	0.362
s140	1	0.393064	0	0.494	0.286959	1	0.44585	0.372
s141	1	0.393064	0	0.494	0.286959	1	0.44585	0.372
s142	1	0.295199	0	0.245	0.187118	1	0.304646	0.215
s143	1	0.476119	0	0.119	0.105537	1	0.173358	0.111
s144	1	0.248728	0	0.303	0.268981	1	0.409436	0.257
s145	1	0.221092	0	0.284	0.271959	1	0.417344	0.244
s146	1	0.25235	0	0.484	0.37053	1	0.54704	0.366
s147	1	0.25235	0	0.484	0.37053	1	0.54704	0.366
s148	1	0.165043	0	0.344	0.253226	1	0.386515	0.284
s149	1	0.382125	0	0.157	0.136744	1	0.209061	0.144
s150	1	0.0480308	0	0.249	0.223153	1	0.368225	0.218
s151	1	0.0996263	0	0.128	0.0677108	1	0.12046	0.12
s152	1	0.0996263	0	0.128	0.0677108	1	0.12046	0.12
s153	1	0.0996263	0	0.128	0.0677108	1	0.12046	0.12
s154	1	0.41597	0	0.401	0.27395	1	0.41316	0.32
s155	1	0.418148	0	0.411	0.276428	1	0.416025	0.326
s156	1	0.441227	0	0.377	0.249415	1	0.391612	0.306
s157	1	0.335429	0	0.448	0.312798	1	0.469887	0.347
s158	1	0.17636	0	0.442	0.399655	1	0.579698	0.344
s159	1	0.146276	0	0.451	0.416902	1	0.599165	0.349
s160	1	0.110519	0	0.113	0.123926	1	0.206752	0.106
s161	1	0.434436	0	0.143	0.13922	1	0.206822	0.133
s162	1	0.330689	0	0.246	0.22583	1	0.351787	0.215
s163	1	0.110819	0	0.19	0.184329	1	0.29689	0.172
s164	1	0.127518	0	0.18	0.17157	1	0.27113	0.164
s165	1	0.128639	0	0.185	0.174068	1	0.27404	0.168
s166	1	0.315545	0	0.473	0.314265	1	0.482695	0.361
s167	1	0.21901	0	0.488	0.387056	1	0.563368	0.369
s168	1	0.21901	0	0.488	0.387056	1	0.563368	0.369
s169	1	0.407497	0	0.153	0.149204	1	0.246238	0.141
s170	1	0.384181	0	0.5	0.298575	1	0.463664	0.375
s171	1	0.43835	0	0.448	0.283049	1	0.433404	0.347
s172	1	0.601944	0	0.207	0.108093	1	0.198978	0.185
s173	1	0.424193	0	0.385	0.264019	1	0.417939	0.311
s174	1	0.518166	0	0.281	0.183595	1	0.298623	0.241
s175	1	0.48988	0	0.241	0.177553	1	0.285793	0.212
s176	1	0.615211	0	0.143	0.0932268	1	0.174593	0.133
s177	1	0.494791	0	0.237	0.174722	1	0.282285	0.209
s178	1	0.460878	0	0.237	0.184777	1	0.289988	0.209
s179	1	0.336509	0	0.31	0.258993	1	0.411554	0.262
s180	1	0.0601712	0	0.138	0.0943688	1	0.174041	0.128
s181	1	0.110445	0	0.176	0.208701	1	0.334938	0.16
s182	1	0.516106	0	0.426	0.245084	1	0.390127	0.335
s183	1	0.542923	0	0.43	0.231514	1	0.370513	0.337
s184	1	0.071352	0	0.216	0.175235	1	0.299888	0.193
s185	1	0.071352	0	0.216	0.175235	1	0.299888	0.193
s186	1	0.0836511	0	0.207	0.164637	1	0.277016	0.185
s187	1	0.071352	0	0.216	0.175235	1	0.299888	0.193
s188	1	0.071352	0	0.216	0.175235	1	0.299888	0.193
s189	1	0.509908	0	0.229	0.159268	1	0.259493	0.202
s190	1	0.446362	0	0.322	0.239689	1	0.376425	0.27
s191	1	0.446362	0	0.322	0.239689	1	0.376425	0.27
s192	1	0.204342	0	0.171	0.154333	1	0.246431	0.156
s193	1	0.17951	0	0.176	0.170908	1	0.271498	0.16
s194	1	0.180107	0	0.18	0.173294	1	0.274232	0.164
s195	1	0.16883	0	0.229	0.220895	1	0.338158	0.203
s196	1	0.274276	0	0.261	0.234448	1	0.353213	0.227
s197	1	0.321544	0	0.354	0.197877	1	0.321475	0.291
s198	1	0.321544	0	0.354	0.197877	1	0.321475	0.291
s199	1	0.309975	0	0.383	0.306643	1	0.446459	0.309
s200	1	0.205357	0	0.118	0.10126	1	0.152053	0.111
s201	1	0.332187	0	0.38	0.296793	1	0.435306	0.307
s202	1	0.365617	0	0.35	0.267625	1	0.39905	0.288
s203	1	0.610733	0	0.152	0.0991209	1	0.174198	0.14
s204	1	0.610733	0	0.152	0.0991209	1	0.174198	0.14
s205	1	0.670588	0	0.103	0.0606968	1	0.0868133	0.097
s206	1	0.670588	0	0.103	0.0606968	1	0.0868133	0.097
s207	1	0.632008	0	0.113	0.0708005	1	0.109129	0.106
s208	1	0.632008	0	0.113	0.0708005	1	0.109129	0.106
s209	1	0.632008	0	0.113	0.0708005	1	0.109129	0.106
s210	1	0.632008	0	0.113	0.0708005	1	0.109129	0.106
s211	1	0.632008	0	0.113	0.0708005	1	0.109129	0.106
s212	1	0.670588	0	0.103	0.0606968	1	0.0868133	0.097
s213	1	0.632008	0	0.113	0.0708005	1	0.109129	0.106
s214	1	0.0820885	0	0.123	0.102483	1	0.178164	0.115
s215	1	0.0947525	0	0.143	0.145708	1	0.242796	0.132
s216	1	0.299403	0	0.166	0.163807	1	0.251321	0.152
s217	1	0.492593	0	0.482	0.197797	1	0.32363	0.366
s218	1	0.494441	0	0.478	0.192534	1	0.316316	0.363
s219	1	0.491182	0	0.212	0.162144	1	0.278962	0.189
s220	1	0.304705	0	0.46	0.295544	1	0.425204	0.354
s221	1	0.177997	0	0.098	0.0550422	1	0.0890437	0.093
s222	1	0.0572365	0	0.108	0.0926699	1	0.170207	0.102
s223	1	0.246557	0	0.489	0.373451	1	0.548956	0.369
s224	1	0.331748	0	0.427	0.287877	1	0.434885	0.336
s225	1	0.354664	0	0.199	0.151692	1	0.252039	0.179
s226	1	0.252637	0	0.255	0.177061	1	0.275422	0.222
s227	1	0.252637	0	0.255	0.177061	1	0.275422	0.222
s228	1	0.579525	0	0.499	0.185612	1	0.325556	0.374
s229	1	0.262451	0	0.241	0.207961	1	0.323328	0.212
s230	1	0.376062	0	0.404	0.26116	1	0.400348	0.322
s231	1	0.10789	0	0.118	0.0826936	1	0.145315	0.111
s232	1	0.13139	0	0.093	0.0668583	1	0.115595	0.088
s233	1	0.474089	0	0.176	0.148531	1	0.244694	0.16
s234	1	0.443258	0	0.138	0.118543	1	0.193107	0.129
s235	1	0.544367	0	0.203	0.151852	1	0.243583	0.182
s236	1	0.565246	0	0.166	0.122798	1	0.197642	0.152
s237	1	0.575259	0	0.162	0.116153	1	0.1905	0.148
s238	1	0.582333	0	0.162	0.115958	1	0.184931	0.148
s239	1	0.332786	0	0.171	0.154227	1	0.220439	0.156
s240	1	0.136894	0	0.113	0.112214	1	0.191597	0.106
s241	1	0.0141941	0	0.162	0.14614	1	0.270884	0.148
s242	1	0.129148	0	0.245	0.251799	1	0.406708	0.215
s243	1	0.184987	0	0.401	0.307797	1	0.447818	0.32
s244	1	0.184967	0	0.411	0.315256	1	0.455801	0.326
s245	1	0.183084	0	0.421	0.356913	1	0.52638	0.332
s246	1	0.162501	0	0.203	0.110398	1	0.175191	0.182
s247	1	0.0966297	0	0.103	0.135387	1	0.227249	0.097
s248	1	0.307125	0	0.493	0.34963	1	0.521965	0.371
s249	1	0.307125	0	0.493	0.34963	1	0.521965	0.371
s250	1	0.290443	0	0.27	0.192995	1	0.293501	0.233
s251	1	0.17478	0	0.411	0.350172	1	0.502145	0.326
s252	1	0.433439	0	0.261	0.206226	1	0.342116	0.227
s253	1	0.431542	0	0.185	0.115812	1	0.189439	0.168
s254	1	0.128031	0	0.098	0.0645108	1	0.107606	0.093
s255	1	0.299836	0	0.285	0.173213	1	0.27827	0.244
s256	1	0.487541	0	0.407	0.205467	1	0.339258	0.324
s257	1	0.179227	0	0.498	0.415984	1	0.594745	0.374
s258	1	0.396154	0	0.368	0.221695	1	0.346657	0.3
s259	1	0.5038	0	0.455	0.168965	1	0.282212	0.351
s260	1	0.820544	0	0.128	0.0394202	1	0.0675525	0.12
s261	1	0.383294	0	0.404	0.283653	1	0.406361	0.322
s262	1	0.383294	0	0.404	0.283653	1	0.406361	0.322
s263	1	0.0971033	0	0.423	0.333952	1	0.500079	0.333
s264	1	0.711822	0	0.152	0.0699788	1	0.134417	0.14
s265	1	0.711822	0	0.152	0.0699788	1	0.134417	0.14
s266	1	0.685267	0	0.162	0.0784632	1	0.148953	0.148
s267	1	0.219122	0	0.292	0.148662	1	0.230139	0.249
s268	1	0.21928	0	0.288	0.146164	1	0.227229	0.246
s269	1	0.21998	0	0.284	0.143556	1	0.224133	0.244
s270	1	0.0962561	0	0.32	0.259299	1	0.401481	0.269
s271	1	0.347664	0	0.327	0.205053	1	0.324494	0.273
s272	1	0.13343	0	0.495	0.437735	1	0.618926	0.372
s273	1	0.231648	0	0.194	0.0843664	1	0.136221	0.175
s274	1	0.181692	0	0.185	0.145742	1	0.242793	0.168
s275	1	0.115625	0	0.157	0.136617	1	0.235369	0.144
s276	1	0.118475	0	0.292	0.263979	1	0.41337	0.249
s277	1	0.364382	0	0.093	0.0950902	1	0.153722	0.088
s278	1	0.382751	0	0.266	0.223998	1	0.368675	0.23
s279	1	0.211584	0	0.414	0.283081	1	0.419133	0.328
s280	1	0.364857	0	0.212	0.195135	1	0.310481	0.189
s281	1	0.0707227	0	0.118	0.0954668	1	0.166625	0.111
s282	1	0.0752076	0	0.123	0.100341	1	0.172905	0.116
s283	1	0.228815	0	0.269	0.132012	1	0.2096	0.233
s284	1	0.157232	0	0.147	0.144798	1	0.238184	0.136
s285	1	0.268955	0	0.362	0.222041	1	0.348385	0.296
s286	1	0.187952	0	0.434	0.317337	1	0.467401	0.339
s287	1	0.318203	0	0.356	0.190996	1	0.296432	0.292
s288	1	0.261338	0	0.393	0.34233	1	0.507042	0.316
s289	1	0.379607	0	0.334	0.258473	1	0.391957	0.278
s290	1	0.293292	0	0.493	0.344274	1	0.514638	0.371
s291	1	0.287377	0	0.493	0.34755	1	0.51821	0.371
s292	1	0.312676	0	0.317	0.137657	1	0.209823	0.266
s293	1	0.528108	0	0.225	0.151399	1	0.249219	0.199
s294	1	0.798788	0	0.128	0.044546	1	0.0794139	0.12
s295	1	0.798788	0	0.128	0.044546	1	0.0794139	0.12
s296	1	0.814221	0	0.123	0.0406055	1	0.0689582	0.116
s297	1	0.685378	0	0.143	0.0789767	1	0.136315	0.133
s298	1	0.685378	0	0.143	0.0789767	1	0.136315	0.133
s299	1	0.685378	0	0.143	0.0789767	1	0.136315	0.133
s300	1	0.699321	0	0.113	0.0585876	1	0.0893807	0.106
s301	1	0.515086	0	0.203	0.154289	1	0.263708	0.182
s302	1	0.574233	0	0.171	0.125176	1	0.215466	0.157
s303	1	0.574233	0	0.171	0.125176	1	0.215466	0.157
s304	1	0.684008	0	0.118	0.0625281	1	0.0998364	0.111
s305	1	0.699321	0	0.113	0.0585876	1	0.0893807	0.106
s306	1	0.487447	0	0.157	0.136312	1	0.212668	0.145
s307	1	0.461468	0	0.344	0.208668	1	0.344615	0.284
s308	1	0.539617	0	0.229	0.143124	1	0.225536	0.202
s309	1	0.456709	0	0.277	0.184893	1	0.30335	0.238
s310	1	0.558325	0	0.203	0.131113	1	0.220797	0.182
s311	1	0.128486	0	0.203	0.144316	1	0.249602	0.182
s312	1	0.268547	0	0.476	0.30931	1	0.475792	0.362
s313	1	0.102596	0	0.194	0.148866	1	0.250559	0.175
s314	1	0.0361705	0	0.103	0.0946939	1	0.178682	0.097
s315	1	0.308603	0	0.501	0.32206	1	0.489876	0.375
s316	1	0.459644	0	0.344	0.210142	1	0.345149	0.284
s317	1	0.277555	0	0.098	0.0793052	1	0.124223	0.093
s318	1	0.336185	0	0.49	0.332624	1	0.503519	0.37
s319	1	0.333427	0	0.495	0.330825	1	0.502015	0.372
s320	1	0.485384	0	0.285	0.206891	1	0.32637	0.244
s321	1	0.803873	0	0.128	0.0432371	1	0.0747033	0.12
s322	1	0.803873	0	0.128	0.0432371	1	0.0747033	0.12
s323	1	0.803873	0	0.128	0.0432371	1	0.0747033	0.12
s324	1	0.616697	0	0.167	0.10607	1	0.176013	0.153
s325	1	0.605417	0	0.171	0.112714	1	0.183154	0.157
s326	1	0.605417	0	0.171	0.112714	1	0.183154	0.157
s327	1	0.605417	0	0.171	0.112714	1	0.183154	0.157
s328	1	0.387037	0	0.438	0.308801	1	0.458754	0.342
s329	1	0.33622	0	0.446	0.233301	1	0.372302	0.346
s330	1	0.33622	0	0.446	0.233301	1	0.372302	0.346
s331	1	0.33622	0	0.446	0.233301	1	0.372302	0.346
s332	1	0.11406	0	0.098	0.120022	1	0.207049	0.093
s333	1	0.104271	0	0.157	0.160809	1	0.261492	0.144
s334	1	0.146584	0	0.098	0.0904103	1	0.154448	0.093
s335	1	0.775426	0	0.148	0.0546797	1	0.106749	0.137
s336	1	0.775426	0	0.148	0.0546797	1	0.106749	0.137
s337	1	0.775426	0	0.148	0.0546797	1	0.106749	0.137
s338	1	0.775426	0	0.148	0.0546797	1	0.106749	0.137
s339	1	0.467503	0	0.123	0.114856	1	0.183255	0.115
s340	1	0.750569	0	0.133	0.0577841	1	0.108059	0.124
s341	1	0.741097	0	0.138	0.0604667	1	0.115685	0.128
s342	1	0.58277	0	0.242	0.160448	1	0.267836	0.212
s343	1	0.58277	0	0.242	0.160448	1	0.267836	0.212
s344	1	0.311328	0	0.334	0.255622	1	0.380051	0.278
s345	1	0.289206	0	0.356	0.274334	1	0.404892	0.292
s346	1	0.292686	0	0.353	0.271615	1	0.401597	0.29
s347	1	0.468842	0	0.212	0.176504	1	0.288231	0.189
s348	1	0.122753	0	0.171	0.203491	1	0.314544	0.156
s349	1	0.342943	0	0.432	0.324368	1	0.485077	0.338
s350	1	0.262723	0	0.34	0.296713	1	0.443343	0.282
s351	1	0.271214	0	0.334	0.287018	1	0.432745	0.278
s352	1	0.0999968	0	0.118	0.0977756	1	0.170316	0.111
s353	1	0.103586	0	0.22	0.220912	1	0.356398	0.196
s354	1	0.557505	0	0.498	0.209872	1	0.348961	0.373
s355	1	0.557505	0	0.498	0.209872	1	0.348961	0.373
s356	1	0.14426	0	0.324	0.289279	1	0.443091	0.271
s357	1	0.140824	0	0.32	0.288447	1	0.442252	0.269
s358	1	0.489554	0	0.5	0.252962	1	0.40758	0.375
s359	1	0.222256	0	0.392	0.231672	1	0.372096	0.315
s360	1	0.222256	0	0.392	0.231672	1	0.372096	0.315
s361	1	0.222256	0	0.392	0.231672	1	0.372096	0.315
s362	1	0.208116	0	0.389	0.233058	1	0.374179	0.313
s363	1	0.298694	0	0.334	0.156362	1	0.264745	0.278
s364	1	0.21933	0	0.118	0.0971223	1	0.155007	0.111
s365	1	0.229885	0	0.483	0.389403	1	0.569489	0.366
s366	1	0.36577	0	0.414	0.311221	1	0.46956	0.328
s367	1	0.353318	0	0.421	0.318164	1	0.479638	0.332
s368	1	0.333361	0	0.284	0.243135	1	0.397854	0.244
s369	1	0.0589042	0	0.353	0.303618	1	0.467903	0.29
s370	1	0.135599	0	0.457	0.403676	1	0.583822	0.352
s371	1	0.418391	0	0.49	0.251995	1	0.390289	0.369
s372	1	0.414683	0	0.49	0.255109	1	0.393608	0.37
s373	1	0.416381	0	0.477	0.28599	1	0.442739	0.363
s374	1	0.416381	0	0.477	0.28599	1	0.442739	0.363
s375	1	0.395254	0	0.3	0.19011	1	0.312228	0.255
s376	1	0.538388	0	0.499	0.233789	1	0.376584	0.374
s377	1	0.110749	0	0.216	0.19869	1	0.315995	0.193
s378	1	0.103873	0	0.152	0.0816004	1	0.138721	0.14
s379	1	0.385687	0	0.495	0.283696	1	0.443719	0.372
s380	1	0.329263	0	0.253	0.202288	1	0.301475	0.221
s381	1	0.329263	0	0.253	0.202288	1	0.301475	0.221
s382	1	0.402599	0	0.147	0.117749	1	0.182095	0.136
s383	1	0.457379	0	0.34	0.212319	1	0.33619	0.282
s384	1	0.522102	0	0.261	0.150319	1	0.252976	0.227
s385	1	0.648632	0	0.207	0.0989997	1	0.170677	0.185
s386	1	0.152138	0	0.306	0.181536	1	0.285215	0.259
s387	1	0.156294	0	0.31	0.182379	1	0.286082	0.262
s388	1	0.27921	0	0.5	0.364697	1	0.537764	0.375
s389	1	0.461133	0	0.359	0.242666	1	0.400541	0.294
s390	1	0.120702	0	0.422	0.33806	1	0.492444	0.333
s391	1	0.255655	0	0.148	0.170395	1	0.264879	0.137
s392	1	0.279712	0	0.133	0.157095	1	0.238263	0.124
s393	1	0.279712	0	0.133	0.157095	1	0.238263	0.124
s394	1	0.276589	0	0.207	0.14528	1	0.222481	0.185
s395	1	0.232668	0	0.108	0.144405	1	0.220859	0.102
s396	1	0.213364	0	0.118	0.154508	1	0.243175	0.111
s397	1	0.205591	0	0.123	0.159274	1	0.251101	0.116
s398	1	0.228571	0	0.108	0.145899	1	0.22788	0.102
s399	1	0.228571	0	0.108	0.145899	1	0.22788	0.102
s400	1	0.198943	0	0.098	0.13465	1	0.210898	0.093
s401	1	0.0734694	0	0.194	0.135998	1	0.233446	0.175
s402	1	0.0797156	0	0.189	0.133982	1	0.230197	0.171
s403	1	0.204678	0	0.5	0.399926	1	0.559953	0.375
s404	1	0.257885	0	0.472	0.344728	1	0.51135	0.36
s405	1	0.362604	0	0.411	0.287765	1	0.428525	0.326
s406	1	0.327327	0	0.466	0.336739	1	0.50552	0.357
s407	1	0.0767269	0	0.108	0.0604812	1	0.115025	0.102
s408	1	0.0798016	0	0.261	0.232667	1	0.367617	0.227
s409	1	0.0625436	0	0.255	0.200701	1	0.328494	0.222
s410	1	0.237261	0	0.495	0.384863	1	0.56009	0.372
s411	1	0.237261	0	0.495	0.384863	1	0.56009	0.372
s412	1	0.237261	0	0.495	0.384863	1	0.56009	0.372
s413	1	0.237261	0	0.495	0.384863	1	0.56009	0.372
s414	1	0.425878	0	0.427	0.271423	1	0.428726	0.336
s415	1	0.534063	0	0.498	0.230018	1	0.374882	0.374
s416	1	0.108806	0	0.123	0.0864961	1	0.148525	0.115
s417	1	0.101204	0	0.118	0.0839986	1	0.145615	0.111
s418	1	0.163151	0	0.113	0.122135	1	0.208924	0.106
s419	1	0.195099	0	0.113	0.122055	1	0.207572	0.106
s420	1	0.342061	0	0.432	0.322576	1	0.476826	0.338
s421	1	0.420109	0	0.143	0.133722	1	0.220031	0.132
s422	1	0.146959	0	0.176	0.0920714	1	0.148417	0.16
s423	1	0.227179	0	0.32	0.266753	1	0.408102	0.269
s424	1	0.356322	0	0.362	0.278224	1	0.430077	0.296
s425	1	0.0847578	0	0.18	0.191458	1	0.305147	0.164
s426	1	0.238984	0	0.128	0.130736	1	0.203471	0.12
s427	1	0.360155	0	0.449	0.243204	1	0.387545	0.348
s428	1	0.360155	0	0.449	0.243204	1	0.387545	0.348
s429	1	0.360155	0	0.449	0.243204	1	0.387545	0.348
s430	1	0.536186	0	0.482	0.188177	1	0.323978	0.366
s431	1	0.31318	0	0.482	0.299291	1	0.465275	0.365
s432	1	0.32321	0	0.478	0.290655	1	0.455275	0.363
s433	1	0.411403	0	0.162	0.135243	1	0.231421	0.148
s434	1	0.326409	0	0.185	0.186587	1	0.307986	0.168
s435	1	0.393004	0	0.176	0.144936	1	0.243867	0.16
s436	1	0.416802	0	0.436	0.292587	1	0.456426	0.341
s437	1	0.0876939	0	0.152	0.114527	1	0.193874	0.14
s438	1	0.417796	0	0.388	0.279142	1	0.436393	0.312
s439	1	0.318695	0	0.485	0.315471	1	0.468477	0.367
s440	1	0.318695	0	0.485	0.315471	1	0.468477	0.367
s441	1	0.229742	0	0.501	0.388779	1	0.559103	0.375
s442	1	0.369386	0	0.498	0.318991	1	0.475979	0.374
s443	1	0.401635	0	0.497	0.284717	1	0.433941	0.373
s444	1	0.397568	0	0.464	0.220501	1	0.346825	0.356
s445	1	0.464685	0	0.501	0.26661	1	0.404502	0.375
s446	1	0.820544	0	0.128	0.0394202	1	0.0675525	0.12
s447	1	0.319506	0	0.485	0.298358	1	0.459326	0.367
s448	1	0.0917126	0	0.176	0.183811	1	0.303918	0.16
s449	1	0.0917126	0	0.176	0.183811	1	0.303918	0.16
s450	1	0.291027	0	0.411	0.215818	1	0.34621	0.326
s451	1	0.291027	0	0.411	0.215818	1	0.34621	0.326
s452	1	0.406177	0	0.426	0.271288	1	0.420898	0.335
s453	1	0.344072	0	0.429	0.310815	1	0.461859	0.337
s454	1	0.344072	0	0.429	0.310815	1	0.461859	0.337
s455	1	0.360299	0	0.419	0.280875	1	0.423032	0.331
s456	1	0.360299	0	0.419	0.280875	1	0.423032	0.331
s457	1	0.0681454	0	0.143	0.0980414	1	0.178847	0.132
s458	1	0.271168	0	0.203	0.169649	1	0.276287	0.182
s459	1	0.210889	0	0.406	0.282196	1	0.408711	0.323
s460	1	0.106991	0	0.185	0.136725	1	0.228489	0.168
s461	1	0.106991	0	0.185	0.136725	1	0.228489	0.168
s462	1	0.106991	0	0.185	0.136725	1	0.228489	0.168
s463	1	0.44844	0	0.457	0.272361	1	0.420383	0.352
s464	1	0.35854	0	0.501	0.319544	1	0.4734	0.375
s465	1	0.462602	0	0.5	0.246219	1	0.401729	0.374
s466	1	0.61427	0	0.189	0.104037	1	0.192019	0.171
s467	1	0.41332	0	0.103	0.0982001	1	0.15344	0.097
s468	1	0.0663661	0	0.108	0.120177	1	0.210353	0.102
s469	1	0.682625	0	0.292	0.116323	1	0.189064	0.249
s470	1	0.690724	0	0.288	0.112715	1	0.183156	0.246
s471	1	0.667958	0	0.296	0.122819	1	0.205472	0.252
s472	1	0.667958	0	0.296	0.122819	1	0.205472	0.252
s473	1	0.233761	0	0.245	0.221422	1	0.348054	0.215
s474	1	0.103171	0	0.162	0.164006	1	0.278095	0.149
s475	1	0.326963	0	0.245	0.21026	1	0.330718	0.215
s476	1	0.313049	0	0.396	0.267684	1	0.410172	0.317
s477	1	0.59997	0	0.277	0.163391	1	0.277872	0.238
s478	1	0.58754	0	0.273	0.166408	1	0.280907	0.235
s479	1	0.878764	0	0.162	0.0309387	1	0.070705	0.148
s480	1	0.395002	0	0.385	0.28887	1	0.447059	0.311
s481	1	0.0506845	0	0.133	0.113707	1	0.210734	0.124
s482	1	0.0983562	0	0.098	0.0873645	1	0.160259	0.093
s483	1	0.360136	0	0.406	0.279021	1	0.435161	0.323
s484	1	0.29457	0	0.444	0.335519	1	0.499859	0.345
s485	1	0.0970993	0	0.19	0.177464	1	0.295574	0.172
s486	1	0.410042	0	0.391	0.249157	1	0.397255	0.314
s487	1	0.270694	0	0.499	0.35678	1	0.523537	0.374
s488	1	0.333766	0	0.448	0.334851	1	0.498321	0.347
s489	1	0.0378666	0	0.216	0.213487	1	0.350137	0.193
s490	1	0.604665	0	0.224	0.129834	1	0.242134	0.199
s491	1	0.0692641	0	0.157	0.126407	1	0.221701	0.144
s492	1	0.327656	0	0.501	0.326711	1	0.459903	0.375
s493	1	0.296707	0	0.487	0.35498	1	0.525214	0.368
s494	1	0.34818	0	0.48	0.328753	1	0.494489	0.364
s495	1	0.34818	0	0.48	0.328753	1	0.494489	0.364
s496	1	0.455339	0	0.306	0.235277	1	0.371781	0.259
s497	1	0.252502	0	0.344	0.264245	1	0.399992	0.284
s498	1	0.252502	0	0.344	0.264245	1	0.399992	0.284
s499	1	0.167963	0	0.269	0.189029	1	0.307546	0.233
s500	1	0.192327	0	0.285	0.195378	1	0.314437	0.244
s501	1	0.167963	0	0.269	0.189029	1	0.307546	0.233
s502	1	0.167796	0	0.273	0.191527	1	0.310456	0.235
s503	1	0.0336355	0	0.093	0.0877663	1	0.16761	0.088
s504	1	0.0336355	0	0.093	0.0877663	1	0.16761	0.088
s505	1	0.50506	0	0.337	0.222313	1	0.366631	0.28
s506	1	0.50506	0	0.337	0.222313	1	0.366631	0.28
s507	1	0.0852491	0	0.113	0.115004	1	0.202673	0.106
s508	1	0.823575	0	0.162	0.0442409	1	0.0924074	0.148
s509	1	0.823575	0	0.162	0.0442409	1	0.0924074	0.148
s510	1	0.347539	0	0.388	0.242268	1	0.38633	0.312
s511	1	0.347539	0	0.388	0.242268	1	0.38633	0.312
s512	1	0.482263	0	0.468	0.253287	1	0.395363	0.358
s513	1	0.483644	0	0.465	0.251981	1	0.393595	0.356
s514	1	0.331006	0	0.409	0.192617	1	0.304156	0.325
s515	1	0.297739	0	0.466	0.26048	1	0.386024	0.357
s516	1	0.203237	0	0.118	0.0980365	1	0.163692	0.111
s517	1	0.208229	0	0.113	0.0955582	1	0.15949	0.106
s518	1	0.311157	0	0.451	0.292291	1	0.445414	0.349
s519	1	0.311157	0	0.451	0.292291	1	0.445414	0.349
s520	1	0.321626	0	0.444	0.326112	1	0.492693	0.345
s521	1	0.331112	0	0.443	0.319898	1	0.485686	0.344
s522	1	0.331112	0	0.443	0.319898	1	0.485686	0.344
s523	1	0.331112	0	0.443	0.319898	1	0.485686	0.344
s524	1	0.528632	0	0.123	0.0941018	1	0.157744	0.115
s525	1	0.737526	0	0.176	0.0667899	1	0.125338	0.16
s526	1	0.737526	0	0.176	0.0667899	1	0.125338	0.16
s527	1	0.737526	0	0.176	0.0667899	1	0.125338	0.16
s528	1	0.369445	0	0.108	0.101528	1	0.156071	0.102
s529	1	0.130374	0	0.377	0.286943	1	0.443008	0.306
s530	1	0.130374	0	0.377	0.286943	1	0.443008	0.306
s531	1	0.130374	0	0.377	0.286943	1	0.443008	0.306
s532	1	0.144044	0	0.203	0.143599	1	0.245715	0.182
s533	1	0.144044	0	0.203	0.143599	1	0.245715	0.182
s534	1	0.253133	0	0.498	0.377459	1	0.547939	0.374
s535	1	0.431492	0	0.468	0.229329	1	0.342828	0.358
s536	1	0.390087	0	0.475	0.258712	1	0.382677	0.362
s537	1	0.087913	0	0.118	0.0734489	1	0.128488	0.111
s538	1	0.212356	0	0.427	0.373278	1	0.548822	0.336
s539	1	0.211811	0	0.429	0.374332	1	0.549895	0.337
s540	1	0.210697	0	0.427	0.373287	1	0.549171	0.336
s541	1	0.210697	0	0.427	0.373287	1	0.549171	0.336
s542	1	0.175033	0	0.397	0.363697	1	0.537264	0.318
s543	1	0.331062	0	0.486	0.335523	1	0.501168	0.368
s544	1	0.106207	0	0.128	0.0937344	1	0.166181	0.12
s545	1	0.468715	0	0.501	0.244674	1	0.374987	0.375
s546	1	0.468715	0	0.501	0.244674	1	0.374987	0.375
s547	1	0.146432	0	0.453	0.353786	1	0.501685	0.35
s548	1	0.165733	0	0.133	0.157501	1	0.264594	0.124
s549	1	0.411714	0	0.257	0.207399	1	0.340995	0.224
s550	1	0.142578	0	0.269	0.267203	1	0.415057	0.233
s551	1	0.523639	0	0.494	0.21077	1	0.313721	0.372
s552	1	0.070694	0	0.288	0.239788	1	0.378058	0.246
s553	1	0.732652	0	0.128	0.059293	1	0.102494	0.12
s554	1	0.281465	0	0.501	0.358177	1	0.535907	0.375
s555	1	0.33435	0	0.499	0.309935	1	0.463263	0.374
s556	1	0.0658186	0	0.103	0.056202	1	0.105267	0.097
s557	1	0.528402	0	0.353	0.224847	1	0.363397	0.29
s558	1	0.160087	0	0.093	0.062413	1	0.102088	0.088
s559	1	0.160087	0	0.093	0.062413	1	0.102088	0.088
s560	1	0.317163	0	0.388	0.313945	1	0.475636	0.312
s561	1	0.536894	0	0.473	0.234486	1	0.370477	0.361
s562	1	0.280413	0	0.429	0.322421	1	0.485327	0.337
s563	1	0.261075	0	0.425	0.326416	1	0.490097	0.334
s564	1	0.179512	0	0.128	0.0530503	1	0.0855557	0.12
s565	1	0.507787	0	0.261	0.171564	1	0.293414	0.227
s566	1	0.281729	0	0.123	0.154115	1	0.236414	0.116
s567	1	0.253055	0	0.123	0.14635	1	0.231417	0.115
s568	1	0.749121	0	0.128	0.0545866	1	0.0949817	0.12
s569	1	0.228973	0	0.216	0.235108	1	0.348075	0.192
s570	1	0.0388132	0	0.077	0.0647238	1	0.129814	0.074
s571	1	0.427291	0	0.446	0.288764	1	0.436795	0.346
s572	1	0.448137	0	0.185	0.148764	1	0.236578	0.168
s573	1	0.109051	0	0.207	0.18807	1	0.288795	0.185
s574	1	0.517226	0	0.484	0.244304	1	0.376428	0.367
s575	1	0.30922	0	0.385	0.300856	1	0.464274	0.311
s576	1	0.30922	0	0.385	0.300856	1	0.464274	0.311
s577	1	0.30922	0	0.385	0.300856	1	0.464274	0.311
s578	1	0.344945	0	0.166	0.118563	1	0.194522	0.152
s579	1	0.459005	0	0.489	0.27073	1	0.382499	0.369
s580	1	0.205355	0	0.442	0.288217	1	0.448545	0.344
s581	1	0.101283	0	0.133	0.185213	1	0.300875	0.124
s582	1	0.0838001	0	0.18	0.162554	1	0.26649	0.164
s583	1	0.241618	0	0.331	0.244721	1	0.358214	0.276
s584	1	0.102592	0	0.176	0.110717	1	0.194767	0.16
s585	1	0.686683	0	0.189	0.0995087	1	0.170838	0.171
s586	1	0.124912	0	0.194	0.203785	1	0.323696	0.175
s587	1	0.454041	0	0.296	0.180082	1	0.309969	0.252
s588	1	0.670588	0	0.103	0.0606968	1	0.0868133	0.097
s589	1	0.122546	0	0.269	0.214101	1	0.330496	0.233
s590	1	0.138302	0	0.273	0.217117	1	0.333531	0.235
s591	1	0.122546	0	0.269	0.214101	1	0.330496	0.233
s592	1	0.138302	0	0.273	0.217117	1	0.333531	0.235
s593	1	0.165547	0	0.212	0.166978	1	0.265927	0.189
s594	1	0.165547	0	0.212	0.166978	1	0.265927	0.189
s595	1	0.165547	0	0.212	0.166978	1	0.265927	0.189
s596	1	0.165547	0	0.212	0.166978	1	0.265927	0.189
s597	1	0.165547	0	0.212	0.166978	1	0.265927	0.189
s598	1	0.165547	0	0.212	0.166978	1	0.265927	0.189
s599	1	0.0968275	0	0.113	0.0553831	1	0.0966488	0.106
s600	1	0.0835969	0	0.123	0.0654893	1	0.117671	0.115
s601	1	0.173348	0	0.356	0.297239	1	0.442938	0.292
s602	1	0.202021	0	0.328	0.286921	1	0.422789	0.274
s603	1	0.423854	0	0.425	0.264382	1	0.398996	0.334
s604	1	0.421858	0	0.438	0.270855	1	0.407126	0.342
s605	1	0.399211	0	0.404	0.262453	1	0.407944	0.322
s606	1	0.357471	0	0.434	0.296127	1	0.45148	0.339
s607	1	0.399211	0	0.404	0.262453	1	0.407944	0.322
s608	1	0.399211	0	0.404	0.262453	1	0.407944	0.322
s609	1	0.281864	0	0.483	0.354532	1	0.520095	0.366
s610	1	0.410047	0	0.368	0.243069	1	0.39229	0.3
s611	1	0.0796856	0	0.212	0.191054	1	0.322613	0.189
s612	1	0.0981456	0	0.288	0.254954	1	0.40585	0.246
s613	1	0.230614	0	0.362	0.301546	1	0.43368	0.296
s614	1	0.127835	0	0.098	0.0858277	1	0.15009	0.093
s615	1	0.127835	0	0.098	0.0858277	1	0.15009	0.093
s616	1	0.127835	0	0.098	0.0858277	1	0.15009	0.093
s617	1	0.284925	0	0.167	0.131098	1	0.220041	0.153
s618	1	0.284925	0	0.167	0.131098	1	0.220041	0.153
s619	1	0.284925	0	0.167	0.131098	1	0.220041	0.153
s620	1	0.284925	0	0.167	0.131098	1	0.220041	0.153
s621	1	0.244	0	0.467	0.311652	1	0.462656	0.358
s622	1	0.249035	0	0.469	0.311271	1	0.462278	0.359
s623	1	0.472794	0	0.334	0.242385	1	0.381458	0.278
s624	1	0.464596	0	0.34	0.247891	1	0.387674	0.282
s625	1	0.444793	0	0.334	0.254232	1	0.395213	0.278
s626	1	0.357699	0	0.314	0.27689	1	0.417572	0.264
s627	1	0.357699	0	0.314	0.27689	1	0.417572	0.264
s628	1	0.357239	0	0.314	0.277173	1	0.417972	0.265
s629	1	0.281317	0	0.458	0.286659	1	0.428517	0.353
s630	1	0.279765	0	0.457	0.286378	1	0.428236	0.352
s631	1	0.279259	0	0.281	0.284045	1	0.415956	0.241
s632	1	0.279259	0	0.281	0.284045	1	0.415956	0.241
s633	1	0.127327	0	0.399	0.372499	1	0.540813	0.319
s634	1	0.272157	0	0.273	0.262714	1	0.374047	0.235
s635	1	0.239231	0	0.356	0.218301	1	0.334458	0.292
s636	1	0.0937766	0	0.108	0.111467	1	0.200286	0.102
s637	1	0.178052	0	0.185	0.192799	1	0.313331	0.168
s638	1	0.191542	0	0.171	0.176775	1	0.292087	0.157
s639	1	0.0927638	0	0.391	0.332395	1	0.495816	0.314
s640	1	0.215588	0	0.138	0.119645	1	0.1928	0.128
s641	1	0.162265	0	0.171	0.0783944	1	0.125147	0.156
s642	1	0.409954	0	0.234	0.161781	1	0.281669	0.206
s643	1	0.283899	0	0.455	0.336669	1	0.505466	0.351
s644	1	0.279365	0	0.361	0.287118	1	0.444744	0.295
s645	1	0.247553	0	0.395	0.324969	1	0.49416	0.317
s646	1	0.279365	0	0.361	0.287118	1	0.444744	0.295
s647	1	0.247553	0	0.395	0.324969	1	0.49416	0.317
s648	1	0.138734	0	0.337	0.257362	1	0.39995	0.28
s649	1	0.215597	0	0.293	0.163859	1	0.257318	0.249
s650	1	0.220894	0	0.288	0.161471	1	0.254669	0.246
s651	1	0.0781035	0	0.203	0.171561	1	0.293552	0.182
s652	1	0.0727365	0	0.198	0.167463	1	0.288886	0.178
s653	1	0.302352	0	0.457	0.313522	1	0.471704	0.352
s654	1	0.519542	0	0.176	0.137263	1	0.219217	0.16
s655	1	0.519542	0	0.176	0.137263	1	0.219217	0.16
s656	1	0.519542	0	0.176	0.137263	1	0.219217	0.16
s657	1	0.519542	0	0.176	0.137263	1	0.219217	0.16
s658	1	0.315564	0	0.495	0.345336	1	0.499221	0.372
s659	1	0.348762	0	0.488	0.326246	1	0.476175	0.369
s660	1	0.103477	0	0.391	0.337812	1	0.501684	0.314
s661	1	0.239825	0	0.344	0.258143	1	0.400907	0.284
s662	1	0.141161	0	0.108	0.107184	1	0.170227	0.102
s663	1	0.252239	0	0.331	0.288948	1	0.436791	0.276
s664	1	0.276369	0	0.396	0.319197	1	0.477266	0.317
s665	1	0.893427	0	0.143	0.0252802	1	0.0510931	0.132
s666	1	0.741766	0	0.198	0.0744719	1	0.147115	0.178
s667	1	0.384133	0	0.497	0.308017	1	0.460495	0.373
s668	1	0.267853	0	0.212	0.237136	1	0.351415	0.189
s669	1	0.267853	0	0.212	0.237136	1	0.351415	0.189
s670	1	0.254873	0	0.207	0.235324	1	0.349632	0.185
s671	1	0.202261	0	0.118	0.16118	1	0.254765	0.111
s672	1	0.200554	0	0.093	0.133893	1	0.209257	0.088
s673	1	0.200554	0	0.093	0.133893	1	0.209257	0.088
s674	1	0.333159	0	0.483	0.336138	1	0.512728	0.366
s675	1	0.135576	0	0.157	0.0754801	1	0.129383	0.144
s676	1	0.31327	0	0.47	0.306595	1	0.468351	0.359
s677	1	0.219443	0	0.103	0.143096	1	0.227201	0.098
s678	1	0.194145	0	0.157	0.189556	1	0.296767	0.145
s679	1	0.194145	0	0.157	0.189556	1	0.296767	0.145
s680	1	0.27367	0	0.498	0.368034	1	0.54562	0.374
s681	1	0.275147	0	0.498	0.366771	1	0.54133	0.374
s682	1	0.296769	0	0.497	0.346982	1	0.516871	0.373
s683	1	0.296769	0	0.497	0.346982	1	0.516871	0.373
s684	1	0.291853	0	0.284	0.24042	1	0.371155	0.244
s685	1	0.115145	0	0.128	0.0941736	1	0.164454	0.12
s686	1	0.160167	0	0.475	0.395037	1	0.574667	0.362
s687	1	0.443581	0	0.34	0.2197	1	0.349423	0.282
s688	1	0.0856545	0	0.098	0.0823652	1	0.148074	0.093
s689	1	0.186503	0	0.377	0.274382	1	0.40069	0.306
s690	1	0.174237	0	0.383	0.278687	1	0.406812	0.309
s691	1	0.320415	0	0.443	0.332794	1	0.473134	0.344
s692	1	0.319953	0	0.441	0.332517	1	0.472858	0.343
s693	1	0.320415	0	0.443	0.332794	1	0.473134	0.344
s694	1	0.323161	0	0.439	0.330809	1	0.471158	0.342
s695	1	0.320415	0	0.443	0.332794	1	0.473134	0.344
s696	1	0.28528	0	0.292	0.26124	1	0.384679	0.249
s697	1	0.372911	0	0.334	0.265729	1	0.414952	0.278
s698	1	0.247186	0	0.237	0.200882	1	0.316006	0.209
s699	1	0.335616	0	0.421	0.320567	1	0.480146	0.332
s700	1	0.335616	0	0.421	0.320567	1	0.480146	0.332
s701	1	0.279575	0	0.296	0.278679	1	0.431183	0.252
s702	1	0.279575	0	0.296	0.278679	1	0.431183	0.252
s703	1	0.0482976	0	0.128	0.100771	1	0.191101	0.12
s704	1	0.264631	0	0.241	0.0984877	1	0.153872	0.212
s705	1	0.264631	0	0.241	0.0984877	1	0.153872	0.212
s706	1	0.117089	0	0.176	0.181713	1	0.297274	0.16
s707	1	0.218513	0	0.118	0.135496	1	0.220002	0.111
s708	1	0.251902	0	0.466	0.376488	1	0.547057	0.357
s709	1	0.144293	0	0.203	0.249209	1	0.390416	0.182
s710	1	0.302985	0	0.501	0.348528	1	0.512168	0.375
s711	1	0.21467	0	0.118	0.123915	1	0.198986	0.111
s712	1	0.0648503	0	0.207	0.230978	1	0.376236	0.185
s713	1	0.0646536	0	0.212	0.233697	1	0.379531	0.189
s714	1	0.120396	0	0.093	0.110833	1	0.184291	0.088
s715	1	0.302363	0	0.153	0.174563	1	0.263832	0.141
s716	1	0.213731	0	0.22	0.225278	1	0.350387	0.196
s717	1	0.414731	0	0.277	0.209787	1	0.32437	0.238
s718	1	0.335722	0	0.399	0.281137	1	0.424825	0.319
s719	1	0.206355	0	0.404	0.266022	1	0.407318	0.322
s720	1	0.195429	0	0.273	0.145592	1	0.229598	0.235
s721	1	0.146875	0	0.166	0.169114	1	0.275071	0.152
s722	1	0.132958	0	0.171	0.169948	1	0.27546	0.156
s723	1	0.314676	0	0.229	0.199606	1	0.300008	0.202
s724	1	0.264808	0	0.498	0.371493	1	0.542176	0.374
s725	1	0.280127	0	0.499	0.364373	1	0.535013	0.374
s726	1	0.452458	0	0.257	0.196981	1	0.310028	0.224
s727	1	0.493875	0	0.249	0.180512	1	0.288668	0.218
s728	1	0.493875	0	0.249	0.180512	1	0.288668	0.218
s729	1	0.493875	0	0.249	0.180512	1	0.288668	0.218
s730	1	0.284982	0	0.48	0.342996	1	0.504808	0.364
s731	1	0.116211	0	0.143	0.16264	1	0.263618	0.132
s732	1	0.788846	0	0.152	0.0511195	1	0.101009	0.14
s733	1	0.461734	0	0.362	0.204189	1	0.336985	0.296
s734	1	0.143358	0	0.258	0.162867	1	0.26117	0.224
s735	1	0.461734	0	0.362	0.204189	1	0.336985	0.296
s736	1	0.806298	0	0.162	0.0494537	1	0.102252	0.148
s737	1	0.163243	0	0.259	0.155296	1	0.24828	0.225
s738	1	0.163243	0	0.259	0.155296	1	0.24828	0.225
s739	1	0.163243	0	0.259	0.155296	1	0.24828	0.225
s740	1	0.154875	0	0.253	0.152616	1	0.245356	0.221
s741	1	0.214224	0	0.438	0.343952	1	0.50361	0.342
s742	1	0.214224	0	0.438	0.343952	1	0.50361	0.342
s743	1	0.412184	0	0.385	0.276436	1	0.41849	0.311
s744	1	0.437154	0	0.414	0.275079	1	0.423388	0.328
s745	1	0.220042	0	0.113	0.143298	1	0.222149	0.106
s746	1	0.120446	0	0.478	0.409359	1	0.591598	0.363
s747	1	0.31731	0	0.5	0.324419	1	0.496109	0.375
s748	1	0.0898547	0	0.098	0.0824325	1	0.142963	0.093
s749	1	0.0913372	0	0.198	0.151222	1	0.262637	0.178
s750	1	0.0928733	0	0.233	0.187004	1	0.30984	0.206
s751	1	0.178418	0	0.194	0.176933	1	0.282646	0.175
s752	1	0.589064	0	0.344	0.185186	1	0.315793	0.284
s753	1	0.47328	0	0.496	0.252531	1	0.378044	0.372
s754	1	0.184195	0	0.113	0.127786	1	0.21472	0.106
s755	1	0.206322	0	0.281	0.2844	1	0.427507	0.241
s756	1	0.17604	0	0.278	0.294419	1	0.444178	0.239
s757	1	0.26431	0	0.488	0.367692	1	0.533183	0.369
s758	1	0.169372	0	0.498	0.419	1	0.598801	0.373
s759	1	0.219926	0	0.396	0.364821	1	0.535186	0.317
s760	1	0.0784982	0	0.216	0.238362	1	0.386044	0.192
s761	1	0.196194	0	0.273	0.293341	1	0.445399	0.235
s762	1	0.196194	0	0.273	0.293341	1	0.445399	0.235
s763	1	0.196194	0	0.273	0.293341	1	0.445399	0.235
s764	1	0.196194	0	0.273	0.293341	1	0.445399	0.235
s765	1	0.196194	0	0.273	0.293341	1	0.445399	0.235
s766	1	0.291631	0	0.454	0.326417	1	0.482578	0.35
s767	1	0.189371	0	0.418	0.30216	1	0.452956	0.33
s768	1	0.184499	0	0.498	0.39329	1	0.56926	0.374
s769	1	0.0501851	0	0.103	0.11033	1	0.201413	0.097
s770	1	0.0760319	0	0.152	0.132519	1	0.232793	0.14
s771	1	0.0760319	0	0.152	0.132519	1	0.232793	0.14
s772	1	0.0888012	0	0.098	0.0825267	1	0.145957	0.093
s773	1	0.0986046	0	0.434	0.368338	1	0.541177	0.339
s774	1	0.18826	0	0.409	0.26274	1	0.401425	0.325
s775	1	0.0951006	0	0.311	0.291073	1	0.450733	0.262
s776	1	0.120734	0	0.414	0.384923	1	0.556424	0.328
s777	1	0.0924119	0	0.391	0.357203	1	0.527152	0.315
s778	1	0.237593	0	0.412	0.346191	1	0.51418	0.327
s779	1	0.182908	0	0.444	0.389018	1	0.56953	0.345
s780	1	0.147363	0	0.18	0.153956	1	0.245062	0.164
s781	1	0.147363	0	0.18	0.153956	1	0.245062	0.164
s782	1	0.0837268	0	0.476	0.41719	1	0.597207	0.362
s783	1	0.140407	0	0.133	0.153579	1	0.244563	0.124
s784	1	0.187407	0	0.166	0.210039	1	0.337744	0.152
s785	1	0.0658505	0	0.421	0.362187	1	0.538005	0.332
s786	1	0.0658505	0	0.421	0.362187	1	0.538005	0.332
s787	1	0.231197	0	0.306	0.208972	1	0.320887	0.259
s788	1	0.141978	0	0.208	0.122412	1	0.208216	0.186
s789	1	0.186307	0	0.442	0.397515	1	0.577404	0.344
s790	1	0.0838605	0	0.166	0.186628	1	0.305072	0.152
s791	1	0.0838605	0	0.166	0.186628	1	0.305072	0.152
s792	1	0.171585	0	0.465	0.358877	1	0.518565	0.356
s793	1	0.168877	0	0.461	0.357919	1	0.517588	0.355
s794	1	0.168877	0	0.461	0.357919	1	0.517588	0.355
s795	1	0.171585	0	0.465	0.358877	1	0.518565	0.356
s796	1	0.168877	0	0.461	0.357919	1	0.517588	0.355
s797	1	0.14245	0	0.253	0.173425	1	0.278675	0.221
s798	1	0.239089	0	0.351	0.287574	1	0.441824	0.289
s799	1	0.363229	0	0.166	0.155301	1	0.253832	0.152
s800	1	0.188561	0	0.489	0.410403	1	0.586592	0.369
s801	1	0.205925	0	0.495	0.40201	1	0.578224	0.372
s802	1	0.205925	0	0.495	0.40201	1	0.578224	0.372
s803	1	0.728574	0	0.133	0.0647674	1	0.112478	0.124
s804	1	0.728574	0	0.133	0.0647674	1	0.112478	0.124
s805	1	0.728574	0	0.133	0.0647674	1	0.112478	0.124
s806	1	0.728574	0	0.133	0.0647674	1	0.112478	0.124
s807	1	0.755808	0	0.138	0.0569145	1	0.106915	0.128
s808	1	0.130998	0	0.362	0.256451	1	0.393159	0.296
s809	1	0.130998	0	0.362	0.256451	1	0.393159	0.296
s810	1	0.597152	0	0.172	0.124408	1	0.196139	0.157
s811	1	0.231598	0	0.494	0.382885	1	0.55104	0.371
s812	1	0.231598	0	0.494	0.382885	1	0.55104	0.371
s813	1	0.597754	0	0.185	0.1289	1	0.2069	0.168
s814	1	0.175759	0	0.253	0.258904	1	0.37441	0.221
s815	1	0.228639	0	0.492	0.383551	1	0.551703	0.371
s816	1	0.253108	0	0.475	0.332309	1	0.495231	0.362
s817	1	0.253108	0	0.475	0.332309	1	0.495231	0.362
s818	1	0.227454	0	0.491	0.383717	1	0.551868	0.37
s819	1	0.601545	0	0.171	0.116948	1	0.189429	0.157
s820	1	0.158997	0	0.486	0.403351	1	0.582562	0.368
s821	1	0.15244	0	0.233	0.19031	1	0.298587	0.205
s822	1	0.15244	0	0.233	0.19031	1	0.298587	0.205
s823	1	0.103507	0	0.249	0.197112	1	0.311851	0.218
s824	1	0.103507	0	0.249	0.197112	1	0.311851	0.218
s825	1	0.0578781	0	0.18	0.12607	1	0.220942	0.164
s826	1	0.0642912	0	0.176	0.116158	1	0.20549	0.16
s827	1	0.056482	0	0.185	0.129149	1	0.231216	0.168
s828	1	0.056482	0	0.185	0.129149	1	0.231216	0.168
s829	1	0.056482	0	0.185	0.129149	1	0.231216	0.168
s830	1	0.056482	0	0.185	0.129149	1	0.231216	0.168
s831	1	0.0752064	0	0.157	0.157395	1	0.265513	0.144
s832	1	0.0103157	0	0.266	0.254425	1	0.415722	0.23
s833	1	0.0103157	0	0.266	0.254425	1	0.415722	0.23
s834	1	0.211484	0	0.438	0.297228	1	0.439107	0.342
s835	1	0.209749	0	0.436	0.296284	1	0.438152	0.341
s836	1	0.213462	0	0.44	0.29806	1	0.439946	0.343
s837	1	0.211484	0	0.438	0.297228	1	0.439107	0.342
s838	1	0.211484	0	0.438	0.297228	1	0.439107	0.342
s839	1	0.211484	0	0.438	0.297228	1	0.439107	0.342
s840	1	0.235995	0	0.468	0.305853	1	0.447779	0.358
s841	1	0.0689762	0	0.166	0.149258	1	0.259558	0.152
s842	1	0.229769	0	0.434	0.361553	1	0.523434	0.339
s843	1	0.117055	0	0.368	0.307758	1	0.457434	0.3
s844	1	0.117055	0	0.368	0.307758	1	0.457434	0.3
s845	1	0.122375	0	0.432	0.339949	1	0.494475	0.339
s846	1	0.0862946	0	0.402	0.324322	1	0.487696	0.321
s847	1	0.122616	0	0.171	0.140045	1	0.231525	0.156
s848	1	0.127994	0	0.207	0.172327	1	0.276942	0.185
s849	1	0.260589	0	0.185	0.0703139	1	0.107767	0.168
s850	1	0.127994	0	0.207	0.172327	1	0.276942	0.185
s851	1	0.127994	0	0.207	0.172327	1	0.276942	0.185
s852	1	0.127994	0	0.207	0.172327	1	0.276942	0.185
s853	1	0.127994	0	0.207	0.172327	1	0.276942	0.185
s854	1	0.127994	0	0.207	0.172327	1	0.276942	0.185
s855	1	0.116383	0	0.171	0.153302	1	0.253861	0.156
s856	1	0.0890934	0	0.221	0.168405	1	0.275622	0.196
s857	1	0.414856	0	0.238	0.201681	1	0.303847	0.209
s858	1	0.576795	0	0.401	0.211053	1	0.339367	0.32
s859	1	0.751288	0	0.208	0.0898823	1	0.139801	0.186
s860	1	0.438377	0	0.48	0.232426	1	0.364149	0.364
s861	1	0.350506	0	0.494	0.308247	1	0.455021	0.372
s862	1	0.396995	0	0.484	0.280314	1	0.423381	0.367
s863	1	0.438377	0	0.48	0.232426	1	0.364149	0.364
s864	1	0.439694	0	0.479	0.230928	1	0.362585	0.364
s865	1	0.524824	0	0.318	0.208013	1	0.321231	0.267
s866	1	0.527417	0	0.314	0.206181	1	0.319266	0.265
s867	1	0.380252	0	0.492	0.275667	1	0.420015	0.37
s868	1	0.110426	0	0.147	0.145765	1	0.251948	0.136
s869	1	0.110426	0	0.147	0.145765	1	0.251948	0.136
s870	1	0.302587	0	0.157	0.171826	1	0.272035	0.145
s871	1	0.195392	0	0.18	0.112245	1	0.176675	0.164
s872	1	0.195392	0	0.18	0.112245	1	0.176675	0.164
s873	1	0.926646	0	0.153	0.0193081	1	0.0444974	0.141
s874	1	0.134972	0	0.383	0.334147	1	0.484515	0.309
s875	1	0.116493	0	0.198	0.163145	1	0.26742	0.178
s876	1	0.255948	0	0.407	0.335392	1	0.490974	0.324
s877	1	0.260578	0	0.414	0.336224	1	0.491803	0.328
s878	1	0.260578	0	0.414	0.336224	1	0.491803	0.328
s879	1	0.255948	0	0.407	0.335392	1	0.490974	0.324
s880	1	0.689905	0	0.216	0.109669	1	0.177653	0.193
s881	1	0.133562	0	0.25	0.2043	1	0.325512	0.218
s882	1	0.936504	0	0.152	0.0166255	1	0.0368711	0.14
s883	1	0.533916	0	0.492	0.23276	1	0.371471	0.371
s884	1	0.533916	0	0.492	0.23276	1	0.371471	0.371
s885	1	0.509218	0	0.491	0.245794	1	0.386569	0.37
s886	1	0.526773	0	0.492	0.236907	1	0.375703	0.371
s887	1	0.169483	0	0.123	0.122456	1	0.195037	0.115
s888	1	0.656303	0	0.253	0.113121	1	0.207265	0.221
s889	1	0.400344	0	0.365	0.264099	1	0.404284	0.298
s890	1	0.373708	0	0.198	0.148087	1	0.232181	0.178
s891	1	0.271994	0	0.458	0.340527	1	0.506295	0.353
s892	1	0.318272	0	0.207	0.205641	1	0.314729	0.185
s893	1	0.366097	0	0.356	0.264776	1	0.412107	0.292
s894	1	0.939633	0	0.138	0.014714	1	0.0337448	0.128
s895	1	0.939633	0	0.138	0.014714	1	0.0337448	0.128
s896	1	0.939633	0	0.138	0.014714	1	0.0337448	0.128
s897	1	0.91962	0	0.143	0.0198612	1	0.0467271	0.133
s898	1	0.91962	0	0.143	0.0198612	1	0.0467271	0.133
s899	1	0.91962	0	0.143	0.0198612	1	0.0467271	0.133
s900	1	0.939633	0	0.138	0.014714	1	0.0337448	0.128
s901	1	0.905112	0	0.148	0.0236907	1	0.0544043	0.137
s902	1	0.421012	0	0.497	0.284526	1	0.429776	0.373
s903	1	0.467938	0	0.467	0.268389	1	0.411719	0.358
s904	1	0.131011	0	0.224	0.126843	1	0.208626	0.199
s905	1	0.0484832	0	0.185	0.15312	1	0.267845	0.168
s906	1	0.0765334	0	0.493	0.467149	1	0.652758	0.371
s907	1	0.204243	0	0.277	0.191999	1	0.306662	0.238
s908	1	0.357481	0	0.471	0.249241	1	0.382122	0.36
s909	1	0.357481	0	0.471	0.249241	1	0.382122	0.36
s910	1	0.300983	0	0.338	0.245268	1	0.383374	0.281
s911	1	0.352562	0	0.212	0.183296	1	0.312753	0.189
s912	1	0.323502	0	0.261	0.230549	1	0.351926	0.227
s913	1	0.228251	0	0.404	0.33542	1	0.498671	0.322
s914	1	0.400921	0	0.492	0.245808	1	0.3918	0.371
s915	1	0.387947	0	0.391	0.294839	1	0.450725	0.314
s916	1	0.123472	0	0.377	0.388527	1	0.561411	0.306
s917	1	0.177932	0	0.194	0.214783	1	0.328098	0.175
s918	1	0.177932	0	0.194	0.214783	1	0.328098	0.175
s919	1	0.177932	0	0.194	0.214783	1	0.328098	0.175
s920	1	0.311202	0	0.486	0.316736	1	0.480778	0.368
s921	1	0.316771	0	0.488	0.315559	1	0.479371	0.369
s922	1	0.359371	0	0.501	0.31989	1	0.483194	0.375
s923	1	0.379471	0	0.501	0.310057	1	0.469672	0.375
s924	1	0.30414	0	0.25	0.235204	1	0.370256	0.218
s925	1	0.45212	0	0.479	0.274161	1	0.41933	0.364
s926	1	0.553844	0	0.365	0.214299	1	0.340474	0.298
s927	1	0.137429	0	0.22	0.185764	1	0.296914	0.196
s928	1	0.137429	0	0.22	0.185764	1	0.296914	0.196
s929	1	0.137429	0	0.22	0.185764	1	0.296914	0.196
s930	1	0.137429	0	0.22	0.185764	1	0.296914	0.196
s931	1	0.107812	0	0.438	0.398162	1	0.557552	0.342
s932	1	0.113752	0	0.113	0.14432	1	0.236841	0.106
s933	1	0.15505	0	0.229	0.236039	1	0.378272	0.203
s934	1	0.295951	0	0.486	0.315985	1	0.475721	0.368
s935	1	0.287332	0	0.484	0.31672	1	0.476241	0.366
s936	1	0.0546908	0	0.152	0.163601	1	0.280418	0.14
s937	1	0.024328	0	0.108	0.109034	1	0.207585	0.102
s938	1	0.314792	0	0.5	0.343972	1	0.507585	0.375
s939	1	0.28589	0	0.498	0.337223	1	0.496487	0.373
s940	1	0.28589	0	0.498	0.337223	1	0.496487	0.373
s941	1	0.145817	0	0.299	0.260718	1	0.395062	0.254
s942	1	0.199842	0	0.488	0.39603	1	0.571273	0.369
s943	1	0.147667	0	0.296	0.2587	1	0.392468	0.252
s944	1	0.202114	0	0.49	0.396581	1	0.571578	0.369
s945	1	0.321398	0	0.476	0.323788	1	0.489944	0.362
s946	1	0.0833659	0	0.138	0.132859	1	0.230967	0.128
s947	1	0.0833659	0	0.138	0.132859	1	0.230967	0.128
s948	1	0.227049	0	0.46	0.308268	1	0.462769	0.354
s949	1	0.484415	0	0.459	0.260553	1	0.407538	0.354
s950	1	0.461565	0	0.446	0.272907	1	0.42808	0.346
s951	1	0.219974	0	0.27	0.296168	1	0.439702	0.233
s952	1	0.0329189	0	0.473	0.450762	1	0.636582	0.361
s953	1	0.0589518	0	0.237	0.260676	1	0.40953	0.209
s954	1	0.0589518	0	0.237	0.260676	1	0.40953	0.209
s955	1	0.0623652	0	0.253	0.271781	1	0.426489	0.221
s956	1	0.0421345	0	0.466	0.437737	1	0.622802	0.357
s957	1	0.0331338	0	0.472	0.449919	1	0.635714	0.36
s958	1	0.204531	0	0.314	0.238144	1	0.375603	0.264
s959	1	0.210207	0	0.32	0.239824	1	0.377928	0.269
s960	1	0.182081	0	0.357	0.361587	1	0.524014	0.293
s961	1	0.0973011	0	0.385	0.366937	1	0.541833	0.311
s962	1	0.0959954	0	0.389	0.370776	1	0.546082	0.313
s963	1	0.365699	0	0.224	0.181865	1	0.305826	0.199
s964	1	0.500504	0	0.171	0.118319	1	0.183043	0.156
s965	1	0.0785923	0	0.176	0.111615	1	0.190651	0.16
s966	1	0.265547	0	0.49	0.372423	1	0.544269	0.369
s967	1	0.102531	0	0.327	0.286158	1	0.434187	0.273
s968	1	0.0920447	0	0.327	0.294608	1	0.444409	0.273
s969	1	0.0920447	0	0.327	0.294608	1	0.444409	0.273
s970	1	0.186189	0	0.098	0.094427	1	0.150018	0.093
s971	1	0.283442	0	0.207	0.193891	1	0.312177	0.185
s972	1	0.410934	0	0.303	0.221296	1	0.36843	0.257
s973	1	0.0984267	0	0.203	0.183031	1	0.301075	0.182
s974	1	0.0879148	0	0.194	0.179479	1	0.297281	0.175
s975	1	0.139766	0	0.123	0.113666	1	0.179913	0.115
s976	1	0.139766	0	0.123	0.113666	1	0.179913	0.115
s977	1	0.0936475	0	0.093	0.0720727	1	0.131629	0.088
s978	1	0.167726	0	0.241	0.194033	1	0.312296	0.212
s979	1	0.165007	0	0.241	0.196426	1	0.31489	0.212
s980	1	0.15942	0	0.229	0.187713	1	0.302807	0.202
s981	1	0.344408	0	0.393	0.317582	1	0.476927	0.316
s982	1	0.372316	0	0.296	0.210361	1	0.335664	0.252
s983	1	0.331	0	0.253	0.205888	1	0.331319	0.221
s984	1	0.185384	0	0.152	0.120518	1	0.203287	0.14
s985	1	0.0488714	0	0.18	0.186436	1	0.316722	0.164
s986	1	0.277499	0	0.463	0.35694	1	0.529562	0.355
s987	1	0.274118	0	0.465	0.358908	1	0.532045	0.356
s988	1	0.308783	0	0.414	0.228841	1	0.363511	0.328
s989	1	0.317518	0	0.418	0.228125	1	0.362794	0.33
s990	1	0.236655	0	0.436	0.283501	1	0.436392	0.341
s991	1	0.146934	0	0.133	0.144484	1	0.229157	0.124
s992	1	0.427234	0	0.46	0.286606	1	0.447995	0.354
s993	1	0.390329	0	0.365	0.279812	1	0.430503	0.298
s994	1	0.0531951	0	0.098	0.0991093	1	0.180357	0.093
s995	1	0.149908	0	0.207	0.17817	1	0.288579	0.185
s996	1	0.1267	0	0.216	0.195009	1	0.321278	0.192
s997	1	0.202443	0	0.487	0.401031	1	0.579199	0.368
s998	1	0.202443	0	0.487	0.401031	1	0.579199	0.368
s999	1	0.0790121	0	0.203	0.183492	1	0.297034	0.182
s1000	1	0.126877	0	0.216	0.216448	1	0.347968	0.192
s1001	1	0.126877	0	0.216	0.216448	1	0.347968	0.192
s1002	1	0.138752	0	0.212	0.206536	1	0.332516	0.189
s1003	1	0.117019	0	0.284	0.266642	1	0.412476	0.244
s1004	1	0.138752	0	0.212	0.206536	1	0.332516	0.189
s1005	1	0.073891	0	0.34	0.322011	1	0.488142	0.282
s1006	1	0.0911146	0	0.108	0.124801	1	0.212168	0.102
s1007	1	0.124608	0	0.118	0.101727	1	0.179354	0.111
s1008	1	0.124608	0	0.118	0.101727	1	0.179354	0.111
s1009	1	0.124126	0	0.093	0.102485	1	0.174053	0.088
s1010	1	0.260055	0	0.365	0.23309	1	0.349134	0.298
s1011	1	0.613236	0	0.212	0.120438	1	0.216917	0.189
s1012	1	0.564414	0	0.233	0.14257	1	0.258176	0.206
s1013	1	0.613236	0	0.212	0.120438	1	0.216917	0.189
s1014	1	0.615908	0	0.212	0.1193	1	0.215334	0.189
s1015	1	0.37798	0	0.463	0.288744	1	0.44008	0.355
s1016	1	0.343753	0	0.47	0.319097	1	0.47692	0.359
s1017	1	0.237045	0	0.481	0.38461	1	0.553022	0.365
s1018	1	0.244265	0	0.367	0.206735	1	0.331515	0.299
s1019	1	0.244265	0	0.367	0.206735	1	0.331515	0.299
s1020	1	0.252078	0	0.366	0.203164	1	0.326384	0.299
s1021	1	0.424767	0	0.393	0.26524	1	0.411503	0.316
s1022	1	0.639564	0	0.216	0.12928	1	0.210304	0.193
s1023	1	0.268607	0	0.466	0.35816	1	0.530438	0.357
s1024	1	0.220781	0	0.22	0.151883	1	0.249965	0.196
s1025	1	0.220781	0	0.22	0.151883	1	0.249965	0.196
s1026	1	0.47793	0	0.337	0.201125	1	0.332282	0.28
s1027	1	0.183883	0	0.371	0.230437	1	0.351779	0.302
s1028	1	0.465815	0	0.177	0.15322	1	0.248488	0.161
s1029	1	0.484093	0	0.498	0.231444	1	0.376408	0.373
s1030	1	0.506513	0	0.377	0.221939	1	0.372504	0.306
s1031	1	0.409864	0	0.416	0.280891	1	0.429851	0.329
s1032	1	0.499669	0	0.261	0.171767	1	0.308429	0.227
s1033	1	0.211768	0	0.25	0.25819	1	0.389713	0.218
s1034	1	0.622461	0	0.221	0.115371	1	0.215439	0.196
s1035	1	0.255121	0	0.49	0.368534	1	0.535588	0.369
s1036	1	0.532078	0	0.238	0.166903	1	0.265415	0.21
s1037	1	0.426319	0	0.372	0.23198	1	0.371652	0.302
s1038	1	0.468997	0	0.331	0.210692	1	0.33895	0.276
s1039	1	0.333452	0	0.455	0.333773	1	0.493553	0.351
s1040	1	0.346257	0	0.458	0.328412	1	0.486693	0.353
s1041	1	0.335498	0	0.457	0.333051	1	0.492829	0.352
s1042	1	0.200471	0	0.262	0.187302	1	0.290455	0.227
s1043	1	0.758879	0	0.162	0.0641654	1	0.127613	0.149
s1044	1	0.758879	0	0.162	0.0641654	1	0.127613	0.149
s1045	1	0.382803	0	0.498	0.312099	1	0.475749	0.373
s1046	1	0.325465	0	0.288	0.243877	1	0.381701	0.246
s1047	1	0.325465	0	0.288	0.243877	1	0.381701	0.246
s1048	1	0.143321	0	0.32	0.229464	1	0.358822	0.269
s1049	1	0.173564	0	0.334	0.284434	1	0.432671	0.278
s1050	1	0.466864	0	0.378	0.208396	1	0.33154	0.306
s1051	1	0.191563	0	0.123	0.0924208	1	0.154256	0.115
s1052	1	0.225137	0	0.108	0.0795037	1	0.123141	0.102
s1053	1	0.115579	0	0.108	0.0535833	1	0.092433	0.102
s1054	1	0.124054	0	0.327	0.262006	1	0.396507	0.273
s1055	1	0.144357	0	0.344	0.266724	1	0.40129	0.284
s1056	1	0.13148	0	0.324	0.255941	1	0.387096	0.271
s1057	1	0.128354	0	0.303	0.242131	1	0.367997	0.257
s1058	1	0.140959	0	0.317	0.247785	1	0.373727	0.266
s1059	1	0.33561	0	0.48	0.330304	1	0.477742	0.364
s1060	1	0.343671	0	0.472	0.323745	1	0.470957	0.36
s1061	1	0.347072	0	0.48	0.324411	1	0.47162	0.364
s1062	1	0.244864	0	0.147	0.0754508	1	0.116649	0.136
s1063	1	0.244864	0	0.147	0.0754508	1	0.116649	0.136
s1064	1	0.730755	0	0.162	0.0734943	1	0.145999	0.149
s1065	1	0.735416	0	0.181	0.0718899	1	0.137306	0.164
s1066	1	0.754285	0	0.171	0.0654519	1	0.128449	0.157
s1067	1	0.754285	0	0.171	0.0654519	1	0.128449	0.157
s1068	1	0.754285	0	0.171	0.0654519	1	0.128449	0.157
s1069	1	0.47193	0	0.27	0.206801	1	0.339239	0.233
s1070	1	0.24364	0	0.461	0.307686	1	0.461845	0.355
s1071	1	0.165683	0	0.48	0.388505	1	0.558451	0.364
s1072	1	0.16956	0	0.482	0.388843	1	0.55894	0.365
s1073	1	0.32229	0	0.5	0.329596	1	0.494928	0.375
s1074	1	0.382113	0	0.404	0.286648	1	0.4435	0.322
s1075	1	0.307302	0	0.436	0.333758	1	0.501673	0.341
s1076	1	0.19428	0	0.292	0.301024	1	0.462342	0.249
s1077	1	0.10926	0	0.365	0.290638	1	0.436087	0.298
s1078	1	0.146055	0	0.427	0.32146	1	0.481364	0.336
s1079	1	0.110068	0	0.486	0.41835	1	0.595583	0.368
s1080	1	0.600801	0	0.199	0.125885	1	0.219201	0.179
s1081	1	0.329514	0	0.498	0.336485	1	0.499234	0.373
s1082	1	0.302442	0	0.495	0.34562	1	0.501482	0.372
s1083	1	0.303701	0	0.494	0.344725	1	0.500558	0.372
s1084	1	0.570976	0	0.269	0.166514	1	0.276913	0.233
s1085	1	0.672278	0	0.103	0.062716	1	0.0951633	0.098
s1086	1	0.452274	0	0.331	0.184862	1	0.307726	0.276
s1087	1	0.348022	0	0.5	0.30007	1	0.444646	0.375
s1088	1	0.415656	0	0.448	0.285705	1	0.449728	0.347
s1089	1	0.307076	0	0.269	0.216832	1	0.347145	0.233
s1090	1	0.300293	0	0.277	0.223623	1	0.356385	0.238
s1091	1	0.444214	0	0.5	0.266672	1	0.414942	0.375
s1092	1	0.142512	0	0.397	0.353475	1	0.522297	0.318
s1093	1	0.0906518	0	0.207	0.18547	1	0.312148	0.185
s1094	1	0.285922	0	0.371	0.286884	1	0.434917	0.302
s1095	1	0.13075	0	0.162	0.135537	1	0.227194	0.148
s1096	1	0.47033	0	0.281	0.203858	1	0.324707	0.241
s1097	1	0.219792	0	0.458	0.382226	1	0.556829	0.353
s1098	1	0.219792	0	0.458	0.382226	1	0.556829	0.353
s1099	1	0.106545	0	0.128	0.120817	1	0.205085	0.12
s1100	1	0.483109	0	0.299	0.184725	1	0.320867	0.254
s1101	1	0.89563	0	0.133	0.0246257	1	0.0491971	0.124
s1102	1	0.155815	0	0.356	0.324396	1	0.472481	0.292
s1103	1	0.331628	0	0.499	0.338171	1	0.502344	0.374
s1104	1	0.331628	0	0.499	0.338171	1	0.502344	0.374
s1105	1	0.115033	0	0.128	0.091482	1	0.164181	0.12
s1106	1	0.0881135	0	0.118	0.113413	1	0.199126	0.111
s1107	1	0.348086	0	0.432	0.316885	1	0.480225	0.338
s1108	1	0.0839483	0	0.253	0.221595	1	0.344082	0.221
s1109	1	0.159917	0	0.18	0.0873984	1	0.144132	0.164
s1110	1	0.307642	0	0.455	0.313544	1	0.466117	0.351
s1111	1	0.279317	0	0.499	0.362102	1	0.534876	0.374
s1112	1	0.247093	0	0.498	0.375768	1	0.550908	0.373
s1113	1	0.357803	0	0.421	0.304104	1	0.451727	0.332
s1114	1	0.110074	0	0.229	0.188318	1	0.306495	0.202
s1115	1	0.277347	0	0.469	0.30021	1	0.452826	0.359
s1116	1	0.500782	0	0.337	0.227609	1	0.369313	0.28
s1117	1	0.500782	0	0.337	0.227609	1	0.369313	0.28
s1118	1	0.475598	0	0.269	0.199158	1	0.323701	0.233
s1119	1	0.461327	0	0.138	0.0882405	1	0.138668	0.128
s1120	1	0.32129	0	0.128	0.151163	1	0.235309	0.12
s1121	1	0.482402	0	0.171	0.0968633	1	0.158816	0.157
s1122	1	0.583174	0	0.35	0.179785	1	0.307024	0.288
s1123	1	0.322998	0	0.195	0.145216	1	0.236464	0.176
s1124	1	0.317259	0	0.499	0.33814	1	0.505907	0.374
s1125	1	0.461668	0	0.266	0.154642	1	0.271977	0.23
s1126	1	0.387893	0	0.446	0.303006	1	0.465248	0.346
s1127	1	0.286017	0	0.253	0.215967	1	0.343582	0.221
s1128	1	0.665007	0	0.266	0.105301	1	0.188591	0.23
s1129	1	0.665007	0	0.266	0.105301	1	0.188591	0.23
s1130	1	0.111571	0	0.143	0.0754705	1	0.136034	0.132
s1131	1	0.392525	0	0.493	0.306039	1	0.459205	0.371
s1132	1	0.373416	0	0.496	0.311543	1	0.461823	0.373
s1133	1	0.0973996	0	0.108	0.115371	1	0.194973	0.102
s1134	1	0.619066	0	0.185	0.111012	1	0.200585	0.168
s1135	1	0.585785	0	0.198	0.124501	1	0.227849	0.178
s1136	1	0.3952	0	0.449	0.305675	1	0.456056	0.348
s1137	1	0.394035	0	0.446	0.305895	1	0.455136	0.346
s1138	1	0.548035	0	0.233	0.155768	1	0.269838	0.205
s1139	1	0.672132	0	0.181	0.101284	1	0.16993	0.164
s1140	1	0.672132	0	0.181	0.101284	1	0.16993	0.164
s1141	1	0.595595	0	0.203	0.124778	1	0.209045	0.182
s1142	1	0.701364	0	0.167	0.0854028	1	0.155524	0.153
s1143	1	0.701365	0	0.176	0.0854518	1	0.15013	0.16
s1144	1	0.697892	0	0.189	0.0858366	1	0.161003	0.171
s1145	1	0.697892	0	0.189	0.0858366	1	0.161003	0.171
s1146	1	0.650235	0	0.207	0.104191	1	0.194473	0.185
s1147	1	0.659083	0	0.203	0.100694	1	0.189096	0.182
s1148	1	0.663105	0	0.203	0.099234	1	0.18514	0.182
s1149	1	0.659083	0	0.203	0.100694	1	0.189096	0.182
s1150	1	0.659083	0	0.203	0.100694	1	0.189096	0.182
s1151	1	0.686154	0	0.194	0.0905903	1	0.166781	0.175
s1152	1	0.697892	0	0.189	0.0858366	1	0.161003	0.171
s1153	1	0.686154	0	0.194	0.0905903	1	0.166781	0.175
s1154	1	0.697892	0	0.189	0.0858366	1	0.161003	0.171
s1155	1	0.697892	0	0.189	0.0858366	1	0.161003	0.171
s1156	1	0.540181	0	0.143	0.103434	1	0.172759	0.133
s1157	1	0.683226	0	0.108	0.0658628	1	0.105141	0.102
s1158	1	0.517729	0	0.277	0.173455	1	0.279213	0.238
s1159	1	0.690788	0	0.185	0.0668369	1	0.114989	0.168
s1160	1	0.870428	0	0.143	0.0311378	1	0.0645006	0.133
s1161	1	0.111587	0	0.143	0.103808	1	0.184223	0.132
s1162	1	0.408045	0	0.501	0.291195	1	0.43583	0.375
s1163	1	0.41708	0	0.5	0.285592	1	0.429788	0.375
s1164	1	0.408045	0	0.501	0.291195	1	0.43583	0.375
s1165	1	0.330349	0	0.108	0.0801191	1	0.122173	0.102
s1166	1	0.435693	0	0.5	0.275271	1	0.415637	0.375
s1167	1	0.439917	0	0.5	0.273508	1	0.413542	0.375
s1168	1	0.424406	0	0.492	0.272307	1	0.401356	0.371
s1169	1	0.432679	0	0.492	0.266704	1	0.395315	0.37
s1170	1	0.267104	0	0.499	0.362998	1	0.537533	0.374
s1171	1	0.292878	0	0.498	0.351988	1	0.524877	0.373
s1172	1	0.274336	0	0.498	0.360846	1	0.534726	0.374
s1173	1	0.325846	0	0.241	0.120642	1	0.173531	0.212
s1174	1	0.43496	0	0.265	0.222874	1	0.349055	0.23
s1175	1	0.347888	0	0.392	0.28875	1	0.426841	0.315
s1176	1	0.224332	0	0.314	0.237605	1	0.370164	0.265
s1177	1	0.224332	0	0.314	0.237605	1	0.370164	0.265
s1178	1	0.193058	0	0.216	0.103299	1	0.17099	0.192
s1179	1	0.405922	0	0.152	0.10265	1	0.165295	0.14
s1180	1	0.248639	0	0.153	0.169234	1	0.264113	0.141
s1181	1	0.248639	0	0.153	0.169234	1	0.264113	0.141
s1182	1	0.268913	0	0.138	0.156697	1	0.244896	0.128
s1183	1	0.248639	0	0.153	0.169234	1	0.264113	0.141
s1184	1	0.248639	0	0.153	0.169234	1	0.264113	0.141
s1185	1	0.248639	0	0.153	0.169234	1	0.264113	0.141
s1186	1	0.248639	0	0.153	0.169234	1	0.264113	0.141
s1187	1	0.288018	0	0.496	0.358591	1	0.515715	0.373
s1188	1	0.502039	0	0.386	0.244646	1	0.377284	0.311
s1189	1	0.486906	0	0.498	0.255893	1	0.382149	0.373
s1190	1	0.212115	0	0.171	0.0715052	1	0.116582	0.157
s1191	1	0.0500139	0	0.113	0.0789331	1	0.148058	0.106
s1192	1	0.511942	0	0.368	0.198342	1	0.328474	0.3
s1193	1	0.511942	0	0.368	0.198342	1	0.328474	0.3
s1194	1	0.499721	0	0.344	0.19613	1	0.328211	0.284
s1195	1	0.511942	0	0.368	0.198342	1	0.328474	0.3
s1196	1	0.553798	0	0.143	0.100461	1	0.174713	0.132
s1197	1	0.0864769	0	0.118	0.0632578	1	0.114992	0.111
s1198	1	0.256014	0	0.47	0.340773	1	0.504235	0.359
s1199	1	0.31861	0	0.483	0.334327	1	0.503182	0.366
s1200	1	0.384376	0	0.462	0.234416	1	0.377319	0.355
s1201	1	0.375574	0	0.462	0.236463	1	0.378883	0.355
s1202	1	0.384376	0	0.462	0.234416	1	0.377319	0.355
s1203	1	0.391848	0	0.47	0.23819	1	0.382587	0.359
s1204	1	0.338633	0	0.47	0.260842	1	0.411945	0.359
s1205	1	0.406354	0	0.324	0.243336	1	0.392585	0.271
s1206	1	0.331189	0	0.471	0.265924	1	0.418387	0.36
s1207	1	0.291656	0	0.421	0.328409	1	0.49455	0.332
s1208	1	0.28561	0	0.434	0.336032	1	0.502721	0.339
s1209	1	0.170579	0	0.278	0.156292	1	0.252626	0.239
s1210	1	0.164313	0	0.285	0.16273	1	0.261483	0.244
s1211	1	0.130006	0	0.325	0.209873	1	0.335441	0.272
s1212	1	0.361186	0	0.425	0.32037	1	0.481639	0.334
s1213	1	0.361186	0	0.425	0.32037	1	0.481639	0.334
s1214	1	0.120309	0	0.207	0.239304	1	0.368709	0.185
s1215	1	0.064002	0	0.098	0.0635456	1	0.11742	0.093
s1216	1	0.064002	0	0.098	0.0635456	1	0.11742	0.093
s1217	1	0.439478	0	0.32	0.208439	1	0.347693	0.269
s1218	1	0.141073	0	0.241	0.273299	1	0.40891	0.212
s1219	1	0.115879	0	0.162	0.144549	1	0.239797	0.148
s1220	1	0.147132	0	0.123	0.0894507	1	0.154461	0.115
s1221	1	0.302766	0	0.472	0.26772	1	0.400126	0.36
s1222	1	0.299055	0	0.471	0.267339	1	0.399748	0.36
s1223	1	0.302766	0	0.472	0.26772	1	0.400126	0.36
s1224	1	0.35637	0	0.484	0.257723	1	0.397414	0.367
s1225	1	0.360586	0	0.485	0.256829	1	0.396489	0.367
s1226	1	0.300828	0	0.441	0.247547	1	0.381366	0.343
s1227	1	0.300828	0	0.441	0.247547	1	0.381366	0.343
s1228	1	0.433308	0	0.489	0.269109	1	0.422119	0.369
s1229	1	0.315688	0	0.449	0.247365	1	0.381106	0.348
s1230	1	0.615475	0	0.194	0.121604	1	0.19644	0.175
s1231	1	0.10565	0	0.22	0.165807	1	0.27781	0.196
s1232	1	0.10565	0	0.22	0.165807	1	0.27781	0.196
s1233	1	0.856983	0	0.133	0.0326916	1	0.0602889	0.124
s1234	1	0.10565	0	0.22	0.165807	1	0.27781	0.196
s1235	1	0.142419	0	0.306	0.189302	1	0.312502	0.259
s1236	1	0.1593	0	0.306	0.181568	1	0.302927	0.259
s1237	1	0.155213	0	0.299	0.179529	1	0.292437	0.254
s1238	1	0.157303	0	0.301	0.179767	1	0.292676	0.255
s1239	1	0.157303	0	0.301	0.179767	1	0.292676	0.255
s1240	1	0.299186	0	0.498	0.352588	1	0.519619	0.373
s1241	1	0.290285	0	0.5	0.358549	1	0.526213	0.375
s1242	1	0.290285	0	0.5	0.358549	1	0.526213	0.375
s1243	1	0.355786	0	0.331	0.269824	1	0.428118	0.276
s1244	1	0.1628	0	0.497	0.423872	1	0.604264	0.373
s1245	1	0.160895	0	0.5	0.424372	1	0.60221	0.375
s1246	1	0.15019	0	0.098	0.0738601	1	0.124847	0.093
s1247	1	0.243055	0	0.493	0.379137	1	0.550101	0.371
s1248	1	0.0772707	0	0.185	0.137695	1	0.239696	0.168
s1249	1	0.146075	0	0.113	0.145565	1	0.234751	0.106
s1250	1	0.198159	0	0.353	0.301445	1	0.454316	0.29
s1251	1	0.338753	0	0.494	0.292323	1	0.439669	0.372
s1252	1	0.335125	0	0.497	0.297327	1	0.445186	0.373
s1253	1	0.0730314	0	0.224	0.156207	1	0.268956	0.199
s1254	1	0.480594	0	0.254	0.173127	1	0.304083	0.221
s1255	1	0.389719	0	0.356	0.284073	1	0.429486	0.292
s1256	1	0.489267	0	0.284	0.199206	1	0.328061	0.244
s1257	1	0.176011	0	0.284	0.30197	1	0.464253	0.244
s1258	1	0.812488	0	0.152	0.0444158	1	0.0863645	0.14
s1259	1	0.218684	0	0.274	0.143849	1	0.22579	0.236
s1260	1	0.222792	0	0.278	0.146327	1	0.228459	0.239
s1261	1	0.222792	0	0.278	0.146327	1	0.228459	0.239
s1262	1	0.224618	0	0.274	0.140958	1	0.217394	0.236
s1263	1	0.197499	0	0.344	0.275935	1	0.421934	0.284
s1264	1	0.25845	0	0.303	0.284032	1	0.416872	0.257
s1265	1	0.275211	0	0.292	0.273398	1	0.407116	0.249
s1266	1	0.275211	0	0.292	0.273398	1	0.407116	0.249
s1267	1	0.275211	0	0.292	0.273398	1	0.407116	0.249
s1268	1	0.127291	0	0.444	0.376117	1	0.549355	0.345
s1269	1	0.130784	0	0.438	0.366953	1	0.538131	0.342
s1270	1	0.130784	0	0.438	0.366953	1	0.538131	0.342
s1271	1	0.130784	0	0.438	0.366953	1	0.538131	0.342
s1272	1	0.237558	0	0.453	0.308996	1	0.464745	0.35
s1273	1	0.302193	0	0.492	0.34511	1	0.515282	0.37
s1274	1	0.306143	0	0.465	0.28572	1	0.430484	0.356
s1275	1	0.137988	0	0.143	0.134819	1	0.219552	0.132
s1276	1	0.137988	0	0.143	0.134819	1	0.219552	0.132
s1277	1	0.227003	0	0.334	0.327074	1	0.488098	0.278
s1278	1	0.129941	0	0.492	0.439462	1	0.624346	0.37
s1279	1	0.129941	0	0.492	0.439462	1	0.624346	0.37
s1280	1	0.304441	0	0.103	0.111441	1	0.179998	0.097
s1281	1	0.106326	0	0.296	0.210728	1	0.33442	0.252
s1282	1	0.127043	0	0.303	0.20422	1	0.315778	0.257
s1283	1	0.32785	0	0.292	0.27601	1	0.425088	0.249
s1284	1	0.349385	0	0.281	0.26037	1	0.403272	0.241
s1285	1	0.349385	0	0.281	0.26037	1	0.403272	0.241
s1286	1	0.336246	0	0.288	0.271053	1	0.415755	0.246
s1287	1	0.143283	0	0.113	0.0771444	1	0.130951	0.106
s1288	1	0.129518	0	0.207	0.112459	1	0.191728	0.185
s1289	1	0.202479	0	0.334	0.189311	1	0.307344	0.278
s1290	1	0.202479	0	0.334	0.189311	1	0.307344	0.278
s1291	1	0.202479	0	0.334	0.189311	1	0.307344	0.278
s1292	1	0.178842	0	0.358	0.221996	1	0.34941	0.293
s1293	1	0.178842	0	0.358	0.221996	1	0.34941	0.293
s1294	1	0.178842	0	0.358	0.221996	1	0.34941	0.293
s1295	1	0.351542	0	0.459	0.276145	1	0.414631	0.353
s1296	1	0.384131	0	0.463	0.268688	1	0.407134	0.355
s1297	1	0.384131	0	0.463	0.268688	1	0.407134	0.355
s1298	1	0.351542	0	0.459	0.276145	1	0.414631	0.353
s1299	1	0.351542	0	0.459	0.276145	1	0.414631	0.353
s1300	1	0.624363	0	0.208	0.116895	1	0.202149	0.186
s1301	1	0.634055	0	0.203	0.112701	1	0.196439	0.182
s1302	1	0.634055	0	0.203	0.112701	1	0.196439	0.182
s1303	1	0.634055	0	0.203	0.112701	1	0.196439	0.182
s1304	1	0.137567	0	0.185	0.161693	1	0.258769	0.168
s1305	1	0.103308	0	0.434	0.379019	1	0.553422	0.339
s1306	1	0.0903232	0	0.444	0.401776	1	0.58298	0.345
s1307	1	0.126924	0	0.399	0.295834	1	0.438663	0.319
s1308	1	0.118304	0	0.406	0.308578	1	0.469489	0.323
s1309	1	0.376338	0	0.372	0.277865	1	0.430483	0.302
s1310	1	0.196877	0	0.157	0.128305	1	0.213903	0.144
s1311	1	0.169299	0	0.147	0.125446	1	0.210995	0.136
s1312	1	0.239418	0	0.424	0.259768	1	0.394438	0.334
s1313	1	0.19833	0	0.278	0.152631	1	0.241622	0.239
s1314	1	0.171289	0	0.334	0.229983	1	0.359397	0.278
s1315	1	0.171289	0	0.334	0.229983	1	0.359397	0.278
s1316	1	0.187186	0	0.331	0.216049	1	0.342966	0.276
s1317	1	0.160265	0	0.396	0.276654	1	0.424321	0.317
s1318	1	0.396869	0	0.464	0.229027	1	0.362386	0.356
s1319	1	0.208521	0	0.286	0.155648	1	0.244796	0.245
s1320	1	0.19833	0	0.278	0.152631	1	0.241622	0.239
s1321	1	0.154796	0	0.461	0.363977	1	0.520161	0.355
s1322	1	0.354798	0	0.499	0.318207	1	0.470454	0.374
s1323	1	0.489052	0	0.386	0.196468	1	0.316142	0.311
s1324	1	0.115881	0	0.207	0.227123	1	0.358079	0.185
s1325	1	0.0793562	0	0.216	0.16757	1	0.284194	0.192
s1326	1	0.13866	0	0.245	0.230053	1	0.364633	0.215
s1327	1	0.0314724	0	0.324	0.306084	1	0.475902	0.271
s1328	1	0.426194	0	0.3	0.214968	1	0.363486	0.255
s1329	1	0.121013	0	0.288	0.298916	1	0.452031	0.246
s1330	1	0.121013	0	0.288	0.298916	1	0.452031	0.246
s1331	1	0.307981	0	0.113	0.13453	1	0.207573	0.106
s1332	1	0.238019	0	0.496	0.385223	1	0.561609	0.373
s1333	1	0.20089	0	0.344	0.234558	1	0.364752	0.285
s1334	1	0.419891	0	0.133	0.112435	1	0.184523	0.124
s1335	1	0.339822	0	0.203	0.18003	1	0.302308	0.182
s1336	1	0.0851676	0	0.5	0.462515	1	0.648304	0.375
s1337	1	0.0858158	0	0.501	0.462349	1	0.648139	0.375
s1338	1	0.173201	0	0.253	0.261924	1	0.386776	0.221
s1339	1	0.28768	0	0.449	0.339488	1	0.506563	0.348
s1340	1	0.263156	0	0.436	0.302667	1	0.427239	0.341
s1341	1	0.428574	0	0.474	0.227418	1	0.348872	0.361
s1342	1	0.286062	0	0.274	0.247084	1	0.375717	0.236
s1343	1	0.428574	0	0.474	0.227418	1	0.348872	0.361
s1344	1	0.0611071	0	0.317	0.2603	1	0.404591	0.266
s1345	1	0.286226	0	0.391	0.234811	1	0.355554	0.314
s1346	1	0.300256	0	0.289	0.171685	1	0.273056	0.247
s1347	1	0.300256	0	0.289	0.171685	1	0.273056	0.247
s1348	1	0.300256	0	0.289	0.171685	1	0.273056	0.247
s1349	1	0.300256	0	0.289	0.171685	1	0.273056	0.247
s1350	1	0.28062	0	0.293	0.182068	1	0.295686	0.249
s1351	1	0.28062	0	0.293	0.182068	1	0.295686	0.249
s1352	1	0.339648	0	0.233	0.135722	1	0.22484	0.205
s1353	1	0.25172	0	0.371	0.205407	1	0.323901	0.302
s1354	1	0.295301	0	0.113	0.124063	1	0.202523	0.107
s1355	1	0.22955	0	0.385	0.244089	1	0.382954	0.311
s1356	1	0.0806109	0	0.098	0.0817111	1	0.148848	0.093
s1357	1	0.033269	0	0.157	0.14839	1	0.262869	0.144
s1358	1	0.033269	0	0.157	0.14839	1	0.262869	0.144
s1359	1	0.118503	0	0.324	0.213577	1	0.339638	0.271
s1360	1	0.326934	0	0.424	0.316567	1	0.4717	0.334
s1361	1	0.294837	0	0.417	0.326088	1	0.481707	0.33
s1362	1	0.31991	0	0.414	0.314963	1	0.469768	0.328
s1363	1	0.227444	0	0.489	0.385861	1	0.556464	0.369
s1364	1	0.217408	0	0.495	0.393908	1	0.565269	0.372
s1365	1	0.173105	0	0.416	0.350412	1	0.507737	0.329
s1366	1	0.168462	0	0.494	0.407368	1	0.58177	0.372
s1367	1	0.196625	0	0.299	0.258711	1	0.393213	0.254
s1368	1	0.0331941	0	0.176	0.153358	1	0.270517	0.16
s1369	1	0.0331941	0	0.176	0.153358	1	0.270517	0.16
s1370	1	0.0331941	0	0.176	0.153358	1	0.270517	0.16
s1371	1	0.133094	0	0.143	0.156806	1	0.261701	0.132
s1372	1	0.346824	0	0.347	0.281426	1	0.435692	0.286
s1373	1	0.285622	0	0.241	0.171752	1	0.264821	0.212
s1374	1	0.297561	0	0.22	0.160607	1	0.251176	0.196
s1375	1	0.396321	0	0.103	0.0979694	1	0.151874	0.098
s1376	1	0.0918722	0	0.216	0.14555	1	0.249238	0.192
s1377	1	0.135837	0	0.108	0.14085	1	0.241463	0.102
s1378	1	0.0486899	0	0.143	0.106923	1	0.195213	0.132
s1379	1	0.140255	0	0.128	0.0619286	1	0.1067	0.12
s1380	1	0.32845	0	0.434	0.245929	1	0.380287	0.34
s1381	1	0.160146	0	0.257	0.276114	1	0.413212	0.224
s1382	1	0.255545	0	0.31	0.146632	1	0.222548	0.262
s1383	1	0.142047	0	0.133	0.177043	1	0.277532	0.124
s1384	1	0.255545	0	0.31	0.146632	1	0.222548	0.262
s1385	1	0.129256	0	0.391	0.308255	1	0.450855	0.314
s1386	1	0.252415	0	0.306	0.144912	1	0.22072	0.259
s1387	1	0.235819	0	0.317	0.156736	1	0.244864	0.266
s1388	1	0.374283	0	0.46	0.23715	1	0.369753	0.354
s1389	1	0.321576	0	0.347	0.28125	1	0.432528	0.286
s1390	1	0.160766	0	0.133	0.151373	1	0.250336	0.124
s1391	1	0.160746	0	0.176	0.184336	1	0.297428	0.16
s1392	1	0.0604109	0	0.138	0.151303	1	0.259348	0.128
s1393	1	0.0529698	0	0.128	0.1442	1	0.250762	0.12
s1394	1	0.0604109	0	0.138	0.151303	1	0.259348	0.128
s1395	1	0.123901	0	0.128	0.0641485	1	0.112533	0.12
s1396	1	0.136478	0	0.498	0.418351	1	0.599475	0.374
s1397	1	0.0848574	0	0.229	0.155695	1	0.265856	0.202
s1398	1	0.184599	0	0.475	0.368614	1	0.542556	0.362
s1399	1	0.178615	0	0.473	0.370224	1	0.54425	0.361
s1400	1	0.184599	0	0.475	0.368614	1	0.542556	0.362
s1401	1	0.379392	0	0.317	0.253348	1	0.394292	0.266
s1402	1	0.334704	0	0.356	0.287347	1	0.445918	0.292
s1403	1	0.213775	0	0.425	0.300879	1	0.459881	0.334
s1404	1	0.209379	0	0.432	0.310882	1	0.473176	0.338
s1405	1	0.20969	0	0.237	0.2325	1	0.357771	0.209
s1406	1	0.196083	0	0.245	0.126455	1	0.211147	0.215
s1407	1	0.197611	0	0.162	0.162873	1	0.264627	0.148
s1408	1	0.129901	0	0.411	0.3329	1	0.49672	0.326
s1409	1	0.206753	0	0.284	0.204247	1	0.307509	0.244
s1410	1	0.21029	0	0.299	0.206388	1	0.309938	0.254
s1411	1	0.165322	0	0.377	0.317826	1	0.479414	0.306
s1412	1	0.104021	0	0.261	0.183526	1	0.293961	0.227
s1413	1	0.0967819	0	0.253	0.17738	1	0.28694	0.221
s1414	1	0.278532	0	0.133	0.107774	1	0.178659	0.124
s1415	1	0.226491	0	0.249	0.212571	1	0.327561	0.218
s1416	1	0.118627	0	0.245	0.165754	1	0.27523	0.215
s1417	1	0.499987	0	0.124	0.109696	1	0.177637	0.116
s1418	1	0.314129	0	0.277	0.222314	1	0.349777	0.238
s1419	1	0.243016	0	0.207	0.13454	1	0.21555	0.185
s1420	1	0.0395225	0	0.113	0.119344	1	0.215125	0.106
s1421	1	0.0395225	0	0.113	0.119344	1	0.215125	0.106
s1422	1	0.257311	0	0.176	0.104915	1	0.178905	0.16
s1423	1	0.257311	0	0.176	0.104915	1	0.178905	0.16
s1424	1	0.0335132	0	0.108	0.112777	1	0.206385	0.102
s1425	1	0.0335132	0	0.108	0.112777	1	0.206385	0.102
s1426	1	0.0335132	0	0.108	0.112777	1	0.206385	0.102
s1427	1	0.443335	0	0.356	0.252065	1	0.381875	0.292
s1428	1	0.227903	0	0.334	0.216934	1	0.329393	0.278
s1429	1	0.139814	0	0.166	0.132417	1	0.218681	0.152
s1430	1	0.21035	0	0.348	0.242198	1	0.357017	0.287
s1431	1	0.203701	0	0.34	0.238125	1	0.351474	0.282
s1432	1	0.0580433	0	0.166	0.117442	1	0.212675	0.152
s1433	1	0.0406759	0	0.157	0.115343	1	0.213409	0.144
s1434	1	0.162478	0	0.19	0.14644	1	0.238298	0.172
s1435	1	0.148369	0	0.22	0.158712	1	0.258712	0.196
s1436	1	0.181171	0	0.189	0.131228	1	0.212242	0.171
s1437	1	0.148369	0	0.22	0.158712	1	0.258712	0.196
s1438	1	0.380626	0	0.118	0.113967	1	0.178519	0.111
s1439	1	0.351992	0	0.103	0.108133	1	0.170254	0.097
s1440	1	0.358282	0	0.093	0.104445	1	0.170445	0.088
s1441	1	0.199325	0	0.35	0.243658	1	0.368282	0.288
s1442	1	0.199325	0	0.35	0.243658	1	0.368282	0.288
s1443	1	0.143295	0	0.166	0.126733	1	0.218756	0.152
s1444	1	0.570583	0	0.31	0.166818	1	0.28067	0.262
s1445	1	0.305462	0	0.203	0.15653	1	0.261677	0.182
s1446	1	0.285476	0	0.199	0.157349	1	0.26249	0.179
s1447	1	0.339094	0	0.181	0.139666	1	0.233046	0.164
s1448	1	0.294001	0	0.194	0.180001	1	0.296727	0.175
s1449	1	0.476331	0	0.347	0.227354	1	0.359857	0.286
s1450	1	0.21514	0	0.394	0.234367	1	0.357534	0.316
s1451	1	0.213482	0	0.436	0.296071	1	0.436154	0.341
s1452	1	0.357774	0	0.341	0.13596	1	0.217773	0.283
s1453	1	0.517264	0	0.427	0.193068	1	0.323144	0.336
s1454	1	0.151812	0	0.229	0.22797	1	0.346965	0.202
s1455	1	0.410545	0	0.48	0.292944	1	0.451812	0.364
s1456	1	0.574468	0	0.353	0.168384	1	0.284699	0.29
s1457	1	0.596273	0	0.334	0.179773	1	0.298947	0.278
s1458	1	0.342318	0	0.157	0.153359	1	0.237828	0.144
s1459	1	0.339917	0	0.289	0.112503	1	0.183196	0.247
s1460	1	0.12977	0	0.108	0.0803002	1	0.136266	0.102
s1461	1	0.499987	0	0.428	0.241977	1	0.38263	0.336
s1462	1	0.507637	0	0.426	0.237551	1	0.377437	0.335
s1463	1	0.507637	0	0.426	0.237551	1	0.377437	0.335
s1464	1	0.365558	0	0.417	0.296559	1	0.453666	0.33
s1465	1	0.0847785	0	0.216	0.2063	1	0.337536	0.193
s1466	1	0.096862	0	0.216	0.201074	1	0.329908	0.193
s1467	1	0.17997	0	0.212	0.196773	1	0.309864	0.189
s1468	1	0.0513751	0	0.113	0.0914839	1	0.171111	0.106
s1469	1	0.159642	0	0.229	0.200217	1	0.314503	0.203
s1470	1	0.72677	0	0.157	0.0654337	1	0.11827	0.144
s1471	1	0.338123	0	0.143	0.129338	1	0.20878	0.132
s1472	1	0.389684	0	0.493	0.303479	1	0.458487	0.371
s1473	1	0.228706	0	0.498	0.359252	1	0.528706	0.374
s1474	1	0.228706	0	0.498	0.359252	1	0.528706	0.374
s1475	1	0.225385	0	0.498	0.360197	1	0.529688	0.374
s1476	1	0.411505	0	0.494	0.294745	1	0.435886	0.372
s1477	1	0.289663	0	0.469	0.324539	1	0.477731	0.359
s1478	1	0.38839	0	0.123	0.120467	1	0.19381	0.115
s1479	1	0.46606	0	0.498	0.261337	1	0.416353	0.374
s1480	1	0.413886	0	0.383	0.258516	1	0.404008	0.309
s1481	1	0.157369	0	0.325	0.213929	1	0.327855	0.272
s1482	1	0.157509	0	0.198	0.1521	1	0.247928	0.178
s1483	1	0.157509	0	0.198	0.1521	1	0.247928	0.178
s1484	1	0.152055	0	0.203	0.158455	1	0.265189	0.182
s1485	1	0.217492	0	0.143	0.161423	1	0.258042	0.132
s1486	1	0.538452	0	0.44	0.16622	1	0.269803	0.343
s1487	1	0.534385	0	0.436	0.166322	1	0.269905	0.341
s1488	1	0.506766	0	0.44	0.180259	1	0.297465	0.343
s1489	1	0.674497	0	0.157	0.0824916	1	0.150505	0.144
s1490	1	0.705934	0	0.147	0.0723879	1	0.128189	0.136
s1491	1	0.494824	0	0.458	0.190959	1	0.299085	0.353
s1492	1	0.523016	0	0.461	0.182762	1	0.288152	0.355
s1493	1	0.187528	0	0.371	0.269816	1	0.419464	0.302
s1494	1	0.28362	0	0.318	0.267879	1	0.406483	0.267
s1495	1	0.357756	0	0.098	0.0723491	1	0.10404	0.093
s1496	1	0.335054	0	0.138	0.146896	1	0.216381	0.128
s1497	1	0.336993	0	0.402	0.3079	1	0.45195	0.321
s1498	1	0.310011	0	0.166	0.171422	1	0.275584	0.152
s1499	1	0.0560843	0	0.133	0.154757	1	0.265219	0.124
s1500	1	0.235467	0	0.306	0.28644	1	0.418061	0.259
s1501	1	0.330264	0	0.093	0.0721316	1	0.105388	0.088
s1502	1	0.250216	0	0.31	0.285147	1	0.416786	0.262
s1503	1	0.249822	0	0.32	0.290809	1	0.422789	0.269
s1504	1	0.241541	0	0.162	0.133358	1	0.20187	0.148
s1505	1	0.239198	0	0.157	0.131305	1	0.199616	0.144
s1506	1	0.275252	0	0.472	0.340981	1	0.505376	0.36
s1507	1	0.287598	0	0.47	0.335519	1	0.498936	0.359
s1508	1	0.282054	0	0.475	0.340325	1	0.504727	0.362
s1509	1	0.628079	0	0.207	0.112674	1	0.20705	0.185
s1510	1	0.245828	0	0.409	0.280544	1	0.41526	0.325
s1511	1	0.235223	0	0.417	0.28978	1	0.429153	0.33
s1512	1	0.362196	0	0.49	0.309719	1	0.464968	0.369
s1513	1	0.362196	0	0.49	0.309719	1	0.464968	0.369
s1514	1	0.701855	0	0.476	0.150684	1	0.263081	0.362
s1515	1	0.697819	0	0.48	0.152981	1	0.26765	0.365
s1516	1	0.295602	0	0.458	0.332414	1	0.479942	0.353
s1517	1	0.295333	0	0.457	0.331804	1	0.479331	0.352
s1518	1	0.413377	0	0.452	0.291407	1	0.429207	0.349
s1519	1	0.391356	0	0.363	0.270044	1	0.400264	0.297
s1520	1	0.230875	0	0.344	0.324968	1	0.477931	0.285
s1521	1	0.370571	0	0.446	0.313159	1	0.473329	0.346
s1522	1	0.256507	0	0.284	0.271285	1	0.397027	0.244
s1523	1	0.167577	0	0.299	0.206408	1	0.324688	0.254
s1524	1	0.299168	0	0.317	0.254575	1	0.386341	0.266
s1525	1	0.299168	0	0.317	0.254575	1	0.386341	0.266
s1526	1	0.593419	0	0.5	0.196744	1	0.315587	0.375
s1527	1	0.780937	0	0.499	0.0955045	1	0.176064	0.374
s1528	1	0.780937	0	0.499	0.0955045	1	0.176064	0.374
s1529	1	0.142094	0	0.281	0.259762	1	0.39564	0.241
s1530	1	0.606325	0	0.5	0.193161	1	0.298923	0.374
s1531	1	0.102467	0	0.152	0.132424	1	0.228824	0.14
s1532	1	0.195383	0	0.468	0.379046	1	0.549101	0.358
s1533	1	0.282318	0	0.261	0.162068	1	0.265758	0.227
s1534	1	0.126846	0	0.152	0.121215	1	0.208688	0.14
s1535	1	0.375784	0	0.401	0.275905	1	0.427845	0.32
s1536	1	0.254795	0	0.498	0.377599	1	0.546144	0.373
s1537	1	0.255419	0	0.498	0.377217	1	0.545765	0.374
s1538	1	0.150662	0	0.327	0.240166	1	0.35871	0.273
s1539	1	0.160702	0	0.337	0.249837	1	0.369475	0.28
s1540	1	0.429538	0	0.488	0.284394	1	0.434522	0.369
s1541	1	0.122058	0	0.483	0.402151	1	0.578978	0.366
s1542	1	0.202313	0	0.404	0.249499	1	0.38129	0.322
s1543	1	0.170043	0	0.103	0.0856457	1	0.140582	0.097
s1544	1	0.114942	0	0.098	0.0981053	1	0.16605	0.093
s1545	1	0.183993	0	0.133	0.14008	1	0.221997	0.124
s1546	1	0.265521	0	0.365	0.287716	1	0.441006	0.298
s1547	1	0.162243	0	0.113	0.0673104	1	0.113767	0.106
s1548	1	0.149953	0	0.123	0.0797463	1	0.138651	0.115
s1549	1	0.149953	0	0.123	0.0797463	1	0.138651	0.115
s1550	1	0.149994	0	0.103	0.0654246	1	0.111674	0.097
s1551	1	0.149953	0	0.123	0.0797463	1	0.138651	0.115
s1552	1	0.161421	0	0.128	0.0816888	1	0.140758	0.12
s1553	1	0.256272	0	0.128	0.158783	1	0.239094	0.12
s1554	1	0.15734	0	0.224	0.179872	1	0.284357	0.199
s1555	1	0.154093	0	0.229	0.182299	1	0.288274	0.202
s1556	1	0.224222	0	0.143	0.15968	1	0.253615	0.132
s1557	1	0.0495047	0	0.113	0.0988801	1	0.182216	0.106
s1558	1	0.0495047	0	0.113	0.0988801	1	0.182216	0.106
s1559	1	0.316772	0	0.446	0.333208	1	0.499802	0.346
s1560	1	0.311377	0	0.444	0.333845	1	0.500396	0.345
s1561	1	0.30552	0	0.438	0.332061	1	0.501189	0.342
s1562	1	0.0709236	0	0.166	0.124461	1	0.217911	0.152
s1563	1	0.136801	0	0.19	0.163374	1	0.268306	0.172
s1564	1	0.580636	0	0.241	0.126859	1	0.232773	0.212
s1565	1	0.694341	0	0.189	0.0819123	1	0.147176	0.171
s1566	1	0.323311	0	0.5	0.33514	1	0.504265	0.375
s1567	1	0.250094	0	0.171	0.146779	1	0.246216	0.156
s1568	1	0.298891	0	0.281	0.26184	1	0.381189	0.241
s1569	1	0.300025	0	0.317	0.282697	1	0.410128	0.266
s1570	1	0.104002	0	0.118	0.0893118	1	0.162312	0.111
s1571	1	0.104002	0	0.118	0.0893118	1	0.162312	0.111
s1572	1	0.101488	0	0.143	0.109699	1	0.1987	0.132
s1573	1	0.101488	0	0.143	0.109699	1	0.1987	0.132
s1574	1	0.101488	0	0.143	0.109699	1	0.1987	0.132
s1575	1	0.101488	0	0.143	0.109699	1	0.1987	0.132
s1576	1	0.0865373	0	0.128	0.0950119	1	0.17321	0.12
s1577	1	0.503958	0	0.491	0.251339	1	0.406641	0.37
s1578	1	0.2779	0	0.485	0.342961	1	0.512529	0.367
s1579	1	0.358558	0	0.143	0.114981	1	0.174884	0.132
s1580	1	0.26673	0	0.338	0.264316	1	0.393831	0.281
s1581	1	0.160411	0	0.108	0.134385	1	0.220945	0.102
s1582	1	0.582287	0	0.216	0.119007	1	0.205198	0.192
s1583	1	0.36824	0	0.439	0.223794	1	0.350383	0.342
s1584	1	0.413254	0	0.317	0.204738	1	0.33803	0.266
s1585	1	0.0930989	0	0.446	0.420457	1	0.601978	0.346
s1586	1	0.148636	0	0.261	0.229418	1	0.364372	0.227
s1587	1	0.344623	0	0.216	0.170852	1	0.284872	0.192
s1588	1	0.131281	0	0.18	0.122957	1	0.209317	0.164
s1589	1	0.457908	0	0.496	0.274471	1	0.42588	0.373
s1590	1	0.366077	0	0.455	0.315487	1	0.480918	0.351
s1591	1	0.370167	0	0.448	0.312154	1	0.476523	0.347
s1592	1	0.24481	0	0.426	0.360643	1	0.530779	0.335
s1593	1	0.276608	0	0.414	0.348873	1	0.517815	0.328
s1594	1	0.103772	0	0.108	0.118537	1	0.197686	0.102
s1595	1	0.23527	0	0.171	0.166296	1	0.254265	0.156
s1596	1	0.452018	0	0.492	0.277432	1	0.435219	0.371
s1597	1	0.274939	0	0.241	0.202196	1	0.310505	0.212
s1598	1	0.452018	0	0.492	0.277432	1	0.435219	0.371
s1599	1	0.435176	0	0.494	0.286289	1	0.449499	0.372
s1600	1	0.473666	0	0.489	0.266102	1	0.410379	0.369
s1601	1	0.462353	0	0.49	0.272256	1	0.428724	0.37
s1602	1	0.472607	0	0.487	0.266786	1	0.419987	0.368
s1603	1	0.289224	0	0.348	0.277049	1	0.419165	0.287
s1604	1	0.289224	0	0.348	0.277049	1	0.419165	0.287
s1605	1	0.318245	0	0.461	0.33927	1	0.511976	0.355
s1606	1	0.391807	0	0.404	0.27762	1	0.423018	0.322
s1607	1	0.270253	0	0.393	0.336044	1	0.485715	0.316
s1608	1	0.0746734	0	0.198	0.177171	1	0.297743	0.178
s1609	1	0.390921	0	0.324	0.230292	1	0.371428	0.271
s1610	1	0.324799	0	0.118	0.148171	1	0.231796	0.111
s1611	1	0.438787	0	0.465	0.283733	1	0.433805	0.357
s1612	1	0.27027	0	0.31	0.256096	1	0.400021	0.262
s1613	1	0.333586	0	0.157	0.170556	1	0.255531	0.145
s1614	1	0.333586	0	0.157	0.170556	1	0.255531	0.145
s1615	1	0.352769	0	0.485	0.312509	1	0.455989	0.367
s1616	1	0.626998	0	0.203	0.112343	1	0.21183	0.182
s1617	1	0.481581	0	0.397	0.153402	1	0.230099	0.318
s1618	1	0.480665	0	0.493	0.22555	1	0.357375	0.371
s1619	1	0.483866	0	0.495	0.226765	1	0.358117	0.372
s1620	1	0.338881	0	0.288	0.25647	1	0.388892	0.246
s1621	1	0.117394	0	0.277	0.302657	1	0.455678	0.238
s1622	1	0.23138	0	0.324	0.254479	1	0.398724	0.271
s1623	1	0.0308505	0	0.098	0.0906601	1	0.173729	0.093
s1624	1	0.108727	0	0.103	0.0908786	1	0.154567	0.097
s1625	1	0.19651	0	0.166	0.194743	1	0.309839	0.152
s1626	1	0.229898	0	0.362	0.307221	1	0.450231	0.296
s1627	1	0.722399	0	0.171	0.0767183	1	0.151255	0.156
s1628	1	0.51248	0	0.123	0.0996371	1	0.165379	0.115
s1629	1	0.51248	0	0.123	0.0996371	1	0.165379	0.115
s1630	1	0.51248	0	0.123	0.0996371	1	0.165379	0.115
s1631	1	0.510444	0	0.314	0.183055	1	0.298904	0.264
s1632	1	0.479236	0	0.327	0.201359	1	0.323716	0.273
s1633	1	0.341079	0	0.199	0.174785	1	0.280465	0.179
s1634	1	0.438618	0	0.368	0.233548	1	0.362124	0.3
s1635	1	0.147979	0	0.113	0.0834906	1	0.14492	0.106
s1636	1	0.192858	0	0.32	0.282585	1	0.419961	0.269
s1637	1	0.118904	0	0.166	0.190444	1	0.296052	0.152
s1638	1	0.118904	0	0.166	0.190444	1	0.296052	0.152
s1639	1	0.371037	0	0.501	0.291875	1	0.452064	0.375
s1640	1	0.0890249	0	0.166	0.150345	1	0.250534	0.152
s1641	1	0.0890249	0	0.166	0.150345	1	0.250534	0.152
s1642	1	0.310933	0	0.365	0.274492	1	0.421563	0.298
s1643	1	0.310933	0	0.365	0.274492	1	0.421563	0.298
s1644	1	0.317446	0	0.303	0.185175	1	0.307624	0.257
s1645	1	0.317446	0	0.303	0.185175	1	0.307624	0.257
s1646	1	0.317446	0	0.303	0.185175	1	0.307624	0.257
s1647	1	0.363492	0	0.338	0.256973	1	0.381433	0.281
s1648	1	0.343912	0	0.411	0.31346	1	0.463696	0.326
s1649	1	0.343912	0	0.411	0.31346	1	0.463696	0.326
s1650	1	0.370052	0	0.261	0.204031	1	0.344531	0.227
s1651	1	0.124596	0	0.284	0.274259	1	0.418576	0.244
s1652	1	0.75	0	0.113	0.0503145	1	0.0756723	0.106
s1653	1	0.219022	0	0.374	0.353112	1	0.504662	0.304
s1654	1	0.25155	0	0.448	0.375067	1	0.544144	0.347
s1655	1	0.25958	0	0.45	0.371872	1	0.54091	0.348
s1656	1	0.567597	0	0.5	0.20147	1	0.323065	0.375
s1657	1	0.137111	0	0.269	0.229229	1	0.368876	0.233
s1658	1	0.504828	0	0.492	0.243579	1	0.375648	0.37
s1659	1	0.516058	0	0.489	0.239008	1	0.368856	0.369
s1660	1	0.525847	0	0.492	0.232196	1	0.361408	0.371
s1661	1	0.188051	0	0.499	0.405907	1	0.577539	0.374
s1662	1	0.359837	0	0.472	0.323711	1	0.474941	0.36
s1663	1	0.448003	0	0.257	0.141588	1	0.22893	0.224
s1664	1	0.37615	0	0.404	0.298424	1	0.430303	0.322
s1665	1	0.415034	0	0.444	0.293073	1	0.428275	0.345
s1666	1	0.21469	0	0.3	0.291884	1	0.426163	0.255
s1667	1	0.125197	0	0.331	0.285597	1	0.433329	0.276
s1668	1	0.17827	0	0.284	0.26682	1	0.407866	0.244
s1669	1	0.149221	0	0.409	0.375452	1	0.537501	0.325
s1670	1	0.149221	0	0.409	0.375452	1	0.537501	0.325
s1671	1	0.0414663	0	0.098	0.0811822	1	0.152491	0.093
s1672	1	0.17433	0	0.501	0.407813	1	0.579649	0.375
s1673	1	0.392492	0	0.368	0.265989	1	0.409351	0.3
s1674	1	0.345226	0	0.388	0.301099	1	0.451511	0.312
s1675	1	0.282574	0	0.501	0.352111	1	0.518907	0.375
s1676	1	0.742466	0	0.18	0.069665	1	0.135182	0.164
s1677	1	0.340567	0	0.494	0.316606	1	0.465719	0.372
s1678	1	0.324123	0	0.49	0.317667	1	0.46348	0.369
s1679	1	0.153972	0	0.334	0.239397	1	0.367762	0.278
s1680	1	0.462499	0	0.303	0.215796	1	0.34756	0.257
s1681	1	0.228704	0	0.334	0.303067	1	0.436814	0.278
s1682	1	0.279858	0	0.379	0.201055	1	0.306757	0.307
s1683	1	0.279858	0	0.379	0.201055	1	0.306757	0.307
s1684	1	0.279858	0	0.379	0.201055	1	0.306757	0.307
s1685	1	0.279858	0	0.379	0.201055	1	0.306757	0.307
s1686	1	0.279858	0	0.379	0.201055	1	0.306757	0.307
s1687	1	0.286424	0	0.501	0.339285	1	0.497585	0.375
s1688	1	0.11494	0	0.157	0.140452	1	0.223346	0.144
s1689	1	0.16371	0	0.347	0.248756	1	0.367072	0.286
s1690	1	0.292112	0	0.367	0.191749	1	0.293468	0.3
s1691	1	0.292112	0	0.367	0.191749	1	0.293468	0.3
s1692	1	0.292112	0	0.367	0.191749	1	0.293468	0.3
s1693	1	0.292112	0	0.367	0.191749	1	0.293468	0.3
s1694	1	0.214094	0	0.379	0.24163	1	0.370466	0.307
s1695	1	0.434758	0	0.466	0.217947	1	0.343165	0.357
s1696	1	0.272761	0	0.253	0.199704	1	0.326009	0.221
s1697	1	0.250767	0	0.253	0.203607	1	0.331407	0.221
s1698	1	0.203312	0	0.299	0.170797	1	0.26	0.254
s1699	1	0.14402	0	0.241	0.151672	1	0.236957	0.212
s1700	1	0.146018	0	0.245	0.153179	1	0.238649	0.215
s1701	1	0.603958	0	0.314	0.128635	1	0.207967	0.264
s1702	1	0.421717	0	0.442	0.26073	1	0.392748	0.344
s1703	1	0.15383	0	0.176	0.0832052	1	0.13186	0.16
s1704	1	0.134748	0	0.185	0.0954538	1	0.155163	0.168
s1705	1	0.119318	0	0.147	0.0844234	1	0.142986	0.136
s1706	1	0.110171	0	0.216	0.174047	1	0.276755	0.192
s1707	1	0.0723952	0	0.113	0.0879387	1	0.163198	0.106
s1708	1	0.190164	0	0.261	0.259946	1	0.391221	0.227
s1709	1	0.187051	0	0.284	0.2772	1	0.415237	0.244
s1710	1	0.639879	0	0.189	0.112811	1	0.19254	0.171
s1711	1	0.639879	0	0.189	0.112811	1	0.19254	0.171
s1712	1	0.632141	0	0.194	0.118247	1	0.198189	0.175
s1713	1	0.312303	0	0.133	0.1039	1	0.169984	0.124
s1714	1	0.484986	0	0.471	0.258563	1	0.409963	0.36
s1715	1	0.147345	0	0.166	0.0786964	1	0.126249	0.152
s1716	1	0.408149	0	0.401	0.280691	1	0.417724	0.32
s1717	1	0.408149	0	0.401	0.280691	1	0.417724	0.32
s1718	1	0.409575	0	0.399	0.279415	1	0.41641	0.319
s1719	1	0.522361	0	0.35	0.171712	1	0.273659	0.288
s1720	1	0.862889	0	0.147	0.03331	1	0.0718774	0.136
s1721	1	0.239062	0	0.409	0.261658	1	0.398494	0.325
s1722	1	0.230077	0	0.331	0.228582	1	0.361548	0.276
s1723	1	0.282845	0	0.118	0.0960398	1	0.158444	0.111
s1724	1	0.184956	0	0.347	0.267473	1	0.421684	0.286
s1725	1	0.247542	0	0.404	0.326871	1	0.486107	0.322
s1726	1	0.247542	0	0.404	0.326871	1	0.486107	0.322
s1727	1	0.0596599	0	0.18	0.166595	1	0.287365	0.164
s1728	1	0.1481	0	0.133	0.0943908	1	0.162155	0.124
s1729	1	0.0547878	0	0.162	0.142861	1	0.256502	0.148
s1730	1	0.193884	0	0.288	0.254371	1	0.398148	0.246
s1731	1	0.145125	0	0.45	0.330968	1	0.491339	0.348
s1732	1	0.420205	0	0.216	0.197267	1	0.292945	0.192
s1733	1	0.248244	0	0.152	0.162329	1	0.260311	0.14
s1734	1	0.285607	0	0.157	0.159807	1	0.257549	0.144
s1735	1	0.285607	0	0.157	0.159807	1	0.257549	0.144
s1736	1	0.285607	0	0.157	0.159807	1	0.257549	0.144
s1737	1	0.3198	0	0.495	0.307301	1	0.467628	0.372
s1738	1	0.164865	0	0.292	0.180173	1	0.289097	0.249
s1739	1	0.167348	0	0.277	0.16785	1	0.264517	0.238
s1740	1	0.0726974	0	0.237	0.199882	1	0.324044	0.209
s1741	1	0.0726974	0	0.237	0.199882	1	0.324044	0.209
s1742	1	0.0726974	0	0.237	0.199882	1	0.324044	0.209
s1743	1	0.0726974	0	0.237	0.199882	1	0.324044	0.209
s1744	1	0.358936	0	0.462	0.324812	1	0.478537	0.355
s1745	1	0.253121	0	0.147	0.0834247	1	0.135483	0.136
s1746	1	0.265828	0	0.152	0.0845902	1	0.136675	0.14
s1747	1	0.253121	0	0.147	0.0834247	1	0.135483	0.136
s1748	1	0.276799	0	0.486	0.365725	1	0.530531	0.368
s1749	1	0.307195	0	0.488	0.330077	1	0.477546	0.369
s1750	1	0.131582	0	0.409	0.346088	1	0.496437	0.325
s1751	1	0.131582	0	0.409	0.346088	1	0.496437	0.325
s1752	1	0.628408	0	0.238	0.118958	1	0.220379	0.209
s1753	1	0.765547	0	0.172	0.0674562	1	0.122726	0.157
s1754	1	0.765547	0	0.172	0.0674562	1	0.122726	0.157
s1755	1	0.765547	0	0.172	0.0674562	1	0.122726	0.157
s1756	1	0.735918	0	0.181	0.0789202	1	0.13797	0.164
s1757	1	0.718316	0	0.185	0.0853054	1	0.153675	0.168
s1758	1	0.735918	0	0.181	0.0789202	1	0.13797	0.164
s1759	1	0.735918	0	0.181	0.0789202	1	0.13797	0.164
s1760	1	0.76586	0	0.171	0.0673491	1	0.122528	0.157
s1761	1	0.76586	0	0.171	0.0673491	1	0.122528	0.157
s1762	1	0.76586	0	0.171	0.0673491	1	0.122528	0.157
s1763	1	0.76586	0	0.171	0.0673491	1	0.122528	0.157
s1764	1	0.70503	0	0.194	0.0935816	1	0.155787	0.175
s1765	1	0.721622	0	0.185	0.0855648	1	0.145112	0.168
s1766	1	0.731637	0	0.181	0.0818463	1	0.138501	0.164
s1767	1	0.172582	0	0.31	0.236863	1	0.370018	0.262
s1768	1	0.104441	0	0.229	0.161723	1	0.265046	0.203
s1769	1	0.181297	0	0.289	0.161777	1	0.262535	0.247
s1770	1	0.171926	0	0.296	0.170356	1	0.274531	0.252
s1771	1	0.211779	0	0.257	0.130492	1	0.210304	0.224
s1772	1	0.43028	0	0.46	0.206858	1	0.31399	0.354
s1773	1	0.0707123	0	0.229	0.181945	1	0.302846	0.202
s1774	1	0.253585	0	0.249	0.108684	1	0.178797	0.218
s1775	1	0.110307	0	0.108	0.114584	1	0.18975	0.102
s1776	1	0.446599	0	0.368	0.24737	1	0.371209	0.3
s1777	1	0.355638	0	0.425	0.319934	1	0.459832	0.334
s1778	1	0.165553	0	0.289	0.261323	1	0.396915	0.247
s1779	1	0.226989	0	0.394	0.254765	1	0.389263	0.316
s1780	1	0.328836	0	0.407	0.250907	1	0.383858	0.324
s1781	1	0.336315	0	0.404	0.246332	1	0.376865	0.322
s1782	1	0.336315	0	0.404	0.246332	1	0.376865	0.322
s1783	1	0.380625	0	0.103	0.111572	1	0.184852	0.097
s1784	1	0.377082	0	0.5	0.311417	1	0.451269	0.375
s1785	1	0.358238	0	0.499	0.319383	1	0.464735	0.374
s1786	1	0.377082	0	0.5	0.311417	1	0.451269	0.375
s1787	1	0.373932	0	0.497	0.309551	1	0.44936	0.373
s1788	1	0.382593	0	0.501	0.309712	1	0.449567	0.375
s1789	1	0.382593	0	0.501	0.309712	1	0.449567	0.375
s1790	1	0.259432	0	0.087	0.123692	1	0.184715	0.083
s1791	1	0.364538	0	0.365	0.247701	1	0.381306	0.298
s1792	1	0.2586	0	0.22	0.210856	1	0.323495	0.196
s1793	1	0.173082	0	0.421	0.352903	1	0.508286	0.332
s1794	1	0.331172	0	0.497	0.338825	1	0.492338	0.373
s1795	1	0.389976	0	0.403	0.281374	1	0.427921	0.321
s1796	1	0.392992	0	0.399	0.282321	1	0.421428	0.319
s1797	1	0.227965	0	0.492	0.389624	1	0.548478	0.371
s1798	1	0.308035	0	0.46	0.350004	1	0.504529	0.354
s1799	1	0.0804079	0	0.118	0.0619995	1	0.112201	0.111
s1800	1	0.132516	0	0.22	0.195327	1	0.31276	0.196
s1801	1	0.456963	0	0.381	0.215828	1	0.343319	0.308
s1802	1	0.460611	0	0.337	0.171691	1	0.277718	0.28
s1803	1	0.139357	0	0.171	0.163513	1	0.26785	0.156
s1804	1	0.36263	0	0.424	0.306786	1	0.452489	0.334
s1805	1	0.365269	0	0.429	0.307573	1	0.454087	0.336
s1806	1	0.365269	0	0.429	0.307573	1	0.454087	0.336
s1807	1	0.340448	0	0.431	0.320801	1	0.470134	0.338
s1808	1	0.365269	0	0.429	0.307573	1	0.454087	0.336
s1809	1	0.211886	0	0.331	0.295243	1	0.443486	0.276
s1810	1	0.156242	0	0.152	0.0696104	1	0.118484	0.14
s1811	1	0.13774	0	0.418	0.361623	1	0.532964	0.33
s1812	1	0.134641	0	0.421	0.364343	1	0.536259	0.332
s1813	1	0.23253	0	0.498	0.387277	1	0.544629	0.374
s1814	1	0.234247	0	0.497	0.386	1	0.543316	0.373
s1815	1	0.247922	0	0.455	0.314477	1	0.464205	0.351
s1816	1	0.341672	0	0.478	0.326571	1	0.474885	0.364
s1817	1	0.532301	0	0.366	0.184821	1	0.283131	0.299
s1818	1	0.426489	0	0.393	0.268317	1	0.415975	0.316
s1819	1	0.284914	0	0.411	0.344574	1	0.511575	0.326
s1820	1	0.180557	0	0.49	0.385801	1	0.555083	0.37
s1821	1	0.260114	0	0.277	0.215465	1	0.32996	0.238
s1822	1	0.260114	0	0.277	0.215465	1	0.32996	0.238
s1823	1	0.260114	0	0.277	0.215465	1	0.32996	0.238
s1824	1	0.260114	0	0.277	0.215465	1	0.32996	0.238
s1825	1	0.0605624	0	0.253	0.181112	1	0.304702	0.221
s1826	1	0.0554068	0	0.257	0.19563	1	0.323998	0.224
s1827	1	0.0554068	0	0.257	0.19563	1	0.323998	0.224
s1828	1	0.136519	0	0.401	0.299785	1	0.43149	0.32
s1829	1	0.215501	0	0.143	0.0857172	1	0.142065	0.132
s1830	1	0.182166	0	0.103	0.0597223	1	0.098688	0.097
s1831	1	0.437746	0	0.463	0.2786	1	0.404129	0.355
s1832	1	0.287638	0	0.448	0.277528	1	0.406654	0.347
s1833	1	0.351014	0	0.484	0.309675	1	0.454084	0.367
s1834	1	0.169505	0	0.128	0.1422	1	0.222142	0.12
s1835	1	0.146589	0	0.147	0.0798391	1	0.132011	0.136
s1836	1	0.146589	0	0.147	0.0798391	1	0.132011	0.136
s1837	1	0.0900871	0	0.118	0.0863882	1	0.151668	0.111
s1838	1	0.239949	0	0.133	0.106228	1	0.168195	0.124
s1839	1	0.0956078	0	0.143	0.153352	1	0.251059	0.133
s1840	1	0.425236	0	0.318	0.23336	1	0.375111	0.267
s1841	1	0.400402	0	0.345	0.252415	1	0.398654	0.285
s1842	1	0.400402	0	0.345	0.252415	1	0.398654	0.285
s1843	1	0.456429	0	0.498	0.274521	1	0.404741	0.374
s1844	1	0.461381	0	0.499	0.271857	1	0.402068	0.374
s1845	1	0.456429	0	0.498	0.274521	1	0.404741	0.374
s1846	1	0.145736	0	0.138	0.0679518	1	0.111483	0.128
s1847	1	0.218785	0	0.501	0.395072	1	0.553566	0.375
s1848	1	0.13688	0	0.224	0.221238	1	0.34889	0.199
s1849	1	0.139368	0	0.22	0.218964	1	0.345602	0.196
s1850	1	0.256546	0	0.468	0.333591	1	0.486402	0.358
s1851	1	0.221302	0	0.463	0.335146	1	0.486177	0.355
s1852	1	0.286944	0	0.476	0.313874	1	0.464734	0.362
s1853	1	0.286944	0	0.476	0.313874	1	0.464734	0.362
s1854	1	0.224153	0	0.402	0.339004	1	0.494582	0.321
s1855	1	0.112188	0	0.314	0.267221	1	0.419638	0.264
s1856	1	0.218316	0	0.449	0.330963	1	0.487429	0.348
s1857	1	0.335764	0	0.457	0.295412	1	0.450167	0.352
s1858	1	0.27956	0	0.475	0.314981	1	0.467777	0.362
s1859	1	0.185562	0	0.138	0.151612	1	0.233956	0.128
s1860	1	0.145176	0	0.391	0.320584	1	0.473198	0.314
s1861	1	0.128155	0	0.212	0.151317	1	0.254273	0.189
s1862	1	0.250077	0	0.258	0.210496	1	0.323795	0.224
s1863	1	0.354597	0	0.5	0.317328	1	0.466634	0.374
s1864	1	0.387802	0	0.393	0.218946	1	0.363596	0.316
s1865	1	0.124017	0	0.162	0.150918	1	0.244656	0.148
s1866	1	0.130882	0	0.157	0.137501	1	0.228011	0.144
s1867	1	0.170839	0	0.133	0.100228	1	0.161238	0.124
s1868	1	0.170839	0	0.133	0.100228	1	0.161238	0.124
s1869	1	0.493437	0	0.34	0.194676	1	0.32179	0.282
s1870	1	0.516002	0	0.327	0.181457	1	0.302807	0.273
s1871	1	0.598387	0	0.273	0.151549	1	0.244335	0.235
s1872	1	0.337605	0	0.152	0.131228	1	0.206897	0.14
s1873	1	0.868486	0	0.167	0.0337642	1	0.0723388	0.153
s1874	1	0.192606	0	0.198	0.159171	1	0.258553	0.178
s1875	1	0.282571	0	0.166	0.109686	1	0.180878	0.152
s1876	1	0.2832	0	0.194	0.126855	1	0.206906	0.175
s1877	1	0.177311	0	0.147	0.187246	1	0.289182	0.136
s1878	1	0.0872464	0	0.147	0.154377	1	0.257131	0.136
s1879	1	0.597747	0	0.261	0.135168	1	0.243826	0.227
s1880	1	0.0645518	0	0.138	0.105331	1	0.183994	0.128
s1881	1	0.0645518	0	0.138	0.105331	1	0.183994	0.128
s1882	1	0.194341	0	0.18	0.217117	1	0.332989	0.164
s1883	1	0.194341	0	0.18	0.217117	1	0.332989	0.164
s1884	1	0.0954969	0	0.123	0.0632904	1	0.108075	0.115
s1885	1	0.440454	0	0.307	0.211979	1	0.348668	0.26
s1886	1	0.0685211	0	0.147	0.134656	1	0.225151	0.136
s1887	1	0.0671322	0	0.185	0.189565	1	0.309116	0.168
s1888	1	0.0727569	0	0.157	0.168639	1	0.280882	0.145
s1889	1	0.798095	0	0.162	0.0515775	1	0.104368	0.149
s1890	1	0.801287	0	0.166	0.0508584	1	0.103348	0.152
s1891	1	0.798095	0	0.162	0.0515775	1	0.104368	0.149
s1892	1	0.142611	0	0.269	0.266385	1	0.413599	0.233
s1893	1	0.389863	0	0.303	0.208527	1	0.321475	0.257
s1894	1	0.464584	0	0.494	0.263564	1	0.408205	0.372
s1895	1	0.257222	0	0.229	0.205178	1	0.317395	0.202
s1896	1	0.460683	0	0.499	0.255982	1	0.404087	0.374
s1897	1	0.313624	0	0.385	0.306748	1	0.44852	0.311
s1898	1	0.242973	0	0.448	0.276977	1	0.427405	0.347
s1899	1	0.0915799	0	0.093	0.090847	1	0.162197	0.088
s1900	1	0.0915799	0	0.093	0.090847	1	0.162197	0.088
s1901	1	0.0915799	0	0.093	0.090847	1	0.162197	0.088
s1902	1	0.0821036	0	0.152	0.122394	1	0.205259	0.14
s1903	1	0.0829364	0	0.157	0.124413	1	0.207853	0.144
s1904	1	0.477638	0	0.327	0.233092	1	0.359937	0.273
s1905	1	0.498819	0	0.299	0.214807	1	0.327006	0.254
s1906	1	0.375923	0	0.432	0.30303	1	0.44685	0.338
s1907	1	0.759831	0	0.18	0.0695384	1	0.126896	0.164
s1908	1	0.759831	0	0.18	0.0695384	1	0.126896	0.164
s1909	1	0.85203	0	0.166	0.038732	1	0.0855768	0.152
s1910	1	0.67782	0	0.224	0.0982137	1	0.190606	0.199
s1911	1	0.0274058	0	0.138	0.123393	1	0.229431	0.128
s1912	1	0.324651	0	0.416	0.304738	1	0.464264	0.329
s1913	1	0.324651	0	0.416	0.304738	1	0.464264	0.329
s1914	1	0.367101	0	0.477	0.259448	1	0.395934	0.363
s1915	1	0.275488	0	0.171	0.165134	1	0.25384	0.156
s1916	1	0.282501	0	0.166	0.161416	1	0.247229	0.152
s1917	1	0.468929	0	0.499	0.259594	1	0.406091	0.374
s1918	1	0.130715	0	0.103	0.126697	1	0.206706	0.097
s1919	1	0.179369	0	0.261	0.219841	1	0.333522	0.227
s1920	1	0.0426937	0	0.365	0.340446	1	0.508912	0.298
s1921	1	0.0426937	0	0.365	0.340446	1	0.508912	0.298
s1922	1	0.0610809	0	0.189	0.167984	1	0.284064	0.171
s1923	1	0.0915917	0	0.366	0.342224	1	0.507884	0.299
s1924	1	0.0915917	0	0.366	0.342224	1	0.507884	0.299
s1925	1	0.108607	0	0.098	0.111586	1	0.185852	0.093
s1926	1	0.108607	0	0.098	0.111586	1	0.185852	0.093
s1927	1	0.108607	0	0.098	0.111586	1	0.185852	0.093
s1928	1	0.214355	0	0.237	0.222486	1	0.334496	0.209
s1929	1	0.357333	0	0.306	0.228881	1	0.345972	0.259
s1930	1	0.098418	0	0.157	0.161882	1	0.259975	0.144
s1931	1	0.103764	0	0.138	0.128468	1	0.215559	0.128
s1932	1	0.0925823	0	0.124	0.0976726	1	0.16423	0.116
s1933	1	0.667655	0	0.189	0.105829	1	0.172179	0.171
s1934	1	0.667655	0	0.189	0.105829	1	0.172179	0.171
s1935	1	0.117076	0	0.277	0.304788	1	0.456218	0.238
s1936	1	0.253273	0	0.185	0.204115	1	0.312813	0.168
s1937	1	0.398502	0	0.448	0.2925	1	0.443568	0.347
s1938	1	0.229478	0	0.314	0.283608	1	0.413653	0.264
s1939	1	0.24243	0	0.203	0.153942	1	0.228431	0.182
s1940	1	0.134361	0	0.098	0.115289	1	0.189255	0.093
s1941	1	0.134361	0	0.098	0.115289	1	0.189255	0.093
s1942	1	0.0409021	0	0.265	0.224414	1	0.372754	0.23
s1943	1	0.0409021	0	0.265	0.224414	1	0.372754	0.23
s1944	1	0.0837914	0	0.277	0.225298	1	0.37171	0.238
s1945	1	0.155555	0	0.265	0.26464	1	0.402479	0.23
s1946	1	0.0896637	0	0.108	0.0813484	1	0.150293	0.102
s1947	1	0.0896637	0	0.108	0.0813484	1	0.150293	0.102
s1948	1	0.0941729	0	0.118	0.0885008	1	0.160952	0.111
s1949	1	0.123697	0	0.133	0.0949943	1	0.16818	0.124
s1950	1	0.540024	0	0.488	0.195868	1	0.306354	0.369
s1951	1	0.404947	0	0.5	0.290567	1	0.428493	0.374
s1952	1	0.540024	0	0.488	0.195868	1	0.306354	0.369
s1953	1	0.449997	0	0.442	0.255879	1	0.383655	0.344
s1954	1	0.58069	0	0.314	0.186131	1	0.289447	0.265
s1955	1	0.554037	0	0.338	0.203444	1	0.321155	0.281
s1956	1	0.554037	0	0.338	0.203444	1	0.321155	0.281
s1957	1	0.520343	0	0.18	0.142292	1	0.23794	0.164
s1958	1	0.520343	0	0.18	0.142292	1	0.23794	0.164
s1959	1	0.589	0	0.152	0.110015	1	0.181325	0.14
s1960	1	0.589	0	0.152	0.110015	1	0.181325	0.14
s1961	1	0.785193	0	0.25	0.0891104	1	0.16365	0.218
s1962	1	0.796671	0	0.25	0.0836681	1	0.157209	0.218
s1963	1	0.428931	0	0.477	0.289107	1	0.433271	0.363
s1964	1	0.428931	0	0.477	0.289107	1	0.433271	0.363
s1965	1	0.428931	0	0.477	0.289107	1	0.433271	0.363
s1966	1	0.224473	0	0.423	0.326255	1	0.485695	0.333
s1967	1	0.385043	0	0.48	0.267814	1	0.410169	0.364
s1968	1	0.566437	0	0.386	0.206827	1	0.326744	0.311
s1969	1	0.481248	0	0.421	0.225201	1	0.351117	0.332
s1970	1	0.713634	0	0.128	0.0719357	1	0.126124	0.12
s1971	1	0.810027	0	0.162	0.0516622	1	0.107206	0.149
s1972	1	0.843299	0	0.153	0.0415586	1	0.0848906	0.141
s1973	1	0.785811	0	0.172	0.0593661	1	0.121756	0.157
s1974	1	0.74923	0	0.166	0.0675755	1	0.137713	0.152
s1975	1	0.810027	0	0.162	0.0516622	1	0.107206	0.149
s1976	1	0.531047	0	0.478	0.237627	1	0.370956	0.363
s1977	1	0.0568896	0	0.233	0.17351	1	0.287098	0.205
s1978	1	0.120968	0	0.152	0.149056	1	0.248912	0.14
s1979	1	0.087404	0	0.113	0.0581596	1	0.101321	0.106
s1980	1	0.284914	0	0.356	0.282489	1	0.42167	0.292
s1981	1	0.268101	0	0.356	0.286209	1	0.426862	0.292
s1982	1	0.272893	0	0.331	0.270426	1	0.408964	0.276
s1983	1	0.287949	0	0.314	0.257384	1	0.393421	0.264
s1984	1	0.28925	0	0.317	0.26143	1	0.396919	0.266
s1985	1	0.308826	0	0.176	0.166557	1	0.272767	0.16
s1986	1	0.274642	0	0.207	0.189113	1	0.308085	0.185
s1987	1	0.225787	0	0.499	0.375033	1	0.534171	0.374
s1988	1	0.291439	0	0.495	0.317621	1	0.468394	0.372
s1989	1	0.296649	0	0.492	0.311405	1	0.461869	0.371
s1990	1	0.311541	0	0.493	0.305698	1	0.455144	0.371
s1991	1	0.379798	0	0.501	0.303892	1	0.456217	0.375
s1992	1	0.532258	0	0.3	0.1784	1	0.291036	0.255
s1993	1	0.148929	0	0.254	0.174621	1	0.296592	0.221
s1994	1	0.209576	0	0.378	0.258061	1	0.391275	0.306
s1995	1	0.358677	0	0.492	0.323348	1	0.488641	0.371
s1996	1	0.42015	0	0.418	0.270554	1	0.406334	0.33
s1997	1	0.42015	0	0.418	0.270554	1	0.406334	0.33
s1998	1	0.42015	0	0.418	0.270554	1	0.406334	0.33
[truncated: 4,211 more rows]
