# Supplementary material for: Genetic diversity analysis of a flax (Linum usitatissimum L.) global collection
Source: BMC Genomics. 2020 Aug 14;21:557. doi: 10.1186/s12864-020-06922-2 (PMC7430851; doi:10.1186/s12864-020-06922-2)
Supplement: Supplementary file 3 — Additional file 3: Table S3. Sub-population wise marker diversity parameters. [file 12864_2020_6922_MOESM3_ESM.xlsx]

## Sheet: Sheet1
Table S3: Sub-populationwise marker diversity parameters
Population	Locus	N	Na	Ne	I	h	uh
P1	s1	42	2	1.38462	0.450561	0.277778	0.284553
	s2	42	2	1.68966	0.59827	0.408163	0.418118
	s3	42	2	1.4459	0.486913	0.30839	0.315912
	s4	42	2	1.4459	0.486913	0.30839	0.315912
	s5	42	2	1.04875	0.112516	0.0464853	0.047619
	s6	42	2	1.92998	0.674895	0.481859	0.493612
	s7	42	2	1.8927	0.664528	0.471655	0.483159
	s8	42	2	1.04875	0.112516	0.0464853	0.047619
	s9	42	2	1.4459	0.486913	0.30839	0.315912
	s10	42	2	1.09975	0.191444	0.0907029	0.0929152
	s11	42	2	1.04875	0.112516	0.0464853	0.047619
	s12	42	2	1.04875	0.112516	0.0464853	0.047619
	s13	42	2	1.09975	0.191444	0.0907029	0.0929152
	s14	42	1	1	0	0	0
	s15	42	1	1	0	0	0
	s16	42	1	1	0	0	0
	s17	42	2	1.5694	0.548874	0.362812	0.371661
	s18	42	1	1	0	0	0
	s19	42	2	1.38462	0.450561	0.277778	0.284553
	s20	42	2	1.50769	0.51958	0.336735	0.344948
	s21	42	2	2	0.693147	0.5	0.512195
	s22	42	2	1.8927	0.664528	0.471655	0.483159
	s23	42	2	1.8927	0.664528	0.471655	0.483159
	s24	42	2	1.8927	0.664528	0.471655	0.483159
	s25	42	2	1.20822	0.314492	0.172336	0.176539
	s26	42	2	1.96	0.682908	0.489796	0.501742
	s27	42	1	1	0	0	0
	s28	42	1	1	0	0	0
	s29	42	1	1	0	0	0
	s30	42	2	1.63031	0.57504	0.386621	0.396051
	s31	42	2	1.8	0.636514	0.444444	0.455285
	s32	42	2	1.98202	0.688605	0.495465	0.507549
	s33	42	2	1.09975	0.191444	0.0907029	0.0929152
	s34	42	2	1.98202	0.688605	0.495465	0.507549
	s35	42	2	1.15294	0.257319	0.132653	0.135889
	s36	42	2	1.92998	0.674895	0.481859	0.493612
	s37	42	2	1.74653	0.618719	0.427438	0.437863
	s38	42	2	1.8927	0.664528	0.471655	0.483159
	s39	42	2	1.09975	0.191444	0.0907029	0.0929152
	s40	42	2	1.04875	0.112516	0.0464853	0.047619
	s41	42	2	1.74653	0.618719	0.427438	0.437863
	s42	42	2	1.20822	0.314492	0.172336	0.176539
	s43	42	2	1.20822	0.314492	0.172336	0.176539
	s44	42	2	1.20822	0.314492	0.172336	0.176539
	s45	42	2	1.68966	0.59827	0.408163	0.418118
	s46	42	2	1.04875	0.112516	0.0464853	0.047619
	s47	42	2	1.32432	0.410116	0.244898	0.250871
	s48	42	2	1.99548	0.692013	0.498866	0.511034
	s49	42	2	1.04875	0.112516	0.0464853	0.047619
	s50	42	2	1.99548	0.692013	0.498866	0.511034
	s51	42	2	1.38462	0.450561	0.277778	0.284553
	s52	42	2	1.32432	0.410116	0.244898	0.250871
	s53	42	2	1.92998	0.674895	0.481859	0.493612
	s54	42	2	1.98202	0.688605	0.495465	0.507549
	s55	42	2	1.92998	0.674895	0.481859	0.493612
	s56	42	2	1.8927	0.664528	0.471655	0.483159
	s57	42	2	1.96	0.682908	0.489796	0.501742
	s58	42	2	1.8927	0.664528	0.471655	0.483159
	s59	42	2	1.20822	0.314492	0.172336	0.176539
	s60	42	2	1.38462	0.450561	0.277778	0.284553
	s61	42	2	1.04875	0.112516	0.0464853	0.047619
	s62	42	2	1.04875	0.112516	0.0464853	0.047619
	s63	42	2	1.04875	0.112516	0.0464853	0.047619
	s64	42	2	1.68966	0.59827	0.408163	0.418118
	s65	42	2	1.68966	0.59827	0.408163	0.418118
	s66	42	2	1.74653	0.618719	0.427438	0.437863
	s67	42	1	1	0	0	0
	s68	42	1	1	0	0	0
	s69	42	2	1.50769	0.51958	0.336735	0.344948
	s70	42	1	1	0	0	0
	s71	42	2	1.99548	0.692013	0.498866	0.511034
	s72	42	2	1.8	0.636514	0.444444	0.455285
	s73	42	2	1.8	0.636514	0.444444	0.455285
	s74	42	2	1.15294	0.257319	0.132653	0.135889
	s75	42	2	1.98202	0.688605	0.495465	0.507549
	s76	42	2	1.98202	0.688605	0.495465	0.507549
	s77	42	2	1.99548	0.692013	0.498866	0.511034
	s78	42	2	1.99548	0.692013	0.498866	0.511034
	s79	42	1	1	0	0	0
	s80	42	2	1.26542	0.365023	0.209751	0.214866
	s81	42	2	1.26542	0.365023	0.209751	0.214866
	s82	42	2	1.32432	0.410116	0.244898	0.250871
	s83	42	2	1.32432	0.410116	0.244898	0.250871
	s84	42	2	1.50769	0.51958	0.336735	0.344948
	s85	42	2	1.50769	0.51958	0.336735	0.344948
	s86	42	2	1.68966	0.59827	0.408163	0.418118
	s87	42	2	1.68966	0.59827	0.408163	0.418118
	s88	42	2	1.68966	0.59827	0.408163	0.418118
	s89	42	2	1.09975	0.191444	0.0907029	0.0929152
	s90	42	2	1.20822	0.314492	0.172336	0.176539
	s91	42	2	1.26542	0.365023	0.209751	0.214866
	s92	42	2	1.74653	0.618719	0.427438	0.437863
	s93	42	2	2	0.693147	0.5	0.512195
	s94	42	2	1.4459	0.486913	0.30839	0.315912
	s95	42	2	2	0.693147	0.5	0.512195
	s96	42	2	1.98202	0.688605	0.495465	0.507549
	s97	42	2	1.20822	0.314492	0.172336	0.176539
	s98	42	2	1.8	0.636514	0.444444	0.455285
	s99	42	2	1.15294	0.257319	0.132653	0.135889
	s100	42	2	1.32432	0.410116	0.244898	0.250871
	s101	42	2	1.32432	0.410116	0.244898	0.250871
	s102	42	2	1.32432	0.410116	0.244898	0.250871
	s103	42	2	1.5694	0.548874	0.362812	0.371661
	s104	42	2	1.84906	0.651757	0.459184	0.470383
	s105	42	2	1.5694	0.548874	0.362812	0.371661
	s106	42	2	1.84906	0.651757	0.459184	0.470383
	s107	42	2	1.38462	0.450561	0.277778	0.284553
	s108	42	2	1.32432	0.410116	0.244898	0.250871
	s109	42	2	1.50769	0.51958	0.336735	0.344948
	s110	42	2	1.4459	0.486913	0.30839	0.315912
	s111	42	2	1.20822	0.314492	0.172336	0.176539
	s112	42	2	1.32432	0.410116	0.244898	0.250871
	s113	42	2	1.98202	0.688605	0.495465	0.507549
	s114	42	2	1.4459	0.486913	0.30839	0.315912
	s115	42	2	1.09975	0.191444	0.0907029	0.0929152
	s116	42	1	1	0	0	0
	s117	42	1	1	0	0	0
	s118	42	2	1.4459	0.486913	0.30839	0.315912
	s119	42	2	1.4459	0.486913	0.30839	0.315912
	s120	42	2	1.4459	0.486913	0.30839	0.315912
	s121	42	2	1.50769	0.51958	0.336735	0.344948
	s122	42	2	1.98202	0.688605	0.495465	0.507549
	s123	42	2	1.96	0.682908	0.489796	0.501742
	s124	42	2	1.96	0.682908	0.489796	0.501742
	s125	42	2	1.96	0.682908	0.489796	0.501742
	s126	42	2	1.96	0.682908	0.489796	0.501742
	s127	42	2	1.96	0.682908	0.489796	0.501742
	s128	42	2	1.32432	0.410116	0.244898	0.250871
	s129	42	2	1.09975	0.191444	0.0907029	0.0929152
	s130	42	2	1.09975	0.191444	0.0907029	0.0929152
	s131	42	1	1	0	0	0
	s132	42	2	1.63031	0.57504	0.386621	0.396051
	s133	42	2	1.50769	0.51958	0.336735	0.344948
	s134	42	2	1.50769	0.51958	0.336735	0.344948
	s135	42	2	1.38462	0.450561	0.277778	0.284553
	s136	42	2	1.09975	0.191444	0.0907029	0.0929152
	s137	42	2	1.4459	0.486913	0.30839	0.315912
	s138	42	2	1.38462	0.450561	0.277778	0.284553
	s139	42	2	1.09975	0.191444	0.0907029	0.0929152
	s140	42	2	1.50769	0.51958	0.336735	0.344948
	s141	42	2	1.50769	0.51958	0.336735	0.344948
	s142	42	1	1	0	0	0
	s143	42	1	1	0	0	0
	s144	42	2	1.99548	0.692013	0.498866	0.511034
	s145	42	2	1.8	0.636514	0.444444	0.455285
	s146	42	2	1.74653	0.618719	0.427438	0.437863
	s147	42	2	1.74653	0.618719	0.427438	0.437863
	s148	42	2	1.8	0.636514	0.444444	0.455285
	s149	42	2	1.50769	0.51958	0.336735	0.344948
	s150	42	2	1.09975	0.191444	0.0907029	0.0929152
	s151	42	1	1	0	0	0
	s152	42	1	1	0	0	0
	s153	42	1	1	0	0	0
	s154	42	2	1.09975	0.191444	0.0907029	0.0929152
	s155	42	2	1.09975	0.191444	0.0907029	0.0929152
	s156	42	2	1.04875	0.112516	0.0464853	0.047619
	s157	42	2	1.8927	0.664528	0.471655	0.483159
	s158	42	2	1.4459	0.486913	0.30839	0.315912
	s159	42	2	1.4459	0.486913	0.30839	0.315912
	s160	42	2	1.63031	0.57504	0.386621	0.396051
	s161	42	1	1	0	0	0
	s162	42	2	1.68966	0.59827	0.408163	0.418118
	s163	42	2	1.68966	0.59827	0.408163	0.418118
	s164	42	2	1.68966	0.59827	0.408163	0.418118
	s165	42	2	1.68966	0.59827	0.408163	0.418118
	s166	42	2	1.32432	0.410116	0.244898	0.250871
	s167	42	2	1.32432	0.410116	0.244898	0.250871
	s168	42	2	1.32432	0.410116	0.244898	0.250871
	s169	42	2	1.09975	0.191444	0.0907029	0.0929152
	s170	42	2	1.50769	0.51958	0.336735	0.344948
	s171	42	2	1.92998	0.674895	0.481859	0.493612
	s172	42	2	1.15294	0.257319	0.132653	0.135889
	s173	42	2	1.26542	0.365023	0.209751	0.214866
	s174	42	2	1.92998	0.674895	0.481859	0.493612
	s175	42	1	1	0	0	0
	s176	42	2	1.04875	0.112516	0.0464853	0.047619
	s177	42	1	1	0	0	0
	s178	42	1	1	0	0	0
	s179	42	2	1.15294	0.257319	0.132653	0.135889
	s180	42	2	1.04875	0.112516	0.0464853	0.047619
	s181	42	2	1.50769	0.51958	0.336735	0.344948
	s182	42	2	1.92998	0.674895	0.481859	0.493612
	s183	42	2	1.96	0.682908	0.489796	0.501742
	s184	42	2	1.5694	0.548874	0.362812	0.371661
	s185	42	2	1.5694	0.548874	0.362812	0.371661
	s186	42	2	1.5694	0.548874	0.362812	0.371661
	s187	42	2	1.5694	0.548874	0.362812	0.371661
	s188	42	2	1.5694	0.548874	0.362812	0.371661
	s189	42	1	1	0	0	0
	s190	42	2	1.8	0.636514	0.444444	0.455285
	s191	42	2	1.8	0.636514	0.444444	0.455285
	s192	42	1	1	0	0	0
	s193	42	1	1	0	0	0
	s194	42	1	1	0	0	0
	s195	42	2	1.63031	0.57504	0.386621	0.396051
	s196	42	2	1.84906	0.651757	0.459184	0.470383
	s197	42	2	1.50769	0.51958	0.336735	0.344948
	s198	42	2	1.50769	0.51958	0.336735	0.344948
	s199	42	2	1.8927	0.664528	0.471655	0.483159
	s200	42	2	1.74653	0.618719	0.427438	0.437863
	s201	42	2	1.84906	0.651757	0.459184	0.470383
	s202	42	2	1.8	0.636514	0.444444	0.455285
	s203	42	2	1.04875	0.112516	0.0464853	0.047619
	s204	42	2	1.04875	0.112516	0.0464853	0.047619
	s205	42	1	1	0	0	0
	s206	42	1	1	0	0	0
	s207	42	1	1	0	0	0
	s208	42	1	1	0	0	0
	s209	42	1	1	0	0	0
	s210	42	1	1	0	0	0
	s211	42	1	1	0	0	0
	s212	42	1	1	0	0	0
	s213	42	1	1	0	0	0
	s214	42	2	1.4459	0.486913	0.30839	0.315912
	s215	42	2	1.32432	0.410116	0.244898	0.250871
	s216	42	1	1	0	0	0
	s217	42	2	1.20822	0.314492	0.172336	0.176539
	s218	42	2	1.20822	0.314492	0.172336	0.176539
	s219	42	2	1.32432	0.410116	0.244898	0.250871
	s220	42	2	1.84906	0.651757	0.459184	0.470383
	s221	42	1	1	0	0	0
	s222	42	2	1.26542	0.365023	0.209751	0.214866
	s223	42	2	1.8927	0.664528	0.471655	0.483159
	s224	42	2	1.4459	0.486913	0.30839	0.315912
	s225	42	2	1.8927	0.664528	0.471655	0.483159
	s226	42	2	1.8	0.636514	0.444444	0.455285
	s227	42	2	1.8	0.636514	0.444444	0.455285
	s228	42	2	1.32432	0.410116	0.244898	0.250871
	s229	42	2	1.15294	0.257319	0.132653	0.135889
	s230	42	2	1.50769	0.51958	0.336735	0.344948
	s231	42	2	1.09975	0.191444	0.0907029	0.0929152
	s232	42	2	1.04875	0.112516	0.0464853	0.047619
	s233	42	2	1.09975	0.191444	0.0907029	0.0929152
	s234	42	2	1.09975	0.191444	0.0907029	0.0929152
	s235	42	2	1.04875	0.112516	0.0464853	0.047619
	s236	42	2	1.09975	0.191444	0.0907029	0.0929152
	s237	42	2	1.09975	0.191444	0.0907029	0.0929152
	s238	42	1	1	0	0	0
	s239	42	2	1.98202	0.688605	0.495465	0.507549
	s240	42	2	1.68966	0.59827	0.408163	0.418118
	s241	42	2	1.15294	0.257319	0.132653	0.135889
	s242	42	2	1.20822	0.314492	0.172336	0.176539
	s243	42	2	1.04875	0.112516	0.0464853	0.047619
	s244	42	2	1.04875	0.112516	0.0464853	0.047619
	s245	42	2	1.20822	0.314492	0.172336	0.176539
	s246	42	1	1	0	0	0
	s247	42	2	1.04875	0.112516	0.0464853	0.047619
	s248	42	2	1.26542	0.365023	0.209751	0.214866
	s249	42	2	1.26542	0.365023	0.209751	0.214866
	s250	42	2	1.04875	0.112516	0.0464853	0.047619
	s251	42	2	1.4459	0.486913	0.30839	0.315912
	s252	42	2	1.15294	0.257319	0.132653	0.135889
	s253	42	2	1.8927	0.664528	0.471655	0.483159
	s254	42	1	1	0	0	0
	s255	42	2	1.04875	0.112516	0.0464853	0.047619
	s256	41	2	1.27252	0.370795	0.214158	0.219512
	s257	42	2	1.20822	0.314492	0.172336	0.176539
	s258	42	2	1.4459	0.486913	0.30839	0.315912
	s259	42	2	1.09975	0.191444	0.0907029	0.0929152
	s260	42	1	1	0	0	0
	s261	42	2	1.63031	0.57504	0.386621	0.396051
	s262	42	2	1.63031	0.57504	0.386621	0.396051
	s263	42	2	1.4459	0.486913	0.30839	0.315912
	s264	42	1	1	0	0	0
	s265	42	1	1	0	0	0
	s266	42	1	1	0	0	0
	s267	42	1	1	0	0	0
	s268	42	1	1	0	0	0
	s269	42	1	1	0	0	0
	s270	42	2	1.32432	0.410116	0.244898	0.250871
	s271	42	2	1.92998	0.674895	0.481859	0.493612
	s272	42	2	1.98202	0.688605	0.495465	0.507549
	s273	42	1	1	0	0	0
	s274	42	2	1.04875	0.112516	0.0464853	0.047619
	s275	42	2	1.04875	0.112516	0.0464853	0.047619
	s276	42	2	1.38462	0.450561	0.277778	0.284553
	s277	42	2	1.04875	0.112516	0.0464853	0.047619
	s278	42	2	1.15294	0.257319	0.132653	0.135889
	s279	42	2	1.20822	0.314492	0.172336	0.176539
	s280	42	2	1.32432	0.410116	0.244898	0.250871
	s281	42	2	1.26542	0.365023	0.209751	0.214866
	s282	42	2	1.26542	0.365023	0.209751	0.214866
	s283	42	1	1	0	0	0
	s284	42	2	1.84906	0.651757	0.459184	0.470383
	s285	42	2	1.09975	0.191444	0.0907029	0.0929152
	s286	42	2	1.26542	0.365023	0.209751	0.214866
	s287	42	2	1.09975	0.191444	0.0907029	0.0929152
	s288	42	2	1.20822	0.314492	0.172336	0.176539
	s289	42	2	1.63031	0.57504	0.386621	0.396051
	s290	42	2	1.5694	0.548874	0.362812	0.371661
	s291	42	2	1.63031	0.57504	0.386621	0.396051
	s292	42	1	1	0	0	0
	s293	42	2	1.84906	0.651757	0.459184	0.470383
	s294	42	1	1	0	0	0
	s295	42	1	1	0	0	0
	s296	42	1	1	0	0	0
	s297	42	1	1	0	0	0
	s298	42	1	1	0	0	0
	s299	42	1	1	0	0	0
	s300	42	1	1	0	0	0
	s301	42	2	1.09975	0.191444	0.0907029	0.0929152
	s302	42	2	1.04875	0.112516	0.0464853	0.047619
	s303	42	2	1.04875	0.112516	0.0464853	0.047619
	s304	42	1	1	0	0	0
	s305	42	1	1	0	0	0
	s306	42	2	1.09975	0.191444	0.0907029	0.0929152
	s307	42	2	1.26542	0.365023	0.209751	0.214866
	s308	42	1	1	0	0	0
	s309	42	2	1.09975	0.191444	0.0907029	0.0929152
	s310	42	2	1.04875	0.112516	0.0464853	0.047619
	s311	42	2	1.15294	0.257319	0.132653	0.135889
	s312	42	2	1.26542	0.365023	0.209751	0.214866
	s313	42	2	1.20822	0.314492	0.172336	0.176539
	s314	42	2	1.15294	0.257319	0.132653	0.135889
	s315	42	2	1.74653	0.618719	0.427438	0.437863
	s316	42	2	1.32432	0.410116	0.244898	0.250871
	s317	42	2	1.84906	0.651757	0.459184	0.470383
	s318	41	2	1.52127	0.52629	0.342653	0.35122
	s319	42	2	1.50769	0.51958	0.336735	0.344948
	s320	42	2	1.38462	0.450561	0.277778	0.284553
	s321	42	1	1	0	0	0
	s322	42	1	1	0	0	0
	s323	42	1	1	0	0	0
	s324	42	1	1	0	0	0
	s325	42	1	1	0	0	0
	s326	42	1	1	0	0	0
	s327	42	1	1	0	0	0
	s328	42	2	1.92998	0.674895	0.481859	0.493612
	s329	42	1	1	0	0	0
	s330	42	1	1	0	0	0
	s331	42	1	1	0	0	0
	s332	42	2	1.15294	0.257319	0.132653	0.135889
	s333	42	2	1.50769	0.51958	0.336735	0.344948
	s334	42	2	1.63031	0.57504	0.386621	0.396051
	s335	42	1	1	0	0	0
	s336	42	1	1	0	0	0
	s337	42	1	1	0	0	0
	s338	42	1	1	0	0	0
	s339	42	2	1.04875	0.112516	0.0464853	0.047619
	s340	42	1	1	0	0	0
	s341	42	1	1	0	0	0
	s342	42	2	1.04875	0.112516	0.0464853	0.047619
	s343	42	2	1.04875	0.112516	0.0464853	0.047619
	s344	42	2	1.8927	0.664528	0.471655	0.483159
	s345	42	2	1.92998	0.674895	0.481859	0.493612
	s346	42	2	1.92998	0.674895	0.481859	0.493612
	s347	42	2	1.09975	0.191444	0.0907029	0.0929152
	s348	42	2	1.32432	0.410116	0.244898	0.250871
	s349	42	2	1.63031	0.57504	0.386621	0.396051
	s350	42	2	1.68966	0.59827	0.408163	0.418118
	s351	42	2	1.68966	0.59827	0.408163	0.418118
	s352	42	2	1.20822	0.314492	0.172336	0.176539
	s353	42	2	1.74653	0.618719	0.427438	0.437863
	s354	42	2	1.38462	0.450561	0.277778	0.284553
	s355	42	2	1.38462	0.450561	0.277778	0.284553
	s356	42	2	1.99548	0.692013	0.498866	0.511034
	s357	42	2	1.99548	0.692013	0.498866	0.511034
	s358	41	2	1.15692	0.261764	0.135634	0.139024
	s359	41	2	1.1023	0.194909	0.0928019	0.095122
	s360	41	2	1.1023	0.194909	0.0928019	0.095122
	s361	41	2	1.1023	0.194909	0.0928019	0.095122
	s362	41	2	1.1023	0.194909	0.0928019	0.095122
	s363	42	1	1	0	0	0
	s364	41	2	1.8173	0.642001	0.449732	0.460976
	s365	42	2	1.99548	0.692013	0.498866	0.511034
	s366	42	2	1.84906	0.651757	0.459184	0.470383
	s367	42	2	1.8	0.636514	0.444444	0.455285
	s368	42	2	1.20822	0.314492	0.172336	0.176539
	s369	42	2	1.50769	0.51958	0.336735	0.344948
	s370	42	2	1.84906	0.651757	0.459184	0.470383
	s371	42	2	1.63031	0.57504	0.386621	0.396051
	s372	42	2	1.68966	0.59827	0.408163	0.418118
	s373	42	2	1.8927	0.664528	0.471655	0.483159
	s374	42	2	1.8927	0.664528	0.471655	0.483159
	s375	42	1	1	0	0	0
	s376	42	2	1.15294	0.257319	0.132653	0.135889
	s377	42	2	1.63031	0.57504	0.386621	0.396051
	s378	42	2	1.04875	0.112516	0.0464853	0.047619
	s379	42	2	1.26542	0.365023	0.209751	0.214866
	s380	42	2	1.8927	0.664528	0.471655	0.483159
	s381	42	2	1.8927	0.664528	0.471655	0.483159
	s382	42	2	1.04875	0.112516	0.0464853	0.047619
	s383	42	2	1.98202	0.688605	0.495465	0.507549
	s384	42	2	1.26542	0.365023	0.209751	0.214866
	s385	42	2	1.26542	0.365023	0.209751	0.214866
	s386	42	2	1.04875	0.112516	0.0464853	0.047619
	s387	42	2	1.04875	0.112516	0.0464853	0.047619
	s388	42	2	1.63031	0.57504	0.386621	0.396051
	s389	42	2	1.26542	0.365023	0.209751	0.214866
	s390	42	2	1.4459	0.486913	0.30839	0.315912
	s391	42	2	1.04875	0.112516	0.0464853	0.047619
	s392	42	2	1.04875	0.112516	0.0464853	0.047619
	s393	42	2	1.04875	0.112516	0.0464853	0.047619
	s394	42	2	1.99548	0.692013	0.498866	0.511034
	s395	42	2	1.04875	0.112516	0.0464853	0.047619
	s396	42	2	1.04875	0.112516	0.0464853	0.047619
	s397	42	2	1.04875	0.112516	0.0464853	0.047619
	s398	42	2	1.04875	0.112516	0.0464853	0.047619
	s399	42	2	1.04875	0.112516	0.0464853	0.047619
	s400	42	1	1	0	0	0
	s401	42	2	1.09975	0.191444	0.0907029	0.0929152
	s402	42	2	1.09975	0.191444	0.0907029	0.0929152
	s403	42	2	1.84906	0.651757	0.459184	0.470383
	s404	42	2	1.32432	0.410116	0.244898	0.250871
	s405	42	1	1	0	0	0
	s406	42	2	1.32432	0.410116	0.244898	0.250871
	s407	42	1	1	0	0	0
	s408	42	2	1.4459	0.486913	0.30839	0.315912
	s409	42	2	1.32432	0.410116	0.244898	0.250871
	s410	42	2	1.5694	0.548874	0.362812	0.371661
	s411	42	2	1.5694	0.548874	0.362812	0.371661
	s412	42	2	1.5694	0.548874	0.362812	0.371661
	s413	42	2	1.5694	0.548874	0.362812	0.371661
	s414	42	2	1.63031	0.57504	0.386621	0.396051
	s415	42	2	1.15294	0.257319	0.132653	0.135889
	s416	42	2	1.04875	0.112516	0.0464853	0.047619
	s417	42	2	1.04875	0.112516	0.0464853	0.047619
	s418	42	2	1.04875	0.112516	0.0464853	0.047619
	s419	42	2	1.04875	0.112516	0.0464853	0.047619
	s420	42	2	1.92998	0.674895	0.481859	0.493612
	s421	42	2	1.09975	0.191444	0.0907029	0.0929152
	s422	42	1	1	0	0	0
	s423	42	2	1.32432	0.410116	0.244898	0.250871
	s424	42	2	1.32432	0.410116	0.244898	0.250871
	s425	42	2	1.20822	0.314492	0.172336	0.176539
	s426	42	2	1.04875	0.112516	0.0464853	0.047619
	s427	41	2	1.39502	0.457045	0.283165	0.290244
	s428	41	2	1.39502	0.457045	0.283165	0.290244
	s429	41	2	1.39502	0.457045	0.283165	0.290244
	s430	41	2	1.1023	0.194909	0.0928019	0.095122
	s431	41	2	1.39502	0.457045	0.283165	0.290244
	s432	41	2	1.33307	0.41631	0.249851	0.256098
	s433	42	2	1.20822	0.314492	0.172336	0.176539
	s434	42	2	1.20822	0.314492	0.172336	0.176539
	s435	42	2	1.26542	0.365023	0.209751	0.214866
	s436	42	2	1.20822	0.314492	0.172336	0.176539
	s437	42	1	1	0	0	0
	s438	42	2	1.09975	0.191444	0.0907029	0.0929152
	s439	42	2	1.68966	0.59827	0.408163	0.418118
	s440	42	2	1.68966	0.59827	0.408163	0.418118
	s441	42	2	1.8	0.636514	0.444444	0.455285
	s442	42	2	1.8	0.636514	0.444444	0.455285
	s443	42	2	1.5694	0.548874	0.362812	0.371661
	s444	42	2	1.04875	0.112516	0.0464853	0.047619
	s445	42	2	1.96	0.682908	0.489796	0.501742
	s446	42	1	1	0	0	0
	s447	42	2	1.92998	0.674895	0.481859	0.493612
	s448	42	1	1	0	0	0
	s449	42	1	1	0	0	0
	s450	42	1	1	0	0	0
	s451	42	1	1	0	0	0
	s452	42	2	1.8	0.636514	0.444444	0.455285
	s453	42	2	1.99548	0.692013	0.498866	0.511034
	s454	42	2	1.99548	0.692013	0.498866	0.511034
	s455	42	2	1.98202	0.688605	0.495465	0.507549
	s456	42	2	1.98202	0.688605	0.495465	0.507549
	s457	42	2	1.09975	0.191444	0.0907029	0.0929152
	s458	42	2	1.09975	0.191444	0.0907029	0.0929152
	s459	42	2	1.8927	0.664528	0.471655	0.483159
	s460	42	2	1.63031	0.57504	0.386621	0.396051
	s461	42	2	1.63031	0.57504	0.386621	0.396051
	s462	42	2	1.63031	0.57504	0.386621	0.396051
	s463	42	2	1.5694	0.548874	0.362812	0.371661
	s464	42	2	1.8927	0.664528	0.471655	0.483159
	s465	41	2	1.39502	0.457045	0.283165	0.290244
	s466	42	2	1.04875	0.112516	0.0464853	0.047619
	s467	42	2	1.15294	0.257319	0.132653	0.135889
	s468	42	2	1.04875	0.112516	0.0464853	0.047619
	s469	42	2	1.96	0.682908	0.489796	0.501742
	s470	42	2	1.96	0.682908	0.489796	0.501742
	s471	42	2	1.96	0.682908	0.489796	0.501742
	s472	42	2	1.96	0.682908	0.489796	0.501742
	s473	42	2	1.99548	0.692013	0.498866	0.511034
	s474	42	2	1.04875	0.112516	0.0464853	0.047619
	s475	42	2	1.20822	0.314492	0.172336	0.176539
	s476	42	2	1.26542	0.365023	0.209751	0.214866
	s477	42	2	1.09975	0.191444	0.0907029	0.0929152
	s478	42	2	1.09975	0.191444	0.0907029	0.0929152
	s479	42	1	1	0	0	0
	s480	42	2	1.8927	0.664528	0.471655	0.483159
	s481	42	2	1.20822	0.314492	0.172336	0.176539
	s482	42	2	1.50769	0.51958	0.336735	0.344948
	s483	42	2	1.26542	0.365023	0.209751	0.214866
	s484	42	2	1.4459	0.486913	0.30839	0.315912
	s485	42	2	1.09975	0.191444	0.0907029	0.0929152
	s486	42	2	1.09975	0.191444	0.0907029	0.0929152
	s487	42	2	1.92998	0.674895	0.481859	0.493612
	s488	42	2	1.4459	0.486913	0.30839	0.315912
	s489	42	2	1.50769	0.51958	0.336735	0.344948
	s490	42	2	1.26542	0.365023	0.209751	0.214866
	s491	42	2	1.50769	0.51958	0.336735	0.344948
	s492	42	2	2	0.693147	0.5	0.512195
	s493	42	2	1.92998	0.674895	0.481859	0.493612
	s494	42	2	1.68966	0.59827	0.408163	0.418118
	s495	42	2	1.68966	0.59827	0.408163	0.418118
	s496	42	2	1.32432	0.410116	0.244898	0.250871
	s497	42	2	1.20822	0.314492	0.172336	0.176539
	s498	42	2	1.20822	0.314492	0.172336	0.176539
	s499	42	2	1.15294	0.257319	0.132653	0.135889
	s500	42	2	1.15294	0.257319	0.132653	0.135889
	s501	42	2	1.15294	0.257319	0.132653	0.135889
	s502	42	2	1.15294	0.257319	0.132653	0.135889
	s503	42	1	1	0	0	0
	s504	42	1	1	0	0	0
	s505	42	2	1.50769	0.51958	0.336735	0.344948
	s506	42	2	1.50769	0.51958	0.336735	0.344948
	s507	42	2	1.09975	0.191444	0.0907029	0.0929152
	s508	42	1	1	0	0	0
	s509	42	1	1	0	0	0
	s510	42	2	1.63031	0.57504	0.386621	0.396051
	s511	42	2	1.63031	0.57504	0.386621	0.396051
	s512	42	2	1.5694	0.548874	0.362812	0.371661
	s513	42	2	1.5694	0.548874	0.362812	0.371661
	s514	42	2	1.09975	0.191444	0.0907029	0.0929152
	s515	42	2	1.20822	0.314492	0.172336	0.176539
	s516	42	2	1.8	0.636514	0.444444	0.455285
	s517	42	2	1.8	0.636514	0.444444	0.455285
	s518	42	2	1.63031	0.57504	0.386621	0.396051
	s519	42	2	1.63031	0.57504	0.386621	0.396051
	s520	42	2	1.84906	0.651757	0.459184	0.470383
	s521	42	2	1.84906	0.651757	0.459184	0.470383
	s522	42	2	1.84906	0.651757	0.459184	0.470383
	s523	42	2	1.84906	0.651757	0.459184	0.470383
	s524	42	1	1	0	0	0
	s525	42	1	1	0	0	0
	s526	42	1	1	0	0	0
	s527	42	1	1	0	0	0
	s528	42	2	1.04875	0.112516	0.0464853	0.047619
	s529	42	2	1.20822	0.314492	0.172336	0.176539
	s530	42	2	1.20822	0.314492	0.172336	0.176539
	s531	42	2	1.20822	0.314492	0.172336	0.176539
	s532	42	2	1.04875	0.112516	0.0464853	0.047619
	s533	42	2	1.04875	0.112516	0.0464853	0.047619
	s534	41	2	1.52127	0.52629	0.342653	0.35122
	s535	42	2	1.8927	0.664528	0.471655	0.483159
	s536	42	2	1.8927	0.664528	0.471655	0.483159
	s537	42	2	1.04875	0.112516	0.0464853	0.047619
	s538	42	2	1.20822	0.314492	0.172336	0.176539
	s539	42	2	1.20822	0.314492	0.172336	0.176539
	s540	42	2	1.20822	0.314492	0.172336	0.176539
	s541	42	2	1.20822	0.314492	0.172336	0.176539
	s542	42	2	1.5694	0.548874	0.362812	0.371661
	s543	42	2	1.68966	0.59827	0.408163	0.418118
	s544	42	2	1.04875	0.112516	0.0464853	0.047619
	s545	42	2	1.84906	0.651757	0.459184	0.470383
	s546	42	2	1.84906	0.651757	0.459184	0.470383
	s547	42	2	1.96	0.682908	0.489796	0.501742
	s548	42	2	1.38462	0.450561	0.277778	0.284553
	s549	42	2	1.8927	0.664528	0.471655	0.483159
	s550	42	2	1.32432	0.410116	0.244898	0.250871
	s551	42	2	1.8	0.636514	0.444444	0.455285
	s552	42	2	1.15294	0.257319	0.132653	0.135889
	s553	42	1	1	0	0	0
	s554	42	2	1.32432	0.410116	0.244898	0.250871
	s555	42	2	1.32432	0.410116	0.244898	0.250871
	s556	42	2	1.04875	0.112516	0.0464853	0.047619
	s557	42	2	1.09975	0.191444	0.0907029	0.0929152
	s558	42	1	1	0	0	0
	s559	42	1	1	0	0	0
	s560	42	2	1.4459	0.486913	0.30839	0.315912
	s561	42	2	1.32432	0.410116	0.244898	0.250871
	s562	42	2	1.38462	0.450561	0.277778	0.284553
	s563	42	2	1.4459	0.486913	0.30839	0.315912
	s564	42	1	1	0	0	0
	s565	42	2	1.20822	0.314492	0.172336	0.176539
	s566	42	2	1.04875	0.112516	0.0464853	0.047619
	s567	42	2	1.04875	0.112516	0.0464853	0.047619
	s568	42	2	1.04875	0.112516	0.0464853	0.047619
	s569	42	2	1.38462	0.450561	0.277778	0.284553
	s570	42	2	1.09975	0.191444	0.0907029	0.0929152
	s571	42	2	1.74653	0.618719	0.427438	0.437863
	s572	42	2	1.09975	0.191444	0.0907029	0.0929152
	s573	42	2	1.63031	0.57504	0.386621	0.396051
	s574	42	2	1.20822	0.314492	0.172336	0.176539
	s575	42	2	1.5694	0.548874	0.362812	0.371661
	s576	42	2	1.5694	0.548874	0.362812	0.371661
	s577	42	2	1.5694	0.548874	0.362812	0.371661
	s578	42	2	1.99548	0.692013	0.498866	0.511034
	s579	42	2	1.74653	0.618719	0.427438	0.437863
	s580	42	2	1.26542	0.365023	0.209751	0.214866
	s581	42	2	1.26542	0.365023	0.209751	0.214866
	s582	42	2	1.50769	0.51958	0.336735	0.344948
	s583	42	2	1.68966	0.59827	0.408163	0.418118
	s584	42	1	1	0	0	0
	s585	42	1	1	0	0	0
	s586	42	2	1.15294	0.257319	0.132653	0.135889
	s587	42	2	1.04875	0.112516	0.0464853	0.047619
	s588	42	1	1	0	0	0
	s589	42	2	1.32432	0.410116	0.244898	0.250871
	s590	42	2	1.32432	0.410116	0.244898	0.250871
	s591	42	2	1.32432	0.410116	0.244898	0.250871
	s592	42	2	1.32432	0.410116	0.244898	0.250871
	s593	42	2	1.15294	0.257319	0.132653	0.135889
	s594	42	2	1.15294	0.257319	0.132653	0.135889
	s595	42	2	1.15294	0.257319	0.132653	0.135889
	s596	42	2	1.15294	0.257319	0.132653	0.135889
	s597	42	2	1.15294	0.257319	0.132653	0.135889
	s598	42	2	1.15294	0.257319	0.132653	0.135889
	s599	42	1	1	0	0	0
	s600	42	2	1.04875	0.112516	0.0464853	0.047619
	s601	42	2	2	0.693147	0.5	0.512195
	s602	41	2	1.98935	0.690468	0.497323	0.509756
	s603	42	2	1.26542	0.365023	0.209751	0.214866
	s604	42	2	1.32432	0.410116	0.244898	0.250871
	s605	42	2	1.26542	0.365023	0.209751	0.214866
	s606	42	2	1.38462	0.450561	0.277778	0.284553
	s607	42	2	1.26542	0.365023	0.209751	0.214866
	s608	42	2	1.26542	0.365023	0.209751	0.214866
	s609	42	2	1.4459	0.486913	0.30839	0.315912
	s610	42	2	1.15294	0.257319	0.132653	0.135889
	s611	42	2	1.15294	0.257319	0.132653	0.135889
	s612	42	2	1.20822	0.314492	0.172336	0.176539
	s613	42	2	2	0.693147	0.5	0.512195
	s614	42	2	1.5694	0.548874	0.362812	0.371661
	s615	42	2	1.5694	0.548874	0.362812	0.371661
	s616	42	2	1.5694	0.548874	0.362812	0.371661
	s617	41	2	1.99881	0.69285	0.499703	0.512195
	s618	41	2	1.99881	0.69285	0.499703	0.512195
	s619	41	2	1.99881	0.69285	0.499703	0.512195
	s620	41	2	1.99881	0.69285	0.499703	0.512195
	s621	41	2	1.27252	0.370795	0.214158	0.219512
	s622	41	2	1.27252	0.370795	0.214158	0.219512
	s623	42	2	1.68966	0.59827	0.408163	0.418118
	s624	42	2	1.74653	0.618719	0.427438	0.437863
	s625	42	2	1.74653	0.618719	0.427438	0.437863
	s626	42	2	1.98202	0.688605	0.495465	0.507549
	s627	42	2	1.98202	0.688605	0.495465	0.507549
	s628	42	2	1.98202	0.688605	0.495465	0.507549
	s629	42	2	1.38462	0.450561	0.277778	0.284553
	s630	42	2	1.38462	0.450561	0.277778	0.284553
	s631	42	2	1.96	0.682908	0.489796	0.501742
	s632	42	2	1.96	0.682908	0.489796	0.501742
	s633	42	2	1.99548	0.692013	0.498866	0.511034
	s634	42	2	1.99548	0.692013	0.498866	0.511034
	s635	42	2	1.15294	0.257319	0.132653	0.135889
	s636	42	2	1.5694	0.548874	0.362812	0.371661
	s637	42	2	1.09975	0.191444	0.0907029	0.0929152
	s638	42	2	1.09975	0.191444	0.0907029	0.0929152
	s639	42	2	1.63031	0.57504	0.386621	0.396051
	s640	42	2	1.8927	0.664528	0.471655	0.483159
	s641	42	1	1	0	0	0
	s642	41	2	1.64643	0.581553	0.392623	0.402439
	s643	41	2	1.45794	0.493565	0.314099	0.321951
	s644	41	2	1.58435	0.555537	0.368828	0.378049
	s645	41	2	1.52127	0.52629	0.342653	0.35122
	s646	41	2	1.58435	0.555537	0.368828	0.378049
	s647	41	2	1.52127	0.52629	0.342653	0.35122
	s648	42	2	1.20822	0.314492	0.172336	0.176539
	s649	42	2	1.04875	0.112516	0.0464853	0.047619
	s650	42	2	1.04875	0.112516	0.0464853	0.047619
	s651	42	2	1.50769	0.51958	0.336735	0.344948
	s652	42	2	1.4459	0.486913	0.30839	0.315912
	s653	42	2	1.74653	0.618719	0.427438	0.437863
	s654	42	2	1.04875	0.112516	0.0464853	0.047619
	s655	42	2	1.04875	0.112516	0.0464853	0.047619
	s656	42	2	1.04875	0.112516	0.0464853	0.047619
	s657	42	2	1.04875	0.112516	0.0464853	0.047619
	s658	42	2	1.50769	0.51958	0.336735	0.344948
	s659	42	2	1.4459	0.486913	0.30839	0.315912
	s660	42	2	1.26542	0.365023	0.209751	0.214866
	s661	42	2	1.09975	0.191444	0.0907029	0.0929152
	s662	41	1	1	0	0	0
	s663	42	2	1.09975	0.191444	0.0907029	0.0929152
	s664	42	2	1.8927	0.664528	0.471655	0.483159
	s665	42	1	1	0	0	0
	s666	42	2	1.26542	0.365023	0.209751	0.214866
	s667	42	2	1.84906	0.651757	0.459184	0.470383
	s668	42	2	1.09975	0.191444	0.0907029	0.0929152
	s669	42	2	1.09975	0.191444	0.0907029	0.0929152
	s670	42	2	1.09975	0.191444	0.0907029	0.0929152
	s671	42	2	1.09975	0.191444	0.0907029	0.0929152
	s672	42	2	1.09975	0.191444	0.0907029	0.0929152
	s673	42	2	1.09975	0.191444	0.0907029	0.0929152
	s674	42	2	1.63031	0.57504	0.386621	0.396051
	s675	42	1	1	0	0	0
	s676	42	2	1.15294	0.257319	0.132653	0.135889
	s677	42	1	1	0	0	0
	s678	42	2	1.20822	0.314492	0.172336	0.176539
	s679	42	2	1.20822	0.314492	0.172336	0.176539
	s680	42	2	1.50769	0.51958	0.336735	0.344948
	s681	42	2	1.4459	0.486913	0.30839	0.315912
	s682	42	2	1.68966	0.59827	0.408163	0.418118
	s683	42	2	1.68966	0.59827	0.408163	0.418118
	s684	42	2	1.38462	0.450561	0.277778	0.284553
	s685	42	2	1.09975	0.191444	0.0907029	0.0929152
	s686	42	2	1.68966	0.59827	0.408163	0.418118
	s687	42	2	1.84906	0.651757	0.459184	0.470383
	s688	42	2	1.04875	0.112516	0.0464853	0.047619
	s689	42	2	1.26542	0.365023	0.209751	0.214866
	s690	42	2	1.32432	0.410116	0.244898	0.250871
	s691	42	2	1.98202	0.688605	0.495465	0.507549
	s692	42	2	1.98202	0.688605	0.495465	0.507549
	s693	42	2	1.98202	0.688605	0.495465	0.507549
	s694	42	2	1.96	0.682908	0.489796	0.501742
	s695	42	2	1.98202	0.688605	0.495465	0.507549
	s696	42	2	1.8927	0.664528	0.471655	0.483159
	s697	42	2	1.4459	0.486913	0.30839	0.315912
	s698	42	2	1.96	0.682908	0.489796	0.501742
	s699	42	2	1.63031	0.57504	0.386621	0.396051
	s700	42	2	1.63031	0.57504	0.386621	0.396051
	s701	42	2	1.32432	0.410116	0.244898	0.250871
	s702	42	2	1.32432	0.410116	0.244898	0.250871
	s703	42	2	1.15294	0.257319	0.132653	0.135889
	s704	42	1	1	0	0	0
	s705	42	1	1	0	0	0
	s706	42	2	1.5694	0.548874	0.362812	0.371661
	s707	42	2	1.04875	0.112516	0.0464853	0.047619
	s708	42	2	1.99548	0.692013	0.498866	0.511034
	s709	42	2	1.38462	0.450561	0.277778	0.284553
	s710	42	2	1.84906	0.651757	0.459184	0.470383
	s711	42	2	1.09975	0.191444	0.0907029	0.0929152
	s712	42	2	1.15294	0.257319	0.132653	0.135889
	s713	42	2	1.15294	0.257319	0.132653	0.135889
	s714	42	2	1.5694	0.548874	0.362812	0.371661
	s715	42	2	1.04875	0.112516	0.0464853	0.047619
	s716	42	2	1.99548	0.692013	0.498866	0.511034
	s717	42	2	1.63031	0.57504	0.386621	0.396051
	s718	42	2	1.5694	0.548874	0.362812	0.371661
	s719	42	2	1.15294	0.257319	0.132653	0.135889
	s720	42	1	1	0	0	0
	s721	42	2	1.8927	0.664528	0.471655	0.483159
	s722	42	2	1.04875	0.112516	0.0464853	0.047619
	s723	42	2	1.09975	0.191444	0.0907029	0.0929152
	s724	42	2	1.92998	0.674895	0.481859	0.493612
	s725	42	2	1.92998	0.674895	0.481859	0.493612
	s726	42	2	1.74653	0.618719	0.427438	0.437863
	s727	42	2	1.63031	0.57504	0.386621	0.396051
	s728	42	2	1.63031	0.57504	0.386621	0.396051
	s729	42	2	1.63031	0.57504	0.386621	0.396051
	s730	42	2	1.8	0.636514	0.444444	0.455285
	s731	42	2	1.5694	0.548874	0.362812	0.371661
	s732	42	2	1.09975	0.191444	0.0907029	0.0929152
	s733	42	2	1.04875	0.112516	0.0464853	0.047619
	s734	42	2	1.04875	0.112516	0.0464853	0.047619
	s735	42	2	1.04875	0.112516	0.0464853	0.047619
	s736	42	1	1	0	0	0
	s737	42	2	1.04875	0.112516	0.0464853	0.047619
	s738	42	2	1.04875	0.112516	0.0464853	0.047619
	s739	42	2	1.04875	0.112516	0.0464853	0.047619
	s740	42	2	1.04875	0.112516	0.0464853	0.047619
	s741	42	2	1.32432	0.410116	0.244898	0.250871
	s742	42	2	1.32432	0.410116	0.244898	0.250871
	s743	42	2	1.92998	0.674895	0.481859	0.493612
	s744	42	2	1.50769	0.51958	0.336735	0.344948
	s745	42	2	1.04875	0.112516	0.0464853	0.047619
	s746	42	2	1.38462	0.450561	0.277778	0.284553
	s747	42	2	1.32432	0.410116	0.244898	0.250871
	s748	42	2	1.15294	0.257319	0.132653	0.135889
	s749	42	2	1.15294	0.257319	0.132653	0.135889
	s750	42	2	1.26542	0.365023	0.209751	0.214866
	s751	42	2	1.15294	0.257319	0.132653	0.135889
	s752	42	2	1.20822	0.314492	0.172336	0.176539
	s753	42	2	1.50769	0.51958	0.336735	0.344948
	s754	42	2	1.09975	0.191444	0.0907029	0.0929152
	s755	42	2	1.63031	0.57504	0.386621	0.396051
	s756	42	2	1.63031	0.57504	0.386621	0.396051
	s757	42	2	1.50769	0.51958	0.336735	0.344948
	s758	42	2	1.84906	0.651757	0.459184	0.470383
	s759	42	2	1.99548	0.692013	0.498866	0.511034
	s760	42	2	1.32432	0.410116	0.244898	0.250871
	s761	42	2	1.26542	0.365023	0.209751	0.214866
	s762	42	2	1.26542	0.365023	0.209751	0.214866
	s763	42	2	1.26542	0.365023	0.209751	0.214866
	s764	42	2	1.26542	0.365023	0.209751	0.214866
	s765	42	2	1.26542	0.365023	0.209751	0.214866
	s766	42	2	1.26542	0.365023	0.209751	0.214866
	s767	42	2	1.20822	0.314492	0.172336	0.176539
	s768	42	2	2	0.693147	0.5	0.512195
	s769	42	2	1.04875	0.112516	0.0464853	0.047619
	s770	42	2	1.15294	0.257319	0.132653	0.135889
	s771	42	2	1.15294	0.257319	0.132653	0.135889
	s772	42	2	1.09975	0.191444	0.0907029	0.0929152
	s773	42	2	1.5694	0.548874	0.362812	0.371661
	s774	42	2	1.32432	0.410116	0.244898	0.250871
	s775	42	2	1.50769	0.51958	0.336735	0.344948
	s776	42	2	1.92998	0.674895	0.481859	0.493612
	s777	42	2	1.96	0.682908	0.489796	0.501742
	s778	42	2	1.26542	0.365023	0.209751	0.214866
	s779	42	2	1.4459	0.486913	0.30839	0.315912
	s780	42	1	1	0	0	0
	s781	42	1	1	0	0	0
	s782	42	2	1.50769	0.51958	0.336735	0.344948
	s783	42	1	1	0	0	0
	s784	42	2	1.32432	0.410116	0.244898	0.250871
	s785	42	2	1.84906	0.651757	0.459184	0.470383
	s786	42	2	1.84906	0.651757	0.459184	0.470383
	s787	42	2	1.68966	0.59827	0.408163	0.418118
	s788	42	2	1.26542	0.365023	0.209751	0.214866
	s789	42	2	1.38462	0.450561	0.277778	0.284553
	s790	42	2	1.4459	0.486913	0.30839	0.315912
	s791	42	2	1.4459	0.486913	0.30839	0.315912
	s792	42	2	1.63031	0.57504	0.386621	0.396051
	s793	42	2	1.63031	0.57504	0.386621	0.396051
	s794	42	2	1.63031	0.57504	0.386621	0.396051
	s795	42	2	1.63031	0.57504	0.386621	0.396051
	s796	42	2	1.63031	0.57504	0.386621	0.396051
	s797	42	2	1.15294	0.257319	0.132653	0.135889
	s798	42	2	1.09975	0.191444	0.0907029	0.0929152
	s799	42	2	1.09975	0.191444	0.0907029	0.0929152
	s800	42	2	1.98202	0.688605	0.495465	0.507549
	s801	42	2	1.98202	0.688605	0.495465	0.507549
	s802	42	2	1.98202	0.688605	0.495465	0.507549
	s803	42	1	1	0	0	0
	s804	42	1	1	0	0	0
	s805	42	1	1	0	0	0
	s806	42	1	1	0	0	0
	s807	42	2	1.04875	0.112516	0.0464853	0.047619
	s808	42	2	1.09975	0.191444	0.0907029	0.0929152
	s809	42	2	1.09975	0.191444	0.0907029	0.0929152
	s810	42	2	1.04875	0.112516	0.0464853	0.047619
	s811	42	2	1.99548	0.692013	0.498866	0.511034
	s812	42	2	1.99548	0.692013	0.498866	0.511034
	s813	42	2	1.04875	0.112516	0.0464853	0.047619
	s814	42	2	1.84906	0.651757	0.459184	0.470383
	s815	42	2	1.99548	0.692013	0.498866	0.511034
	s816	42	2	1.98202	0.688605	0.495465	0.507549
	s817	42	2	1.98202	0.688605	0.495465	0.507549
	s818	42	2	1.99548	0.692013	0.498866	0.511034
	s819	42	1	1	0	0	0
	s820	42	2	1.96	0.682908	0.489796	0.501742
	s821	42	2	1.09975	0.191444	0.0907029	0.0929152
	s822	42	2	1.09975	0.191444	0.0907029	0.0929152
	s823	42	2	1.15294	0.257319	0.132653	0.135889
	s824	42	2	1.15294	0.257319	0.132653	0.135889
	s825	42	2	1.04875	0.112516	0.0464853	0.047619
	s826	42	2	1.04875	0.112516	0.0464853	0.047619
	s827	42	2	1.04875	0.112516	0.0464853	0.047619
	s828	42	2	1.04875	0.112516	0.0464853	0.047619
	s829	42	2	1.04875	0.112516	0.0464853	0.047619
	s830	42	2	1.04875	0.112516	0.0464853	0.047619
	s831	42	2	1.15294	0.257319	0.132653	0.135889
	s832	42	2	1.4459	0.486913	0.30839	0.315912
	s833	42	2	1.4459	0.486913	0.30839	0.315912
	s834	42	2	1.4459	0.486913	0.30839	0.315912
	s835	42	2	1.4459	0.486913	0.30839	0.315912
	s836	42	2	1.4459	0.486913	0.30839	0.315912
	s837	42	2	1.4459	0.486913	0.30839	0.315912
	s838	42	2	1.4459	0.486913	0.30839	0.315912
	s839	42	2	1.4459	0.486913	0.30839	0.315912
	s840	42	2	1.4459	0.486913	0.30839	0.315912
	s841	42	2	1.5694	0.548874	0.362812	0.371661
	s842	42	2	2	0.693147	0.5	0.512195
	s843	42	2	1.32432	0.410116	0.244898	0.250871
	s844	42	2	1.32432	0.410116	0.244898	0.250871
	s845	42	2	1.38462	0.450561	0.277778	0.284553
	s846	42	2	1.32432	0.410116	0.244898	0.250871
	s847	42	2	1.04875	0.112516	0.0464853	0.047619
	s848	42	2	1.26542	0.365023	0.209751	0.214866
	s849	42	1	1	0	0	0
	s850	42	2	1.26542	0.365023	0.209751	0.214866
	s851	42	2	1.26542	0.365023	0.209751	0.214866
	s852	42	2	1.26542	0.365023	0.209751	0.214866
	s853	42	2	1.26542	0.365023	0.209751	0.214866
	s854	42	2	1.26542	0.365023	0.209751	0.214866
	s855	42	2	1.32432	0.410116	0.244898	0.250871
	s856	42	2	1.63031	0.57504	0.386621	0.396051
	s857	42	2	1.04875	0.112516	0.0464853	0.047619
	s858	42	2	1.04875	0.112516	0.0464853	0.047619
	s859	42	1	1	0	0	0
	s860	42	2	1.20822	0.314492	0.172336	0.176539
	s861	42	2	1.20822	0.314492	0.172336	0.176539
	s862	42	2	1.20822	0.314492	0.172336	0.176539
	s863	42	2	1.20822	0.314492	0.172336	0.176539
	s864	42	2	1.20822	0.314492	0.172336	0.176539
	s865	42	2	1.04875	0.112516	0.0464853	0.047619
	s866	42	2	1.04875	0.112516	0.0464853	0.047619
	s867	42	2	1.4459	0.486913	0.30839	0.315912
	s868	42	2	1.74653	0.618719	0.427438	0.437863
	s869	42	2	1.74653	0.618719	0.427438	0.437863
	s870	42	2	1.04875	0.112516	0.0464853	0.047619
	s871	42	2	1.32432	0.410116	0.244898	0.250871
	s872	42	2	1.32432	0.410116	0.244898	0.250871
	s873	42	1	1	0	0	0
	s874	42	2	1.68966	0.59827	0.408163	0.418118
	s875	42	2	1.4459	0.486913	0.30839	0.315912
	s876	42	2	1.74653	0.618719	0.427438	0.437863
	s877	42	2	1.74653	0.618719	0.427438	0.437863
	s878	42	2	1.74653	0.618719	0.427438	0.437863
	s879	42	2	1.74653	0.618719	0.427438	0.437863
	s880	42	1	1	0	0	0
	s881	42	2	1.09975	0.191444	0.0907029	0.0929152
	s882	42	1	1	0	0	0
	s883	42	2	1.63031	0.57504	0.386621	0.396051
	s884	42	2	1.63031	0.57504	0.386621	0.396051
	s885	42	2	1.63031	0.57504	0.386621	0.396051
	s886	42	2	1.63031	0.57504	0.386621	0.396051
	s887	42	1	1	0	0	0
	s888	42	2	1.20822	0.314492	0.172336	0.176539
	s889	42	2	1.26542	0.365023	0.209751	0.214866
	s890	42	2	1.8927	0.664528	0.471655	0.483159
	s891	42	2	1.68966	0.59827	0.408163	0.418118
	s892	42	2	1.09975	0.191444	0.0907029	0.0929152
	s893	42	2	1.74653	0.618719	0.427438	0.437863
	s894	42	1	1	0	0	0
	s895	42	1	1	0	0	0
	s896	42	1	1	0	0	0
	s897	42	1	1	0	0	0
	s898	42	1	1	0	0	0
	s899	42	1	1	0	0	0
	s900	42	1	1	0	0	0
	s901	42	1	1	0	0	0
	s902	42	2	1.32432	0.410116	0.244898	0.250871
	s903	42	2	1.50769	0.51958	0.336735	0.344948
	s904	42	1	1	0	0	0
	s905	42	2	1.09975	0.191444	0.0907029	0.0929152
	s906	42	2	1.8927	0.664528	0.471655	0.483159
	s907	42	2	1.04875	0.112516	0.0464853	0.047619
	s908	42	2	1.8927	0.664528	0.471655	0.483159
	s909	42	2	1.8927	0.664528	0.471655	0.483159
	s910	42	1	1	0	0	0
	s911	42	2	1.04875	0.112516	0.0464853	0.047619
	s912	42	2	1.09975	0.191444	0.0907029	0.0929152
	s913	42	2	1.09975	0.191444	0.0907029	0.0929152
	s914	42	2	1.15294	0.257319	0.132653	0.135889
	s915	42	2	1.20822	0.314492	0.172336	0.176539
	s916	42	2	1.96	0.682908	0.489796	0.501742
	s917	42	2	1.38462	0.450561	0.277778	0.284553
	s918	42	2	1.38462	0.450561	0.277778	0.284553
	s919	42	2	1.38462	0.450561	0.277778	0.284553
	s920	42	2	1.4459	0.486913	0.30839	0.315912
	s921	42	2	1.4459	0.486913	0.30839	0.315912
	s922	42	2	1.92998	0.674895	0.481859	0.493612
	s923	42	2	1.96	0.682908	0.489796	0.501742
	s924	42	2	1.20822	0.314492	0.172336	0.176539
	s925	42	2	1.99548	0.692013	0.498866	0.511034
	s926	42	2	1.04875	0.112516	0.0464853	0.047619
	s927	42	2	1.04875	0.112516	0.0464853	0.047619
	s928	42	2	1.04875	0.112516	0.0464853	0.047619
	s929	42	2	1.04875	0.112516	0.0464853	0.047619
	s930	42	2	1.04875	0.112516	0.0464853	0.047619
	s931	42	2	1.84906	0.651757	0.459184	0.470383
	s932	42	2	1.09975	0.191444	0.0907029	0.0929152
	s933	42	2	1.04875	0.112516	0.0464853	0.047619
	s934	42	2	1.8927	0.664528	0.471655	0.483159
	s935	42	2	1.8927	0.664528	0.471655	0.483159
	s936	42	1	1	0	0	0
	s937	42	1	1	0	0	0
	s938	42	2	1.98202	0.688605	0.495465	0.507549
	s939	42	2	1.68966	0.59827	0.408163	0.418118
	s940	42	2	1.68966	0.59827	0.408163	0.418118
	s941	42	2	1.92998	0.674895	0.481859	0.493612
	s942	42	2	1.8	0.636514	0.444444	0.455285
	s943	42	2	1.92998	0.674895	0.481859	0.493612
	s944	42	2	1.8	0.636514	0.444444	0.455285
	s945	42	2	1.63031	0.57504	0.386621	0.396051
	s946	42	2	1.09975	0.191444	0.0907029	0.0929152
	s947	42	2	1.09975	0.191444	0.0907029	0.0929152
	s948	42	2	1.74653	0.618719	0.427438	0.437863
	s949	42	2	1.96	0.682908	0.489796	0.501742
	s950	42	2	1.98202	0.688605	0.495465	0.507549
	s951	42	2	1.92998	0.674895	0.481859	0.493612
	s952	42	2	1.84906	0.651757	0.459184	0.470383
	s953	42	2	1.26542	0.365023	0.209751	0.214866
	s954	42	2	1.26542	0.365023	0.209751	0.214866
	s955	42	2	1.26542	0.365023	0.209751	0.214866
	s956	42	2	1.84906	0.651757	0.459184	0.470383
	s957	42	2	1.84906	0.651757	0.459184	0.470383
	s958	42	2	1.04875	0.112516	0.0464853	0.047619
	s959	42	2	1.04875	0.112516	0.0464853	0.047619
	s960	42	2	1.99548	0.692013	0.498866	0.511034
	s961	42	2	1.68966	0.59827	0.408163	0.418118
	s962	42	2	1.74653	0.618719	0.427438	0.437863
	s963	42	2	1.15294	0.257319	0.132653	0.135889
	s964	42	1	1	0	0	0
	s965	42	2	1.04875	0.112516	0.0464853	0.047619
	s966	42	2	1.98202	0.688605	0.495465	0.507549
	s967	42	2	1.38462	0.450561	0.277778	0.284553
	s968	42	2	1.38462	0.450561	0.277778	0.284553
	s969	42	2	1.38462	0.450561	0.277778	0.284553
	s970	42	1	1	0	0	0
	s971	42	2	1.63031	0.57504	0.386621	0.396051
	s972	42	2	1.8	0.636514	0.444444	0.455285
	s973	42	2	1.09975	0.191444	0.0907029	0.0929152
	s974	42	2	1.09975	0.191444	0.0907029	0.0929152
	s975	42	1	1	0	0	0
	s976	42	1	1	0	0	0
	s977	42	2	1.09975	0.191444	0.0907029	0.0929152
	s978	42	2	1.63031	0.57504	0.386621	0.396051
	s979	42	2	1.68966	0.59827	0.408163	0.418118
	s980	42	2	1.63031	0.57504	0.386621	0.396051
	s981	42	2	1.98202	0.688605	0.495465	0.507549
	s982	42	2	1.09975	0.191444	0.0907029	0.0929152
	s983	42	2	1.84906	0.651757	0.459184	0.470383
	s984	42	2	1.84906	0.651757	0.459184	0.470383
	s985	42	2	1.32432	0.410116	0.244898	0.250871
	s986	42	2	1.92998	0.674895	0.481859	0.493612
	s987	42	2	1.92998	0.674895	0.481859	0.493612
	s988	42	2	1.15294	0.257319	0.132653	0.135889
	s989	42	2	1.15294	0.257319	0.132653	0.135889
	s990	42	2	1.20822	0.314492	0.172336	0.176539
	s991	42	2	1.26542	0.365023	0.209751	0.214866
	s992	42	2	1.74653	0.618719	0.427438	0.437863
	s993	42	2	1.5694	0.548874	0.362812	0.371661
	s994	42	2	1.26542	0.365023	0.209751	0.214866
	s995	42	2	1.09975	0.191444	0.0907029	0.0929152
	s996	42	2	1.15294	0.257319	0.132653	0.135889
	s997	42	2	1.92998	0.674895	0.481859	0.493612
	s998	42	2	1.92998	0.674895	0.481859	0.493612
	s999	42	2	1.26542	0.365023	0.209751	0.214866
	s1000	42	2	1.09975	0.191444	0.0907029	0.0929152
	s1001	42	2	1.09975	0.191444	0.0907029	0.0929152
	s1002	42	2	1.09975	0.191444	0.0907029	0.0929152
	s1003	42	2	1.20822	0.314492	0.172336	0.176539
	s1004	42	2	1.09975	0.191444	0.0907029	0.0929152
	s1005	42	2	1.50769	0.51958	0.336735	0.344948
	s1006	42	2	1.04875	0.112516	0.0464853	0.047619
	s1007	42	2	1.63031	0.57504	0.386621	0.396051
	s1008	42	2	1.63031	0.57504	0.386621	0.396051
	s1009	42	2	1.5694	0.548874	0.362812	0.371661
	s1010	42	2	1.8	0.636514	0.444444	0.455285
	s1011	42	2	1.50769	0.51958	0.336735	0.344948
	s1012	42	2	1.5694	0.548874	0.362812	0.371661
	s1013	42	2	1.50769	0.51958	0.336735	0.344948
	s1014	42	2	1.50769	0.51958	0.336735	0.344948
	s1015	42	2	1.5694	0.548874	0.362812	0.371661
	s1016	42	2	1.84906	0.651757	0.459184	0.470383
	s1017	42	2	1.8927	0.664528	0.471655	0.483159
	s1018	42	1	1	0	0	0
	s1019	42	1	1	0	0	0
	s1020	42	1	1	0	0	0
	s1021	42	2	1.5694	0.548874	0.362812	0.371661
	s1022	42	2	1.04875	0.112516	0.0464853	0.047619
	s1023	42	2	1.74653	0.618719	0.427438	0.437863
	s1024	42	2	1.09975	0.191444	0.0907029	0.0929152
	s1025	42	2	1.09975	0.191444	0.0907029	0.0929152
	s1026	42	2	1.20822	0.314492	0.172336	0.176539
	s1027	42	2	1.09975	0.191444	0.0907029	0.0929152
	s1028	42	2	1.09975	0.191444	0.0907029	0.0929152
	s1029	42	2	1.20822	0.314492	0.172336	0.176539
	s1030	42	2	1.50769	0.51958	0.336735	0.344948
	s1031	42	2	1.8	0.636514	0.444444	0.455285
	s1032	42	2	1.20822	0.314492	0.172336	0.176539
	s1033	42	2	1.63031	0.57504	0.386621	0.396051
	s1034	42	2	1.04875	0.112516	0.0464853	0.047619
	s1035	42	2	1.92998	0.674895	0.481859	0.493612
	s1036	42	2	1.09975	0.191444	0.0907029	0.0929152
	s1037	42	2	1.84906	0.651757	0.459184	0.470383
	s1038	42	2	1.09975	0.191444	0.0907029	0.0929152
	s1039	42	2	1.96	0.682908	0.489796	0.501742
	s1040	42	2	1.98202	0.688605	0.495465	0.507549
	s1041	42	2	1.96	0.682908	0.489796	0.501742
	s1042	42	2	1.98202	0.688605	0.495465	0.507549
	s1043	42	1	1	0	0	0
	s1044	42	1	1	0	0	0
	s1045	42	2	1.92998	0.674895	0.481859	0.493612
	s1046	42	2	2	0.693147	0.5	0.512195
	s1047	42	2	2	0.693147	0.5	0.512195
	s1048	42	1	1	0	0	0
	s1049	42	2	1.99548	0.692013	0.498866	0.511034
	s1050	42	2	1.26542	0.365023	0.209751	0.214866
	s1051	42	2	1.74653	0.618719	0.427438	0.437863
	s1052	42	2	1.74653	0.618719	0.427438	0.437863
	s1053	42	2	1.09975	0.191444	0.0907029	0.0929152
	s1054	42	2	1.15294	0.257319	0.132653	0.135889
	s1055	42	2	1.15294	0.257319	0.132653	0.135889
	s1056	42	2	1.09975	0.191444	0.0907029	0.0929152
	s1057	42	2	1.04875	0.112516	0.0464853	0.047619
	s1058	42	2	1.04875	0.112516	0.0464853	0.047619
	s1059	42	2	1.15294	0.257319	0.132653	0.135889
	s1060	42	2	1.15294	0.257319	0.132653	0.135889
	s1061	42	2	1.15294	0.257319	0.132653	0.135889
	s1062	42	1	1	0	0	0
	s1063	42	1	1	0	0	0
	s1064	42	1	1	0	0	0
	s1065	42	1	1	0	0	0
	s1066	42	1	1	0	0	0
	s1067	42	1	1	0	0	0
	s1068	42	1	1	0	0	0
	s1069	42	2	1.09975	0.191444	0.0907029	0.0929152
	s1070	42	2	1.8927	0.664528	0.471655	0.483159
	s1071	42	2	1.98202	0.688605	0.495465	0.507549
	s1072	42	2	1.98202	0.688605	0.495465	0.507549
	s1073	42	2	1.74653	0.618719	0.427438	0.437863
	s1074	42	2	1.92998	0.674895	0.481859	0.493612
	s1075	42	2	1.92998	0.674895	0.481859	0.493612
	s1076	42	2	1.20822	0.314492	0.172336	0.176539
	s1077	42	2	1.38462	0.450561	0.277778	0.284553
	s1078	42	2	1.74653	0.618719	0.427438	0.437863
	s1079	42	2	1.8927	0.664528	0.471655	0.483159
	s1080	42	2	1.04875	0.112516	0.0464853	0.047619
	s1081	42	2	1.8927	0.664528	0.471655	0.483159
	s1082	42	2	1.50769	0.51958	0.336735	0.344948
	s1083	42	2	1.50769	0.51958	0.336735	0.344948
	s1084	42	2	1.26542	0.365023	0.209751	0.214866
	s1085	42	1	1	0	0	0
	s1086	42	2	1.32432	0.410116	0.244898	0.250871
	s1087	42	2	1.26542	0.365023	0.209751	0.214866
	s1088	42	2	1.20822	0.314492	0.172336	0.176539
	s1089	42	2	1.15294	0.257319	0.132653	0.135889
	s1090	42	2	1.20822	0.314492	0.172336	0.176539
	s1091	42	2	1.5694	0.548874	0.362812	0.371661
	s1092	42	2	1.98202	0.688605	0.495465	0.507549
	s1093	42	2	1.09975	0.191444	0.0907029	0.0929152
	s1094	42	2	1.8	0.636514	0.444444	0.455285
	s1095	42	2	1.15294	0.257319	0.132653	0.135889
	s1096	42	2	1.09975	0.191444	0.0907029	0.0929152
	s1097	42	2	2	0.693147	0.5	0.512195
	s1098	42	2	2	0.693147	0.5	0.512195
	s1099	42	2	1.04875	0.112516	0.0464853	0.047619
	s1100	42	2	1.20822	0.314492	0.172336	0.176539
	s1101	42	1	1	0	0	0
	s1102	42	2	2	0.693147	0.5	0.512195
	s1103	42	2	1.38462	0.450561	0.277778	0.284553
	s1104	42	2	1.38462	0.450561	0.277778	0.284553
	s1105	42	2	1.04875	0.112516	0.0464853	0.047619
	s1106	42	2	1.04875	0.112516	0.0464853	0.047619
	s1107	42	2	1.68966	0.59827	0.408163	0.418118
	s1108	42	2	1.50769	0.51958	0.336735	0.344948
	s1109	42	1	1	0	0	0
	s1110	42	2	1.04875	0.112516	0.0464853	0.047619
	s1111	42	2	1.32432	0.410116	0.244898	0.250871
	s1112	42	2	1.63031	0.57504	0.386621	0.396051
	s1113	42	1	1	0	0	0
	s1114	42	2	1.74653	0.618719	0.427438	0.437863
	s1115	42	2	1.92998	0.674895	0.481859	0.493612
	s1116	42	2	1.26542	0.365023	0.209751	0.214866
	s1117	42	2	1.26542	0.365023	0.209751	0.214866
	s1118	42	2	1.09975	0.191444	0.0907029	0.0929152
	s1119	41	2	1.97069	0.685693	0.492564	0.504878
	s1120	42	2	1.04875	0.112516	0.0464853	0.047619
	s1121	42	2	1.8927	0.664528	0.471655	0.483159
	s1122	42	2	1.63031	0.57504	0.386621	0.396051
	s1123	41	2	1.97069	0.685693	0.492564	0.504878
	s1124	42	2	1.20822	0.314492	0.172336	0.176539
	s1125	42	2	1.50769	0.51958	0.336735	0.344948
	s1126	42	2	1.63031	0.57504	0.386621	0.396051
	s1127	42	2	1.09975	0.191444	0.0907029	0.0929152
	s1128	42	1	1	0	0	0
	s1129	42	1	1	0	0	0
	s1130	42	1	1	0	0	0
	s1131	42	2	1.32432	0.410116	0.244898	0.250871
	s1132	42	2	1.20822	0.314492	0.172336	0.176539
	s1133	42	2	1.09975	0.191444	0.0907029	0.0929152
	s1134	42	2	1.04875	0.112516	0.0464853	0.047619
	s1135	42	2	1.04875	0.112516	0.0464853	0.047619
	s1136	42	2	1.74653	0.618719	0.427438	0.437863
	s1137	42	2	1.8	0.636514	0.444444	0.455285
	s1138	42	2	1.09975	0.191444	0.0907029	0.0929152
	s1139	42	2	1.04875	0.112516	0.0464853	0.047619
	s1140	42	2	1.04875	0.112516	0.0464853	0.047619
	s1141	42	1	1	0	0	0
	s1142	42	1	1	0	0	0
	s1143	42	1	1	0	0	0
	s1144	42	2	1.32432	0.410116	0.244898	0.250871
	s1145	42	2	1.32432	0.410116	0.244898	0.250871
	s1146	42	2	1.38462	0.450561	0.277778	0.284553
	s1147	42	2	1.38462	0.450561	0.277778	0.284553
	s1148	42	2	1.38462	0.450561	0.277778	0.284553
	s1149	42	2	1.38462	0.450561	0.277778	0.284553
	s1150	42	2	1.38462	0.450561	0.277778	0.284553
	s1151	42	2	1.38462	0.450561	0.277778	0.284553
	s1152	42	2	1.32432	0.410116	0.244898	0.250871
	s1153	42	2	1.38462	0.450561	0.277778	0.284553
	s1154	42	2	1.32432	0.410116	0.244898	0.250871
	s1155	42	2	1.32432	0.410116	0.244898	0.250871
	s1156	42	2	1.04875	0.112516	0.0464853	0.047619
	s1157	42	1	1	0	0	0
	s1158	42	2	1.50769	0.51958	0.336735	0.344948
	s1159	42	2	1.50769	0.51958	0.336735	0.344948
	s1160	42	1	1	0	0	0
	s1161	42	2	1.15294	0.257319	0.132653	0.135889
	s1162	42	2	1.15294	0.257319	0.132653	0.135889
	s1163	42	2	1.15294	0.257319	0.132653	0.135889
	s1164	42	2	1.15294	0.257319	0.132653	0.135889
	s1165	42	2	1.92998	0.674895	0.481859	0.493612
	s1166	42	2	1.09975	0.191444	0.0907029	0.0929152
	s1167	42	2	1.09975	0.191444	0.0907029	0.0929152
	s1168	42	1	1	0	0	0
	s1169	42	1	1	0	0	0
	s1170	41	2	1.45794	0.493565	0.314099	0.321951
	s1171	41	2	1.39502	0.457045	0.283165	0.290244
	s1172	41	2	1.45794	0.493565	0.314099	0.321951
	s1173	42	1	1	0	0	0
	s1174	42	2	1.50769	0.51958	0.336735	0.344948
	s1175	42	2	1.8	0.636514	0.444444	0.455285
	s1176	42	2	1.92998	0.674895	0.481859	0.493612
	s1177	42	2	1.92998	0.674895	0.481859	0.493612
	s1178	42	1	1	0	0	0
	s1179	42	2	1.98202	0.688605	0.495465	0.507549
	s1180	42	1	1	0	0	0
	s1181	42	1	1	0	0	0
	s1182	42	1	1	0	0	0
	s1183	42	1	1	0	0	0
	s1184	42	1	1	0	0	0
	s1185	42	1	1	0	0	0
	s1186	42	1	1	0	0	0
	s1187	42	2	1.92998	0.674895	0.481859	0.493612
	s1188	42	2	1.38462	0.450561	0.277778	0.284553
	s1189	42	2	1.63031	0.57504	0.386621	0.396051
	s1190	42	1	1	0	0	0
	s1191	42	2	1.09975	0.191444	0.0907029	0.0929152
	s1192	42	2	1.4459	0.486913	0.30839	0.315912
	s1193	42	2	1.4459	0.486913	0.30839	0.315912
	s1194	42	2	1.38462	0.450561	0.277778	0.284553
	s1195	42	2	1.4459	0.486913	0.30839	0.315912
	s1196	42	2	1.04875	0.112516	0.0464853	0.047619
	s1197	42	2	1.09975	0.191444	0.0907029	0.0929152
	s1198	42	2	1.8927	0.664528	0.471655	0.483159
	s1199	42	2	1.32432	0.410116	0.244898	0.250871
	s1200	42	2	1.26542	0.365023	0.209751	0.214866
	s1201	42	2	1.20822	0.314492	0.172336	0.176539
	s1202	42	2	1.26542	0.365023	0.209751	0.214866
	s1203	42	2	1.26542	0.365023	0.209751	0.214866
	s1204	42	2	1.26542	0.365023	0.209751	0.214866
	s1205	42	2	1.96	0.682908	0.489796	0.501742
	s1206	42	2	1.32432	0.410116	0.244898	0.250871
	s1207	42	2	1.99548	0.692013	0.498866	0.511034
	s1208	42	2	2	0.693147	0.5	0.512195
	s1209	42	1	1	0	0	0
	s1210	42	1	1	0	0	0
	s1211	42	2	1.15294	0.257319	0.132653	0.135889
	s1212	42	2	1.8927	0.664528	0.471655	0.483159
	s1213	42	2	1.8927	0.664528	0.471655	0.483159
	s1214	42	2	1.8	0.636514	0.444444	0.455285
	s1215	42	1	1	0	0	0
	s1216	42	1	1	0	0	0
	s1217	42	2	1.20822	0.314492	0.172336	0.176539
	s1218	42	2	1.84906	0.651757	0.459184	0.470383
	s1219	42	1	1	0	0	0
	s1220	42	1	1	0	0	0
	s1221	42	2	1.15294	0.257319	0.132653	0.135889
	s1222	42	2	1.15294	0.257319	0.132653	0.135889
	s1223	42	2	1.15294	0.257319	0.132653	0.135889
	s1224	42	2	1.20822	0.314492	0.172336	0.176539
	s1225	42	2	1.20822	0.314492	0.172336	0.176539
	s1226	42	2	1.20822	0.314492	0.172336	0.176539
	s1227	42	2	1.20822	0.314492	0.172336	0.176539
	s1228	42	2	1.20822	0.314492	0.172336	0.176539
	s1229	42	2	1.20822	0.314492	0.172336	0.176539
	s1230	42	1	1	0	0	0
	s1231	42	2	1.09975	0.191444	0.0907029	0.0929152
	s1232	42	2	1.09975	0.191444	0.0907029	0.0929152
	s1233	42	1	1	0	0	0
	s1234	42	2	1.09975	0.191444	0.0907029	0.0929152
	s1235	42	2	1.04875	0.112516	0.0464853	0.047619
	s1236	42	2	1.04875	0.112516	0.0464853	0.047619
	s1237	42	1	1	0	0	0
	s1238	41	1	1	0	0	0
	s1239	41	1	1	0	0	0
	s1240	42	2	1.68966	0.59827	0.408163	0.418118
	s1241	42	2	1.63031	0.57504	0.386621	0.396051
	s1242	42	2	1.63031	0.57504	0.386621	0.396051
	s1243	42	2	1.20822	0.314492	0.172336	0.176539
	s1244	42	2	1.8	0.636514	0.444444	0.455285
	s1245	42	2	1.92998	0.674895	0.481859	0.493612
	s1246	42	2	1.04875	0.112516	0.0464853	0.047619
	s1247	42	2	1.8	0.636514	0.444444	0.455285
	s1248	41	2	1.1023	0.194909	0.0928019	0.095122
	s1249	42	2	1.09975	0.191444	0.0907029	0.0929152
	s1250	42	2	2	0.693147	0.5	0.512195
	s1251	42	2	1.63031	0.57504	0.386621	0.396051
	s1252	42	2	1.63031	0.57504	0.386621	0.396051
	s1253	42	2	1.15294	0.257319	0.132653	0.135889
	s1254	42	2	1.26542	0.365023	0.209751	0.214866
	s1255	42	2	1.92998	0.674895	0.481859	0.493612
	s1256	42	2	1.84906	0.651757	0.459184	0.470383
	s1257	42	2	1.20822	0.314492	0.172336	0.176539
	s1258	42	1	1	0	0	0
	s1259	42	2	1.04875	0.112516	0.0464853	0.047619
	s1260	42	2	1.04875	0.112516	0.0464853	0.047619
	s1261	42	2	1.04875	0.112516	0.0464853	0.047619
	s1262	42	1	1	0	0	0
	s1263	42	2	1.68966	0.59827	0.408163	0.418118
	s1264	42	2	1.84906	0.651757	0.459184	0.470383
	s1265	42	2	1.84906	0.651757	0.459184	0.470383
	s1266	42	2	1.84906	0.651757	0.459184	0.470383
	s1267	42	2	1.84906	0.651757	0.459184	0.470383
	s1268	42	2	1.92998	0.674895	0.481859	0.493612
	s1269	42	2	1.8927	0.664528	0.471655	0.483159
	s1270	42	2	1.8927	0.664528	0.471655	0.483159
	s1271	42	2	1.8927	0.664528	0.471655	0.483159
	s1272	42	2	1.09975	0.191444	0.0907029	0.0929152
	s1273	41	2	1.7639	0.624644	0.433076	0.443902
	s1274	42	2	1.4459	0.486913	0.30839	0.315912
	s1275	42	2	1.74653	0.618719	0.427438	0.437863
	s1276	42	2	1.74653	0.618719	0.427438	0.437863
	s1277	42	2	1.92998	0.674895	0.481859	0.493612
	s1278	42	2	1.8	0.636514	0.444444	0.455285
	s1279	42	2	1.8	0.636514	0.444444	0.455285
	s1280	42	1	1	0	0	0
	s1281	42	2	1.68966	0.59827	0.408163	0.418118
	s1282	42	2	1.68966	0.59827	0.408163	0.418118
	s1283	42	2	1.32432	0.410116	0.244898	0.250871
	s1284	42	2	1.26542	0.365023	0.209751	0.214866
	s1285	42	2	1.26542	0.365023	0.209751	0.214866
	s1286	42	2	1.32432	0.410116	0.244898	0.250871
	s1287	42	1	1	0	0	0
	s1288	42	2	1.04875	0.112516	0.0464853	0.047619
	s1289	42	2	1.09975	0.191444	0.0907029	0.0929152
	s1290	42	2	1.09975	0.191444	0.0907029	0.0929152
	s1291	42	2	1.09975	0.191444	0.0907029	0.0929152
	s1292	42	2	1.09975	0.191444	0.0907029	0.0929152
	s1293	42	2	1.09975	0.191444	0.0907029	0.0929152
	s1294	42	2	1.09975	0.191444	0.0907029	0.0929152
	s1295	42	2	1.20822	0.314492	0.172336	0.176539
	s1296	42	2	1.20822	0.314492	0.172336	0.176539
	s1297	42	2	1.20822	0.314492	0.172336	0.176539
	s1298	42	2	1.20822	0.314492	0.172336	0.176539
	s1299	42	2	1.20822	0.314492	0.172336	0.176539
	s1300	42	1	1	0	0	0
	s1301	42	1	1	0	0	0
	s1302	42	1	1	0	0	0
	s1303	42	1	1	0	0	0
	s1304	42	2	1.8	0.636514	0.444444	0.455285
	s1305	42	2	1.4459	0.486913	0.30839	0.315912
	s1306	42	2	1.4459	0.486913	0.30839	0.315912
	s1307	42	2	1.50769	0.51958	0.336735	0.344948
	s1308	42	2	1.5694	0.548874	0.362812	0.371661
	s1309	42	2	1.26542	0.365023	0.209751	0.214866
	s1310	42	2	1.04875	0.112516	0.0464853	0.047619
	s1311	42	2	1.04875	0.112516	0.0464853	0.047619
	s1312	42	2	1.50769	0.51958	0.336735	0.344948
	s1313	41	2	1.04997	0.114665	0.0475907	0.0487805
	s1314	42	2	1.26542	0.365023	0.209751	0.214866
	s1315	42	2	1.26542	0.365023	0.209751	0.214866
	s1316	42	2	1.04875	0.112516	0.0464853	0.047619
	s1317	42	2	1.26542	0.365023	0.209751	0.214866
	s1318	42	2	1.09975	0.191444	0.0907029	0.0929152
	s1319	41	2	1.04997	0.114665	0.0475907	0.0487805
	s1320	41	2	1.04997	0.114665	0.0475907	0.0487805
	s1321	42	2	1.63031	0.57504	0.386621	0.396051
	s1322	42	2	1.68966	0.59827	0.408163	0.418118
	s1323	42	2	1.09975	0.191444	0.0907029	0.0929152
	s1324	42	2	1.74653	0.618719	0.427438	0.437863
	s1325	42	2	1.09975	0.191444	0.0907029	0.0929152
	s1326	42	2	1.09975	0.191444	0.0907029	0.0929152
	s1327	42	2	1.26542	0.365023	0.209751	0.214866
	s1328	42	2	1.4459	0.486913	0.30839	0.315912
	s1329	42	2	1.84906	0.651757	0.459184	0.470383
	s1330	42	2	1.84906	0.651757	0.459184	0.470383
	s1331	42	2	1.04875	0.112516	0.0464853	0.047619
	s1332	42	2	1.99548	0.692013	0.498866	0.511034
	s1333	42	2	1.09975	0.191444	0.0907029	0.0929152
	s1334	42	2	1.04875	0.112516	0.0464853	0.047619
	s1335	42	2	1.04875	0.112516	0.0464853	0.047619
	s1336	42	2	1.99548	0.692013	0.498866	0.511034
	s1337	42	2	1.99548	0.692013	0.498866	0.511034
	s1338	42	2	1.8	0.636514	0.444444	0.455285
	s1339	42	2	1.50769	0.51958	0.336735	0.344948
	s1340	42	2	1.98202	0.688605	0.495465	0.507549
	s1341	42	2	1.50769	0.51958	0.336735	0.344948
	s1342	41	2	1.39502	0.457045	0.283165	0.290244
	s1343	42	2	1.50769	0.51958	0.336735	0.344948
	s1344	42	2	1.32432	0.410116	0.244898	0.250871
	s1345	42	2	1.15294	0.257319	0.132653	0.135889
	s1346	42	2	1.04875	0.112516	0.0464853	0.047619
	s1347	42	2	1.04875	0.112516	0.0464853	0.047619
	s1348	42	2	1.04875	0.112516	0.0464853	0.047619
	s1349	42	2	1.04875	0.112516	0.0464853	0.047619
	s1350	42	2	1.04875	0.112516	0.0464853	0.047619
	s1351	42	2	1.04875	0.112516	0.0464853	0.047619
	s1352	42	2	1.04875	0.112516	0.0464853	0.047619
	s1353	42	2	1.09975	0.191444	0.0907029	0.0929152
	s1354	42	2	1.04875	0.112516	0.0464853	0.047619
	s1355	42	2	1.04875	0.112516	0.0464853	0.047619
	s1356	42	2	1.09975	0.191444	0.0907029	0.0929152
	s1357	42	2	1.32432	0.410116	0.244898	0.250871
	s1358	42	2	1.32432	0.410116	0.244898	0.250871
	s1359	42	2	1.09975	0.191444	0.0907029	0.0929152
	s1360	42	2	1.4459	0.486913	0.30839	0.315912
	s1361	42	2	1.4459	0.486913	0.30839	0.315912
	s1362	42	2	1.4459	0.486913	0.30839	0.315912
	s1363	42	2	1.68966	0.59827	0.408163	0.418118
	s1364	42	2	1.8	0.636514	0.444444	0.455285
	s1365	42	2	1.92998	0.674895	0.481859	0.493612
	s1366	42	2	1.84906	0.651757	0.459184	0.470383
	s1367	42	2	1.09975	0.191444	0.0907029	0.0929152
	s1368	42	2	1.09975	0.191444	0.0907029	0.0929152
	s1369	42	2	1.09975	0.191444	0.0907029	0.0929152
	s1370	42	2	1.09975	0.191444	0.0907029	0.0929152
	s1371	42	2	1.09975	0.191444	0.0907029	0.0929152
	s1372	42	2	1.98202	0.688605	0.495465	0.507549
	s1373	42	1	1	0	0	0
	s1374	42	1	1	0	0	0
	s1375	42	1	1	0	0	0
	s1376	42	2	1.26542	0.365023	0.209751	0.214866
	s1377	42	2	1.20822	0.314492	0.172336	0.176539
	s1378	42	1	1	0	0	0
	s1379	42	1	1	0	0	0
	s1380	42	2	1.38462	0.450561	0.277778	0.284553
	s1381	42	2	1.5694	0.548874	0.362812	0.371661
	s1382	42	2	1.04875	0.112516	0.0464853	0.047619
	s1383	42	2	1.32432	0.410116	0.244898	0.250871
	s1384	42	2	1.04875	0.112516	0.0464853	0.047619
	s1385	42	2	1.38462	0.450561	0.277778	0.284553
	s1386	42	2	1.04875	0.112516	0.0464853	0.047619
	s1387	42	2	1.04875	0.112516	0.0464853	0.047619
	s1388	42	2	1.38462	0.450561	0.277778	0.284553
	s1389	42	2	1.74653	0.618719	0.427438	0.437863
	s1390	42	2	1.04875	0.112516	0.0464853	0.047619
	s1391	42	2	1.09975	0.191444	0.0907029	0.0929152
	s1392	42	2	1.38462	0.450561	0.277778	0.284553
	s1393	42	2	1.38462	0.450561	0.277778	0.284553
	s1394	42	2	1.38462	0.450561	0.277778	0.284553
	s1395	42	1	1	0	0	0
	s1396	42	2	1.98202	0.688605	0.495465	0.507549
	s1397	42	2	1.09975	0.191444	0.0907029	0.0929152
	s1398	42	2	1.92998	0.674895	0.481859	0.493612
	s1399	42	2	1.92998	0.674895	0.481859	0.493612
	s1400	42	2	1.92998	0.674895	0.481859	0.493612
	s1401	42	2	1.8927	0.664528	0.471655	0.483159
	s1402	42	2	1.98202	0.688605	0.495465	0.507549
	s1403	42	2	1.4459	0.486913	0.30839	0.315912
	s1404	42	2	1.4459	0.486913	0.30839	0.315912
	s1405	42	2	1.99548	0.692013	0.498866	0.511034
	s1406	42	2	1.04875	0.112516	0.0464853	0.047619
	s1407	42	2	1.96	0.682908	0.489796	0.501742
	s1408	42	2	1.26542	0.365023	0.209751	0.214866
	s1409	42	2	1.04875	0.112516	0.0464853	0.047619
	s1410	42	2	1.04875	0.112516	0.0464853	0.047619
	s1411	42	2	1.38462	0.450561	0.277778	0.284553
	s1412	42	2	1.4459	0.486913	0.30839	0.315912
	s1413	42	2	1.38462	0.450561	0.277778	0.284553
	s1414	42	2	1.96	0.682908	0.489796	0.501742
	s1415	42	2	1.99548	0.692013	0.498866	0.511034
	s1416	42	2	1.15294	0.257319	0.132653	0.135889
	s1417	42	1	1	0	0	0
	s1418	42	2	1.09975	0.191444	0.0907029	0.0929152
	s1419	42	2	1.38462	0.450561	0.277778	0.284553
	s1420	42	2	1.32432	0.410116	0.244898	0.250871
	s1421	42	2	1.32432	0.410116	0.244898	0.250871
	s1422	42	2	1.04875	0.112516	0.0464853	0.047619
	s1423	42	2	1.04875	0.112516	0.0464853	0.047619
	s1424	42	2	1.26542	0.365023	0.209751	0.214866
	s1425	42	2	1.26542	0.365023	0.209751	0.214866
	s1426	42	2	1.26542	0.365023	0.209751	0.214866
	s1427	42	2	1.99548	0.692013	0.498866	0.511034
	s1428	42	2	1.63031	0.57504	0.386621	0.396051
	s1429	42	2	1.04875	0.112516	0.0464853	0.047619
	s1430	41	2	1.1023	0.194909	0.0928019	0.095122
	s1431	42	2	1.09975	0.191444	0.0907029	0.0929152
	s1432	42	2	1.04875	0.112516	0.0464853	0.047619
	s1433	42	2	1.09975	0.191444	0.0907029	0.0929152
	s1434	42	2	1.84906	0.651757	0.459184	0.470383
	s1435	42	2	1.84906	0.651757	0.459184	0.470383
	s1436	42	2	1.84906	0.651757	0.459184	0.470383
	s1437	42	2	1.84906	0.651757	0.459184	0.470383
	s1438	42	1	1	0	0	0
	s1439	42	1	1	0	0	0
	s1440	42	1	1	0	0	0
	s1441	42	2	1.09975	0.191444	0.0907029	0.0929152
	s1442	42	2	1.09975	0.191444	0.0907029	0.0929152
	s1443	42	2	1.15294	0.257319	0.132653	0.135889
	s1444	42	2	1.92998	0.674895	0.481859	0.493612
	s1445	42	2	1.96	0.682908	0.489796	0.501742
	s1446	42	2	1.98202	0.688605	0.495465	0.507549
	s1447	42	2	1.96	0.682908	0.489796	0.501742
	s1448	42	2	1.09975	0.191444	0.0907029	0.0929152
	s1449	42	2	1.20822	0.314492	0.172336	0.176539
	s1450	42	2	1.04875	0.112516	0.0464853	0.047619
	s1451	42	2	1.09975	0.191444	0.0907029	0.0929152
	s1452	42	1	1	0	0	0
	s1453	42	2	1.09975	0.191444	0.0907029	0.0929152
	s1454	42	2	1.68966	0.59827	0.408163	0.418118
	s1455	42	2	1.32432	0.410116	0.244898	0.250871
	s1456	42	2	1.09975	0.191444	0.0907029	0.0929152
	s1457	42	2	1.04875	0.112516	0.0464853	0.047619
	s1458	42	1	1	0	0	0
	s1459	42	1	1	0	0	0
	s1460	42	1	1	0	0	0
	s1461	42	2	1.4459	0.486913	0.30839	0.315912
	s1462	42	2	1.38462	0.450561	0.277778	0.284553
	s1463	42	2	1.38462	0.450561	0.277778	0.284553
	s1464	42	2	1.38462	0.450561	0.277778	0.284553
	s1465	42	2	1.50769	0.51958	0.336735	0.344948
	s1466	42	2	1.50769	0.51958	0.336735	0.344948
	s1467	42	2	1.09975	0.191444	0.0907029	0.0929152
	s1468	42	1	1	0	0	0
	s1469	42	2	1.8	0.636514	0.444444	0.455285
	s1470	42	1	1	0	0	0
	s1471	42	1	1	0	0	0
	s1472	42	2	1.99548	0.692013	0.498866	0.511034
	s1473	42	2	1.92998	0.674895	0.481859	0.493612
	s1474	42	2	1.92998	0.674895	0.481859	0.493612
	s1475	42	2	1.92998	0.674895	0.481859	0.493612
	s1476	42	2	1.8	0.636514	0.444444	0.455285
	s1477	42	2	1.50769	0.51958	0.336735	0.344948
	s1478	42	1	1	0	0	0
	s1479	42	2	1.50769	0.51958	0.336735	0.344948
	s1480	42	2	1.20822	0.314492	0.172336	0.176539
	s1481	42	2	1.32432	0.410116	0.244898	0.250871
	s1482	42	2	1.32432	0.410116	0.244898	0.250871
	s1483	42	2	1.32432	0.410116	0.244898	0.250871
	s1484	42	2	1.26542	0.365023	0.209751	0.214866
	s1485	42	1	1	0	0	0
	s1486	42	2	1.09975	0.191444	0.0907029	0.0929152
	s1487	42	2	1.09975	0.191444	0.0907029	0.0929152
	s1488	42	2	1.09975	0.191444	0.0907029	0.0929152
	s1489	42	1	1	0	0	0
	s1490	42	1	1	0	0	0
	s1491	42	2	1.20822	0.314492	0.172336	0.176539
	s1492	42	2	1.20822	0.314492	0.172336	0.176539
	s1493	42	2	1.20822	0.314492	0.172336	0.176539
	s1494	41	2	1.98935	0.690468	0.497323	0.509756
	s1495	42	2	1.92998	0.674895	0.481859	0.493612
	s1496	42	1	1	0	0	0
	s1497	42	2	1.96	0.682908	0.489796	0.501742
	s1498	42	2	1.50769	0.51958	0.336735	0.344948
	s1499	42	2	1.32432	0.410116	0.244898	0.250871
	s1500	42	2	1.5694	0.548874	0.362812	0.371661
	s1501	42	2	1.8927	0.664528	0.471655	0.483159
	s1502	42	2	1.5694	0.548874	0.362812	0.371661
	s1503	42	2	1.63031	0.57504	0.386621	0.396051
	s1504	42	1	1	0	0	0
	s1505	42	1	1	0	0	0
	s1506	42	2	2	0.693147	0.5	0.512195
	s1507	42	2	1.98202	0.688605	0.495465	0.507549
	s1508	42	2	1.98202	0.688605	0.495465	0.507549
	s1509	42	1	1	0	0	0
	s1510	42	2	1.09975	0.191444	0.0907029	0.0929152
	s1511	42	2	1.15294	0.257319	0.132653	0.135889
	s1512	42	2	1.92998	0.674895	0.481859	0.493612
	s1513	42	2	1.92998	0.674895	0.481859	0.493612
	s1514	42	2	1.84906	0.651757	0.459184	0.470383
	s1515	42	2	1.84906	0.651757	0.459184	0.470383
	s1516	42	2	1.84906	0.651757	0.459184	0.470383
	s1517	42	2	1.84906	0.651757	0.459184	0.470383
	s1518	41	2	1.94335	0.678501	0.485425	0.497561
	s1519	42	2	1.84906	0.651757	0.459184	0.470383
	s1520	42	2	1.84906	0.651757	0.459184	0.470383
	s1521	42	2	1.5694	0.548874	0.362812	0.371661
	s1522	42	2	1.8	0.636514	0.444444	0.455285
	s1523	42	2	1.04875	0.112516	0.0464853	0.047619
	s1524	42	2	1.92998	0.674895	0.481859	0.493612
	s1525	42	2	1.92998	0.674895	0.481859	0.493612
	s1526	42	2	1.4459	0.486913	0.30839	0.315912
	s1527	42	2	1.38462	0.450561	0.277778	0.284553
	s1528	42	2	1.38462	0.450561	0.277778	0.284553
	s1529	42	2	1.96	0.682908	0.489796	0.501742
	s1530	42	2	1.96	0.682908	0.489796	0.501742
	s1531	42	2	1.04875	0.112516	0.0464853	0.047619
	s1532	42	2	1.99548	0.692013	0.498866	0.511034
	s1533	42	2	1.20822	0.314492	0.172336	0.176539
	s1534	42	2	1.15294	0.257319	0.132653	0.135889
	s1535	42	2	1.04875	0.112516	0.0464853	0.047619
	s1536	42	2	1.8927	0.664528	0.471655	0.483159
	s1537	42	2	1.8927	0.664528	0.471655	0.483159
	s1538	42	2	1.32432	0.410116	0.244898	0.250871
	s1539	42	2	1.38462	0.450561	0.277778	0.284553
	s1540	42	2	1.92998	0.674895	0.481859	0.493612
	s1541	42	2	1.63031	0.57504	0.386621	0.396051
	s1542	42	2	1.15294	0.257319	0.132653	0.135889
	s1543	42	1	1	0	0	0
	s1544	42	2	1.04875	0.112516	0.0464853	0.047619
	s1545	42	2	1.04875	0.112516	0.0464853	0.047619
	s1546	42	2	1.8927	0.664528	0.471655	0.483159
	s1547	42	1	1	0	0	0
	s1548	42	1	1	0	0	0
	s1549	42	1	1	0	0	0
	s1550	42	1	1	0	0	0
	s1551	42	1	1	0	0	0
	s1552	42	1	1	0	0	0
	s1553	42	2	1.04875	0.112516	0.0464853	0.047619
	s1554	42	2	1.8927	0.664528	0.471655	0.483159
	s1555	42	2	1.8927	0.664528	0.471655	0.483159
	s1556	42	2	1.20822	0.314492	0.172336	0.176539
	s1557	42	2	1.04875	0.112516	0.0464853	0.047619
	s1558	42	2	1.04875	0.112516	0.0464853	0.047619
	s1559	42	2	1.8927	0.664528	0.471655	0.483159
	s1560	42	2	1.92998	0.674895	0.481859	0.493612
	s1561	42	2	1.8927	0.664528	0.471655	0.483159
	s1562	42	2	1.09975	0.191444	0.0907029	0.0929152
	s1563	42	2	1.04875	0.112516	0.0464853	0.047619
	s1564	42	2	1.04875	0.112516	0.0464853	0.047619
	s1565	42	1	1	0	0	0
	s1566	42	2	1.98202	0.688605	0.495465	0.507549
	s1567	42	2	1.04875	0.112516	0.0464853	0.047619
	s1568	42	2	1.09975	0.191444	0.0907029	0.0929152
	s1569	42	2	1.09975	0.191444	0.0907029	0.0929152
	s1570	42	2	1.09975	0.191444	0.0907029	0.0929152
	s1571	42	2	1.09975	0.191444	0.0907029	0.0929152
	s1572	42	2	1.15294	0.257319	0.132653	0.135889
	s1573	42	2	1.15294	0.257319	0.132653	0.135889
	s1574	42	2	1.15294	0.257319	0.132653	0.135889
	s1575	42	2	1.15294	0.257319	0.132653	0.135889
	s1576	42	2	1.15294	0.257319	0.132653	0.135889
	s1577	42	2	1.32432	0.410116	0.244898	0.250871
	s1578	42	2	1.63031	0.57504	0.386621	0.396051
	s1579	42	1	1	0	0	0
	s1580	41	2	1.8657	0.656712	0.46401	0.47561
	s1581	42	2	1.4459	0.486913	0.30839	0.315912
	s1582	42	1	1	0	0	0
	s1583	42	2	1.20822	0.314492	0.172336	0.176539
	s1584	42	2	1.15294	0.257319	0.132653	0.135889
	s1585	42	2	1.84906	0.651757	0.459184	0.470383
	s1586	42	2	1.04875	0.112516	0.0464853	0.047619
	s1587	42	2	1.09975	0.191444	0.0907029	0.0929152
	s1588	42	2	1.04875	0.112516	0.0464853	0.047619
	s1589	42	2	1.63031	0.57504	0.386621	0.396051
	s1590	42	2	1.38462	0.450561	0.277778	0.284553
	s1591	42	2	1.38462	0.450561	0.277778	0.284553
	s1592	42	2	1.98202	0.688605	0.495465	0.507549
	s1593	42	2	1.99548	0.692013	0.498866	0.511034
	s1594	42	2	1.15294	0.257319	0.132653	0.135889
	s1595	42	2	1.15294	0.257319	0.132653	0.135889
	s1596	42	2	1.4459	0.486913	0.30839	0.315912
	s1597	42	1	1	0	0	0
	s1598	42	2	1.4459	0.486913	0.30839	0.315912
	s1599	42	2	1.4459	0.486913	0.30839	0.315912
	s1600	42	2	1.38462	0.450561	0.277778	0.284553
	s1601	42	2	1.38462	0.450561	0.277778	0.284553
	s1602	42	2	1.38462	0.450561	0.277778	0.284553
	s1603	41	2	1.7066	0.604536	0.414039	0.42439
	s1604	41	2	1.7066	0.604536	0.414039	0.42439
	s1605	42	2	1.38462	0.450561	0.277778	0.284553
	s1606	42	2	1.99548	0.692013	0.498866	0.511034
	s1607	42	2	2	0.693147	0.5	0.512195
	s1608	42	2	1.38462	0.450561	0.277778	0.284553
	s1609	42	2	1.5694	0.548874	0.362812	0.371661
	s1610	42	2	1.04875	0.112516	0.0464853	0.047619
	s1611	42	2	1.98202	0.688605	0.495465	0.507549
	s1612	42	2	1.38462	0.450561	0.277778	0.284553
	s1613	42	1	1	0	0	0
	s1614	42	1	1	0	0	0
	s1615	42	2	1.09975	0.191444	0.0907029	0.0929152
	s1616	42	2	1.04875	0.112516	0.0464853	0.047619
	s1617	42	2	1.04875	0.112516	0.0464853	0.047619
	s1618	41	2	1.1023	0.194909	0.0928019	0.095122
	s1619	41	2	1.1023	0.194909	0.0928019	0.095122
	s1620	42	2	1.20822	0.314492	0.172336	0.176539
	s1621	42	2	1.98202	0.688605	0.495465	0.507549
	s1622	42	2	1.04875	0.112516	0.0464853	0.047619
	s1623	42	2	1.09975	0.191444	0.0907029	0.0929152
	s1624	42	2	1.4459	0.486913	0.30839	0.315912
	s1625	42	2	1.15294	0.257319	0.132653	0.135889
	s1626	42	2	2	0.693147	0.5	0.512195
	s1627	42	2	1.04875	0.112516	0.0464853	0.047619
	s1628	42	1	1	0	0	0
	s1629	42	1	1	0	0	0
	s1630	42	1	1	0	0	0
	s1631	42	2	1.5694	0.548874	0.362812	0.371661
	s1632	42	2	1.5694	0.548874	0.362812	0.371661
	s1633	42	2	1.04875	0.112516	0.0464853	0.047619
	s1634	42	2	1.84906	0.651757	0.459184	0.470383
	s1635	42	2	1.09975	0.191444	0.0907029	0.0929152
	s1636	42	2	1.5694	0.548874	0.362812	0.371661
	s1637	42	2	1.04875	0.112516	0.0464853	0.047619
	s1638	42	2	1.04875	0.112516	0.0464853	0.047619
	s1639	42	2	1.32432	0.410116	0.244898	0.250871
	s1640	42	2	1.5694	0.548874	0.362812	0.371661
	s1641	42	2	1.5694	0.548874	0.362812	0.371661
	s1642	42	2	1.84906	0.651757	0.459184	0.470383
	s1643	42	2	1.84906	0.651757	0.459184	0.470383
	s1644	42	2	1.20822	0.314492	0.172336	0.176539
	s1645	42	2	1.20822	0.314492	0.172336	0.176539
	s1646	42	2	1.20822	0.314492	0.172336	0.176539
	s1647	42	2	1.26542	0.365023	0.209751	0.214866
	s1648	42	2	1.92998	0.674895	0.481859	0.493612
	s1649	42	2	1.92998	0.674895	0.481859	0.493612
	s1650	42	2	1.5694	0.548874	0.362812	0.371661
	s1651	42	2	1.4459	0.486913	0.30839	0.315912
	s1652	42	1	1	0	0	0
	s1653	42	2	1.68966	0.59827	0.408163	0.418118
	s1654	42	2	1.98202	0.688605	0.495465	0.507549
	s1655	42	2	1.98202	0.688605	0.495465	0.507549
	s1656	42	2	2	0.693147	0.5	0.512195
	s1657	42	2	1.38462	0.450561	0.277778	0.284553
	s1658	42	2	1.92998	0.674895	0.481859	0.493612
	s1659	42	2	1.92998	0.674895	0.481859	0.493612
	s1660	42	2	1.92998	0.674895	0.481859	0.493612
	s1661	42	2	1.92998	0.674895	0.481859	0.493612
	s1662	42	2	1.63031	0.57504	0.386621	0.396051
	s1663	42	2	1.68966	0.59827	0.408163	0.418118
	s1664	42	2	1.74653	0.618719	0.427438	0.437863
	s1665	42	2	1.74653	0.618719	0.427438	0.437863
	s1666	41	2	1.98935	0.690468	0.497323	0.509756
	s1667	42	2	1.5694	0.548874	0.362812	0.371661
	s1668	42	2	1.20822	0.314492	0.172336	0.176539
	s1669	42	2	1.92998	0.674895	0.481859	0.493612
	s1670	42	2	1.92998	0.674895	0.481859	0.493612
	s1671	42	2	1.15294	0.257319	0.132653	0.135889
	s1672	42	2	1.99548	0.692013	0.498866	0.511034
	s1673	42	2	1.63031	0.57504	0.386621	0.396051
	s1674	42	2	1.63031	0.57504	0.386621	0.396051
	s1675	42	2	1.38462	0.450561	0.277778	0.284553
	s1676	42	1	1	0	0	0
	s1677	42	2	1.32432	0.410116	0.244898	0.250871
	s1678	42	2	1.50769	0.51958	0.336735	0.344948
	s1679	42	2	1.09975	0.191444	0.0907029	0.0929152
	s1680	42	2	1.09975	0.191444	0.0907029	0.0929152
	s1681	42	2	1.98202	0.688605	0.495465	0.507549
	s1682	42	2	1.15294	0.257319	0.132653	0.135889
	s1683	42	2	1.15294	0.257319	0.132653	0.135889
	s1684	42	2	1.15294	0.257319	0.132653	0.135889
	s1685	42	2	1.15294	0.257319	0.132653	0.135889
	s1686	42	2	1.15294	0.257319	0.132653	0.135889
	s1687	42	2	1.68966	0.59827	0.408163	0.418118
	s1688	42	2	1.38462	0.450561	0.277778	0.284553
	s1689	42	2	1.38462	0.450561	0.277778	0.284553
	s1690	42	2	1.15294	0.257319	0.132653	0.135889
	s1691	42	2	1.15294	0.257319	0.132653	0.135889
	s1692	42	2	1.15294	0.257319	0.132653	0.135889
	s1693	42	2	1.15294	0.257319	0.132653	0.135889
	s1694	42	2	1.15294	0.257319	0.132653	0.135889
	s1695	42	2	1.50769	0.51958	0.336735	0.344948
	s1696	42	2	1.8927	0.664528	0.471655	0.483159
	s1697	42	2	1.92998	0.674895	0.481859	0.493612
	s1698	42	2	1.32432	0.410116	0.244898	0.250871
	s1699	42	2	1.04875	0.112516	0.0464853	0.047619
	s1700	42	2	1.04875	0.112516	0.0464853	0.047619
	s1701	42	2	1.04875	0.112516	0.0464853	0.047619
	s1702	42	2	1.98202	0.688605	0.495465	0.507549
	s1703	42	1	1	0	0	0
	s1704	42	2	1.04875	0.112516	0.0464853	0.047619
	s1705	42	1	1	0	0	0
	s1706	42	2	1.38462	0.450561	0.277778	0.284553
	s1707	42	2	1.15294	0.257319	0.132653	0.135889
	s1708	42	2	1.09975	0.191444	0.0907029	0.0929152
	s1709	42	2	1.15294	0.257319	0.132653	0.135889
	s1710	42	1	1	0	0	0
	s1711	42	1	1	0	0	0
	s1712	42	1	1	0	0	0
	s1713	42	2	1.98202	0.688605	0.495465	0.507549
	s1714	42	2	1.8927	0.664528	0.471655	0.483159
	s1715	42	1	1	0	0	0
	s1716	42	2	1.8	0.636514	0.444444	0.455285
	s1717	42	2	1.8	0.636514	0.444444	0.455285
	s1718	42	2	1.8	0.636514	0.444444	0.455285
	s1719	42	2	1.04875	0.112516	0.0464853	0.047619
	s1720	42	2	1.04875	0.112516	0.0464853	0.047619
	s1721	41	2	1.27252	0.370795	0.214158	0.219512
	s1722	42	2	1.26542	0.365023	0.209751	0.214866
	s1723	42	2	1.92998	0.674895	0.481859	0.493612
	s1724	42	2	1.26542	0.365023	0.209751	0.214866
	s1725	42	2	1.68966	0.59827	0.408163	0.418118
	s1726	42	2	1.68966	0.59827	0.408163	0.418118
	s1727	42	2	1.4459	0.486913	0.30839	0.315912
	s1728	42	1	1	0	0	0
	s1729	42	2	1.15294	0.257319	0.132653	0.135889
	s1730	42	2	1.15294	0.257319	0.132653	0.135889
	s1731	42	2	1.8927	0.664528	0.471655	0.483159
	s1732	42	2	1.32432	0.410116	0.244898	0.250871
	s1733	42	2	1.32432	0.410116	0.244898	0.250871
	s1734	42	2	1.26542	0.365023	0.209751	0.214866
	s1735	42	2	1.26542	0.365023	0.209751	0.214866
	s1736	42	2	1.26542	0.365023	0.209751	0.214866
	s1737	42	2	1.38462	0.450561	0.277778	0.284553
	s1738	42	2	1.04875	0.112516	0.0464853	0.047619
	s1739	42	2	1.04875	0.112516	0.0464853	0.047619
	s1740	42	2	1.63031	0.57504	0.386621	0.396051
	s1741	42	2	1.63031	0.57504	0.386621	0.396051
	s1742	42	2	1.63031	0.57504	0.386621	0.396051
	s1743	42	2	1.63031	0.57504	0.386621	0.396051
	s1744	42	2	1.74653	0.618719	0.427438	0.437863
	s1745	42	1	1	0	0	0
	s1746	42	1	1	0	0	0
	s1747	42	1	1	0	0	0
	s1748	42	2	1.96	0.682908	0.489796	0.501742
	s1749	42	2	1.15294	0.257319	0.132653	0.135889
	s1750	42	2	1.15294	0.257319	0.132653	0.135889
	s1751	42	2	1.15294	0.257319	0.132653	0.135889
	s1752	42	2	1.26542	0.365023	0.209751	0.214866
	s1753	42	1	1	0	0	0
	s1754	42	1	1	0	0	0
	s1755	42	1	1	0	0	0
	s1756	42	1	1	0	0	0
	s1757	42	1	1	0	0	0
	s1758	42	1	1	0	0	0
	s1759	42	1	1	0	0	0
	s1760	42	1	1	0	0	0
	s1761	42	1	1	0	0	0
	s1762	42	1	1	0	0	0
	s1763	42	1	1	0	0	0
	s1764	42	1	1	0	0	0
	s1765	42	1	1	0	0	0
	s1766	42	1	1	0	0	0
	s1767	42	2	1.26542	0.365023	0.209751	0.214866
	s1768	42	2	1.15294	0.257319	0.132653	0.135889
	s1769	42	2	1.38462	0.450561	0.277778	0.284553
	s1770	42	2	1.38462	0.450561	0.277778	0.284553
	s1771	42	1	1	0	0	0
	s1772	42	2	1.09975	0.191444	0.0907029	0.0929152
	s1773	42	2	1.09975	0.191444	0.0907029	0.0929152
	s1774	42	2	1.09975	0.191444	0.0907029	0.0929152
	s1775	42	1	1	0	0	0
	s1776	42	2	1.8	0.636514	0.444444	0.455285
	s1777	42	2	1.84906	0.651757	0.459184	0.470383
	s1778	42	2	1.68966	0.59827	0.408163	0.418118
	s1779	42	2	1.15294	0.257319	0.132653	0.135889
	s1780	42	2	1.09975	0.191444	0.0907029	0.0929152
	s1781	42	2	1.09975	0.191444	0.0907029	0.0929152
	s1782	42	2	1.09975	0.191444	0.0907029	0.0929152
	s1783	42	2	1.04875	0.112516	0.0464853	0.047619
	s1784	42	2	1.8927	0.664528	0.471655	0.483159
	s1785	42	2	1.92998	0.674895	0.481859	0.493612
	s1786	42	2	1.8927	0.664528	0.471655	0.483159
	s1787	42	2	1.92998	0.674895	0.481859	0.493612
	s1788	42	2	1.8927	0.664528	0.471655	0.483159
	s1789	42	2	1.8927	0.664528	0.471655	0.483159
	s1790	42	1	1	0	0	0
	s1791	42	2	1.38462	0.450561	0.277778	0.284553
	s1792	42	2	1.04875	0.112516	0.0464853	0.047619
	s1793	42	2	1.32432	0.410116	0.244898	0.250871
	s1794	42	2	1.32432	0.410116	0.244898	0.250871
	s1795	42	2	1.32432	0.410116	0.244898	0.250871
	s1796	42	2	1.8	0.636514	0.444444	0.455285
	s1797	42	2	1.96	0.682908	0.489796	0.501742
	s1798	42	2	1.84906	0.651757	0.459184	0.470383
	s1799	42	1	1	0	0	0
	s1800	42	2	1.5694	0.548874	0.362812	0.371661
	s1801	42	2	1.15294	0.257319	0.132653	0.135889
	s1802	42	2	1.15294	0.257319	0.132653	0.135889
	s1803	42	2	1.20822	0.314492	0.172336	0.176539
	s1804	42	2	1.8927	0.664528	0.471655	0.483159
	s1805	42	2	1.8927	0.664528	0.471655	0.483159
	s1806	42	2	1.8927	0.664528	0.471655	0.483159
	s1807	42	2	1.8927	0.664528	0.471655	0.483159
	s1808	42	2	1.8927	0.664528	0.471655	0.483159
	s1809	42	2	2	0.693147	0.5	0.512195
	s1810	42	1	1	0	0	0
	s1811	42	2	1.99548	0.692013	0.498866	0.511034
	s1812	42	2	1.99548	0.692013	0.498866	0.511034
	s1813	42	2	1.92998	0.674895	0.481859	0.493612
	s1814	42	2	1.92998	0.674895	0.481859	0.493612
	s1815	42	2	1.26542	0.365023	0.209751	0.214866
	s1816	42	2	1.8927	0.664528	0.471655	0.483159
	s1817	42	2	1.5694	0.548874	0.362812	0.371661
	s1818	42	2	1.4459	0.486913	0.30839	0.315912
	s1819	42	2	1.15294	0.257319	0.132653	0.135889
	s1820	42	2	1.98202	0.688605	0.495465	0.507549
	s1821	42	2	1.8	0.636514	0.444444	0.455285
	s1822	42	2	1.8	0.636514	0.444444	0.455285
	s1823	42	2	1.8	0.636514	0.444444	0.455285
	s1824	42	2	1.8	0.636514	0.444444	0.455285
	s1825	42	2	1.20822	0.314492	0.172336	0.176539
	s1826	42	2	1.20822	0.314492	0.172336	0.176539
	s1827	42	2	1.20822	0.314492	0.172336	0.176539
	s1828	42	2	1.8927	0.664528	0.471655	0.483159
	s1829	42	1	1	0	0	0
	s1830	42	1	1	0	0	0
	s1831	42	2	1.8	0.636514	0.444444	0.455285
	s1832	42	2	1.74653	0.618719	0.427438	0.437863
	s1833	42	2	1.74653	0.618719	0.427438	0.437863
	s1834	42	2	1.68966	0.59827	0.408163	0.418118
	s1835	42	1	1	0	0	0
	s1836	42	1	1	0	0	0
	s1837	42	2	1.09975	0.191444	0.0907029	0.0929152
	s1838	42	2	1.8927	0.664528	0.471655	0.483159
	s1839	42	2	1.15294	0.257319	0.132653	0.135889
	s1840	42	2	1.50769	0.51958	0.336735	0.344948
	s1841	42	2	1.5694	0.548874	0.362812	0.371661
	s1842	42	2	1.5694	0.548874	0.362812	0.371661
	s1843	42	2	1.84906	0.651757	0.459184	0.470383
	s1844	42	2	1.84906	0.651757	0.459184	0.470383
	s1845	42	2	1.84906	0.651757	0.459184	0.470383
	s1846	42	2	1.15294	0.257319	0.132653	0.135889
	s1847	42	2	2	0.693147	0.5	0.512195
	s1848	42	2	1.8	0.636514	0.444444	0.455285
	s1849	42	2	1.8	0.636514	0.444444	0.455285
	s1850	42	2	1.32432	0.410116	0.244898	0.250871
	s1851	42	2	1.63031	0.57504	0.386621	0.396051
	s1852	42	2	1.04875	0.112516	0.0464853	0.047619
	s1853	42	2	1.04875	0.112516	0.0464853	0.047619
	s1854	42	2	1.8927	0.664528	0.471655	0.483159
	s1855	42	2	1.4459	0.486913	0.30839	0.315912
	s1856	42	2	1.20822	0.314492	0.172336	0.176539
	s1857	42	2	1.20822	0.314492	0.172336	0.176539
	s1858	42	2	1.96	0.682908	0.489796	0.501742
	s1859	42	2	1.8	0.636514	0.444444	0.455285
	s1860	42	2	1.96	0.682908	0.489796	0.501742
	s1861	42	2	1.38462	0.450561	0.277778	0.284553
	s1862	42	2	1.63031	0.57504	0.386621	0.396051
	s1863	42	2	1.74653	0.618719	0.427438	0.437863
	s1864	42	2	1.20822	0.314492	0.172336	0.176539
	s1865	42	2	1.20822	0.314492	0.172336	0.176539
	s1866	42	2	1.20822	0.314492	0.172336	0.176539
	s1867	42	2	1.26542	0.365023	0.209751	0.214866
	s1868	42	2	1.26542	0.365023	0.209751	0.214866
	s1869	42	2	1.09975	0.191444	0.0907029	0.0929152
	s1870	42	2	1.04875	0.112516	0.0464853	0.047619
	s1871	42	1	1	0	0	0
	s1872	42	1	1	0	0	0
	s1873	42	1	1	0	0	0
	s1874	42	2	1.04875	0.112516	0.0464853	0.047619
	s1875	42	2	1.04875	0.112516	0.0464853	0.047619
	s1876	42	2	1.09975	0.191444	0.0907029	0.0929152
	s1877	42	2	1.50769	0.51958	0.336735	0.344948
	s1878	42	2	1.63031	0.57504	0.386621	0.396051
	s1879	42	2	1.20822	0.314492	0.172336	0.176539
	s1880	42	1	1	0	0	0
	s1881	42	1	1	0	0	0
	s1882	42	2	1.09975	0.191444	0.0907029	0.0929152
	s1883	42	2	1.09975	0.191444	0.0907029	0.0929152
	s1884	42	1	1	0	0	0
	s1885	42	2	1.20822	0.314492	0.172336	0.176539
	s1886	42	2	1.26542	0.365023	0.209751	0.214866
	s1887	42	2	1.26542	0.365023	0.209751	0.214866
	s1888	42	2	1.20822	0.314492	0.172336	0.176539
	s1889	42	2	1.09975	0.191444	0.0907029	0.0929152
	s1890	42	2	1.09975	0.191444	0.0907029	0.0929152
	s1891	42	2	1.09975	0.191444	0.0907029	0.0929152
	s1892	42	2	1.92998	0.674895	0.481859	0.493612
	s1893	42	2	1.5694	0.548874	0.362812	0.371661
	s1894	42	2	1.8	0.636514	0.444444	0.455285
	s1895	42	2	1.15294	0.257319	0.132653	0.135889
	s1896	42	2	1.63031	0.57504	0.386621	0.396051
	s1897	42	2	1.8927	0.664528	0.471655	0.483159
	s1898	42	2	1.4459	0.486913	0.30839	0.315912
	s1899	42	2	1.04875	0.112516	0.0464853	0.047619
	s1900	42	2	1.04875	0.112516	0.0464853	0.047619
	s1901	42	2	1.04875	0.112516	0.0464853	0.047619
	s1902	42	1	1	0	0	0
	s1903	42	1	1	0	0	0
	s1904	42	2	1.04875	0.112516	0.0464853	0.047619
	s1905	42	1	1	0	0	0
	s1906	42	2	1.8927	0.664528	0.471655	0.483159
	s1907	42	1	1	0	0	0
	s1908	42	1	1	0	0	0
	s1909	42	1	1	0	0	0
	s1910	42	2	1.04875	0.112516	0.0464853	0.047619
	s1911	42	2	1.15294	0.257319	0.132653	0.135889
	s1912	42	2	1.68966	0.59827	0.408163	0.418118
	s1913	42	2	1.68966	0.59827	0.408163	0.418118
	s1914	42	2	1.09975	0.191444	0.0907029	0.0929152
	s1915	42	2	2	0.693147	0.5	0.512195
	s1916	42	2	2	0.693147	0.5	0.512195
	s1917	42	2	1.38462	0.450561	0.277778	0.284553
	s1918	42	2	1.63031	0.57504	0.386621	0.396051
	s1919	42	2	1.5694	0.548874	0.362812	0.371661
	s1920	42	2	1.5694	0.548874	0.362812	0.371661
	s1921	42	2	1.5694	0.548874	0.362812	0.371661
	s1922	42	2	1.09975	0.191444	0.0907029	0.0929152
	s1923	42	2	1.32432	0.410116	0.244898	0.250871
	s1924	42	2	1.32432	0.410116	0.244898	0.250871
	s1925	42	1	1	0	0	0
	s1926	42	1	1	0	0	0
	s1927	42	1	1	0	0	0
	s1928	42	2	1.8	0.636514	0.444444	0.455285
	s1929	42	2	1.8	0.636514	0.444444	0.455285
	s1930	42	2	1.5694	0.548874	0.362812	0.371661
	s1931	42	2	1.5694	0.548874	0.362812	0.371661
	s1932	42	2	1.26542	0.365023	0.209751	0.214866
	s1933	42	2	1.04875	0.112516	0.0464853	0.047619
	s1934	42	2	1.04875	0.112516	0.0464853	0.047619
	s1935	42	2	1.09975	0.191444	0.0907029	0.0929152
	s1936	42	1	1	0	0	0
	s1937	42	2	1.32432	0.410116	0.244898	0.250871
	s1938	42	2	1.92998	0.674895	0.481859	0.493612
	s1939	42	2	1.96	0.682908	0.489796	0.501742
	s1940	42	1	1	0	0	0
	s1941	42	1	1	0	0	0
	s1942	42	2	1.09975	0.191444	0.0907029	0.0929152
	s1943	42	2	1.09975	0.191444	0.0907029	0.0929152
	s1944	42	2	1.09975	0.191444	0.0907029	0.0929152
	s1945	42	2	1.15294	0.257319	0.132653	0.135889
	s1946	42	2	1.09975	0.191444	0.0907029	0.0929152
	s1947	42	2	1.09975	0.191444	0.0907029	0.0929152
	s1948	42	2	1.09975	0.191444	0.0907029	0.0929152
	s1949	42	2	1.09975	0.191444	0.0907029	0.0929152
	s1950	42	2	1.09975	0.191444	0.0907029	0.0929152
	s1951	42	2	1.09975	0.191444	0.0907029	0.0929152
	s1952	42	2	1.09975	0.191444	0.0907029	0.0929152
	s1953	42	2	1.09975	0.191444	0.0907029	0.0929152
	s1954	42	2	2	0.693147	0.5	0.512195
	s1955	42	2	2	0.693147	0.5	0.512195
	s1956	42	2	2	0.693147	0.5	0.512195
	s1957	42	2	1.04875	0.112516	0.0464853	0.047619
	s1958	42	2	1.04875	0.112516	0.0464853	0.047619
	s1959	42	1	1	0	0	0
	s1960	42	1	1	0	0	0
	s1961	42	1	1	0	0	0
	s1962	42	1	1	0	0	0
	s1963	42	2	1.32432	0.410116	0.244898	0.250871
	s1964	42	2	1.32432	0.410116	0.244898	0.250871
	s1965	42	2	1.32432	0.410116	0.244898	0.250871
	s1966	42	2	1.20822	0.314492	0.172336	0.176539
	s1967	42	2	1.84906	0.651757	0.459184	0.470383
	s1968	41	2	1.33307	0.41631	0.249851	0.256098
	s1969	42	2	1.09975	0.191444	0.0907029	0.0929152
	s1970	42	1	1	0	0	0
	s1971	42	1	1	0	0	0
	s1972	42	1	1	0	0	0
	s1973	42	1	1	0	0	0
	s1974	42	2	1.04875	0.112516	0.0464853	0.047619
	s1975	42	1	1	0	0	0
	s1976	41	2	1.45794	0.493565	0.314099	0.321951
	s1977	42	2	1.26542	0.365023	0.209751	0.214866
	s1978	42	1	1	0	0	0
	s1979	42	1	1	0	0	0
	s1980	42	2	1.84906	0.651757	0.459184	0.470383
	s1981	42	2	1.84906	0.651757	0.459184	0.470383
	s1982	42	2	1.8927	0.664528	0.471655	0.483159
	s1983	42	2	1.8927	0.664528	0.471655	0.483159
	s1984	42	2	1.92998	0.674895	0.481859	0.493612
	s1985	42	2	1.20822	0.314492	0.172336	0.176539
	s1986	42	2	1.20822	0.314492	0.172336	0.176539
	s1987	42	2	1.8	0.636514	0.444444	0.455285
	s1988	42	2	1.38462	0.450561	0.277778	0.284553
	s1989	42	2	1.38462	0.450561	0.277778	0.284553
	s1990	42	2	1.32432	0.410116	0.244898	0.250871
	s1991	41	2	1.45794	0.493565	0.314099	0.321951
	s1992	42	2	1.09975	0.191444	0.0907029	0.0929152
	s1993	42	2	1.26542	0.365023	0.209751	0.214866
	s1994	42	2	1.98202	0.688605	0.495465	0.507549
	s1995	42	2	1.26542	0.365023	0.209751	0.214866
	s1996	42	2	1.92998	0.674895	0.481859	0.493612
	s1997	42	2	1.92998	0.674895	0.481859	0.493612
	s1998	42	2	1.92998	0.674895	0.481859	0.493612
[truncated: 41,402 more rows]
