# Supplementary material for: Genetic diversity analysis of a flax (Linum usitatissimum L.) global collection
Source: BMC Genomics. 2020 Aug 14;21:557. doi: 10.1186/s12864-020-06922-2 (PMC7430851; doi:10.1186/s12864-020-06922-2)
Supplement: Supplementary file 4 — Additional file 4: Table S4. a Percentage of variation explained by the first 3 axes, b Eigen values by axis and sample Eigen vectors. [file 12864_2020_6922_MOESM4_ESM.xlsx]

## Sheet: Sheet1
Table S4a: Percentage of variation explained by the first 3 axes
Axis	1	2	3
%	11.9743	6.51531	3.58515
Cum %	11.9743	18.4896	22.0748
Table S4b: Eigen values by axis and sample eigen vectors
Axis No.	1	2	3	4	5	6	7	8	9	10	11	12	13	14	15	16	17	18	19	20	21	22	23	24	25	26	27	28	29	30	31	32	33	34	35	36	37	38	39	40	41	42	43	44	45	46	47	48	49
EigenValue	2076.1	1129.62	621.592	501.436	433.843	301.372	270.403	233.058	211.577	199.261	178.052	162.797	156.49	154.785	144.807	135.997	129.381	126.875	124.983	118.576	115.208	113.041	105.901	104.711	100.302	97.0861	93.0957	91.7126	89.1635	87.5201	86.3317	83.4945	82.6127	80.585	78.5416	77.6816	76.0825	75.0886	74.2528	73.327	73.0947	71.5713	70.8918	69.7757	68.9333	68.4197	67.3469	65.7284	64.9395
f108	1.00793	1.44378	0.431402	-0.762205	-0.386692	0.398858	-1.06597	-0.0761312	-0.645717	0.599073	-0.127689	-0.0901845	-1.10986	-0.770651	-0.418286	0.478791	-0.0534907	-0.459064	-0.0456132	-0.0462076	0.0767024	-0.385207	0.315672	-0.16234	0.155603	-0.41938	-0.200375	-1.17228	-0.128804	0.76384	-0.649347	0.233187	0.494938	-0.00609852	-0.0409701	-0.208278	-0.0825103	1.23428	0.240606	0.829233	0.354894	-0.50105	0.333315	0.900703	0.724091	-0.392421	-0.608648	0.429196	0.550576
f146	1.26542	1.9039	1.19146	-3.83755	0.280042	-0.122709	-0.573175	0.154533	-0.416277	-0.260836	-0.31178	0.0101159	0.483272	0.0206545	-0.589629	0.161662	0.817981	1.3759	0.0936496	-1.53774	0.374236	-0.693433	-0.498049	0.309893	0.479862	0.729121	-1.20678	0.533639	-0.602267	-1.57764	0.0829463	-0.328188	-0.128533	0.654185	-0.0390915	0.414739	-0.152378	0.0995386	0.426886	-0.287028	0.196707	0.636339	-0.0157103	0.786674	-0.444633	0.182291	0.209068	-0.468895	0.758873
f180	0.543537	1.80096	1.54927	-1.99471	0.215039	0.316627	0.397411	-0.141725	0.252154	0.736344	0.800622	0.332519	-1.42418	-3.31352	-0.0620722	-0.102644	-0.866528	-0.931101	-0.678996	1.86769	-0.239476	0.145144	0.10193	0.0519666	0.253831	0.808784	0.154717	0.0655186	-0.121421	-0.339162	0.132561	-0.00452388	0.0497313	-0.457696	0.114306	0.58176	0.0767735	-0.280859	-0.347431	-0.748739	0.138141	0.815423	-0.232087	-0.113502	-0.0884211	-0.370646	0.443531	-0.498277	-0.0857694
f181	1.1865	0.96332	0.709386	-1.46089	0.107103	0.0750765	0.275	-0.280062	-0.0425489	0.214514	-0.150927	0.177181	-0.271423	-0.712148	-0.702503	0.467622	0.0887784	0.0381795	-0.218214	0.373058	0.156904	-0.0585473	0.336184	0.377642	0.00679294	0.00551901	0.0584829	-0.0626267	-0.436447	0.700665	-0.701951	0.0476992	-0.208818	0.474895	0.0984494	-1.07841	-0.262922	0.0232507	0.460661	0.472197	-0.303925	-0.792735	-0.456628	-0.289754	-0.119371	0.341526	0.518833	-0.207315	-0.222374
f195	0.20341	0.967707	0.658435	-1.78753	0.151092	0.0450933	0.0272377	0.0789027	-0.081126	-0.101249	-0.518304	0.612227	0.201138	0.2898	-0.0645843	0.468697	0.533342	0.263631	0.125503	-0.114093	0.603705	0.316079	0.0530981	-0.147428	-0.307158	-0.651816	0.693878	-0.0826529	0.309394	0.335007	0.125332	0.497278	-0.793872	-0.00412163	-0.738922	-0.576178	0.294927	-0.12993	-0.0731228	-0.00945753	-0.231474	-0.673372	-0.578511	-0.109909	0.0593482	0.231847	-0.123907	-0.0807349	0.868437
f198	1.251	1.7236	1.01497	-2.72701	0.172874	0.109739	-0.0729054	0.0554525	0.0837668	0.403984	0.28653	-0.156829	0.20192	0.366735	-0.200087	1.05189	0.237951	0.482786	0.459449	-0.631048	0.647423	0.44519	-0.576308	-0.2633	-0.666968	-0.924058	1.02151	-1.18038	0.973707	1.66673	1.16931	0.562257	-0.242132	-1.09048	0.224486	0.536178	0.109269	0.316101	-0.48354	-0.437919	0.127522	0.482086	-0.275264	-0.445436	-1.33714	0.0639788	0.240043	-0.504205	-0.938468
f199	1.12226	1.33859	-0.00875823	-0.580342	0.0342543	0.100808	-0.0759813	-0.0794049	0.19207	0.0998036	0.0367181	0.587556	0.193789	0.0790111	0.0933525	0.349676	0.642941	-0.192652	0.000798157	0.0663074	-0.0332385	0.0940457	-0.0879724	-0.436171	0.285762	0.109234	-0.132494	-0.310572	0.429879	0.587892	0.419249	-0.332528	0.27089	0.697125	-0.193737	-0.330579	-0.0108604	0.0564236	0.757913	0.486417	-1.28207	0.115514	-0.0286814	-0.628217	0.215343	0.100747	0.0259466	0.323789	-0.366342
f204	0.899099	1.83602	1.16165	-0.842926	0.704956	0.256057	0.484235	0.178192	-0.0181778	0.665085	1.00483	0.682481	-1.20446	-2.4847	0.0458161	-0.204374	-1.0136	-0.723637	-0.164738	1.54889	0.0492913	0.165163	0.130486	0.00412661	0.00352652	0.460874	-0.73031	0.0010549	-0.0249389	-0.766886	0.238807	-0.206353	-0.261613	0.12676	-0.252775	0.383354	-0.218027	0.113756	-0.0602962	-0.27707	0.618442	0.816501	-0.385353	-0.311922	0.195368	-0.435067	-0.18424	0.0602699	0.34048
f213	1.2624	1.7063	0.973053	-2.1473	0.565649	0.282041	-0.480943	-0.0290406	-0.0114521	0.0329615	-0.503243	-0.813949	0.594739	1.9501	1.36534	-1.97408	-0.946782	-1.74985	-0.303886	0.842557	-0.836122	0.369261	0.887473	-0.170995	-0.312962	0.364885	0.46868	0.126903	-0.299995	-0.350118	0.0229906	0.0340969	0.0934393	0.182053	0.221561	0.260033	-0.174948	0.220954	-0.694552	0.34132	-0.0938339	-0.382542	0.16434	-0.10049	0.1388	0.265812	-0.090812	-0.427342	0.129838
f226	0.978672	2.03198	1.28589	-3.85851	0.553389	-0.370946	-0.0988194	-0.0873804	-0.400715	-0.217632	0.0159362	-0.0927372	0.504452	0.0771196	-0.722959	0.15898	1.05607	1.35131	0.384842	-1.22654	0.469839	-0.635763	-1.16728	0.0677222	0.0877157	0.398986	-1.03017	0.579854	-0.349961	-1.18904	-0.634501	0.152076	0.61222	-0.0605127	0.355905	0.317953	-0.913107	0.604316	-0.00170051	0.461754	0.138446	0.0796823	0.278112	0.494867	-0.282049	-0.568399	-0.276873	0.324999	0.188467
f238	1.61071	2.17638	1.4148	-4.15876	0.396356	0.395595	-0.611736	-0.205944	0.217806	0.0707069	-1.05712	-0.698747	0.757254	2.31846	1.41332	-2.14209	-1.22498	-1.78721	-0.485938	0.680154	-1.05574	0.359558	1.0293	0.100009	0.00969644	0.0524533	0.192854	0.00628439	0.0140537	-0.37438	-0.0234108	-0.0262853	0.17284	-0.276888	0.0239404	0.154898	0.294811	-0.233413	-0.105114	0.0594251	0.0258396	-0.0835138	0.108986	-0.27142	-0.0294352	0.00292103	-0.204806	0.154511	0.161748
f239	1.61846	2.17971	1.4413	-4.17285	0.361024	0.372712	-0.587911	-0.208264	0.224079	0.0773165	-1.05848	-0.694925	0.776344	2.3344	1.43547	-2.1637	-1.2335	-1.81317	-0.500392	0.712698	-1.02987	0.356723	1.04441	0.129939	-0.00439137	0.0329133	0.186632	0.0103894	-0.00199227	-0.378231	-0.0251522	-0.0465852	0.187515	-0.274407	0.0423197	0.1945	0.29045	-0.251588	-0.13744	0.0713758	0.0685568	-0.0917007	0.108843	-0.270623	-0.0272314	0.0145812	-0.210825	0.15283	0.166079
f242	1.36832	1.67322	0.936762	-2.80995	0.238612	-0.0122455	0.0438727	0.0101507	-0.0246543	0.0890319	-0.214706	0.18064	0.160083	0.538704	-0.273987	0.615853	0.11954	0.433703	0.261184	0.158367	0.85726	0.429692	0.04093	0.0390636	-0.159295	-0.887176	0.742208	-0.0834252	0.228555	1.1787	0.70719	0.460103	-1.23178	-0.339318	-0.391413	-0.988473	0.157207	-0.477253	0.430399	-0.347155	0.220541	0.213234	0.0413155	-0.987211	0.864953	0.360214	-0.348576	-0.628268	0.825095
f246	0.934429	1.69661	0.124432	-1.07793	0.6501	0.238818	-0.0138931	-0.226402	-0.0318188	-0.120629	0.541869	0.344334	0.0927594	0.620976	0.26499	0.115845	-0.301664	0.32549	0.528074	0.299651	-0.225481	0.28322	-0.227105	-0.0400842	-0.674769	-0.701175	0.825973	0.219853	0.926553	0.435908	-0.491014	-0.869109	1.22785	0.0582345	-1.51731	-0.58987	-0.656094	-0.59213	-0.144342	0.693589	1.0111	0.108787	0.191372	0.959643	1.05151	1.1654	0.430172	0.424696	0.0863586
f248	1.02601	1.82105	0.710018	-2.55654	0.0408132	0.083878	0.302008	-0.0037571	-0.0984843	0.0296658	0.16978	-0.018701	0.206385	0.11944	-0.436359	0.804081	0.470025	0.593085	-0.0186707	-0.551891	0.905772	-0.0352864	-0.401486	0.276229	-0.136947	-0.86135	0.485163	-0.449663	0.18154	1.02185	-0.272135	0.411503	0.0613428	-0.669823	-0.361811	-0.410496	0.264821	-0.196608	0.174301	0.229265	-0.706673	-0.220231	-0.712234	-0.16344	-0.227423	-0.602512	0.37703	-0.0553441	-0.0776165
f250	1.00327	2.0293	1.28634	-3.73667	0.445963	-0.43552	-0.0929467	-0.102703	-0.549747	-0.168508	0.101694	0.0284949	0.480714	-0.0764765	-0.869561	0.196588	0.977738	1.36621	0.48651	-1.2273	0.478675	-0.61603	-1.19776	0.0590054	0.110846	0.423716	-0.980291	0.68649	-0.370253	-1.1774	-0.593321	0.15695	0.55793	0.0364994	0.390296	0.394072	-0.823894	0.484603	0.0595291	0.460915	0.232476	0.160486	0.245301	0.438599	-0.258397	-0.621395	-0.286063	0.391043	0.0887353
f251	0.283483	1.11021	1.34852	-2.05517	0.400436	0.0696861	0.137501	-0.331109	-0.0263268	0.144461	0.261352	-0.429955	0.340049	0.109345	-0.492975	0.135916	0.335354	0.39439	0.279485	-0.136896	-0.652722	0.0770892	-0.394795	-0.0558053	0.662512	0.126014	-0.640876	0.308032	0.337756	-0.293266	0.0440766	-0.282987	0.32891	1.16095	0.982597	-0.0704994	0.355476	-0.386876	-0.507391	-0.503413	-1.07074	-0.672192	0.616009	-0.0946191	0.755706	-0.472807	-0.311157	0.331409	-1.32873
f255	1.55924	2.00872	0.397394	-1.74701	0.777315	-0.18553	0.000925934	0.106998	-0.15674	-0.247428	0.769157	0.557832	-0.0993946	-0.47314	-0.0780625	0.95362	0.0700363	0.299029	-0.127511	-0.589995	0.159152	0.155319	-0.157128	-0.224192	0.313734	-0.323044	0.644628	-0.220428	0.360355	1.17776	0.441241	0.553824	-0.508391	-0.0357075	-0.344008	-0.739493	0.291295	-0.401941	-0.664338	-0.229878	-0.267317	-0.165182	1.21678	-0.428756	-0.976749	0.754787	-1.56478	0.456145	0.176603
f260	1.23076	1.91099	-0.0804449	-1.54216	0.572608	0.0265352	0.0691507	0.139549	-0.423503	-0.0954475	0.402528	0.49066	0.121489	0.363417	-0.380617	0.575228	0.383143	0.481831	-0.0572347	-0.453185	-0.259533	-0.497921	0.534694	0.0749561	0.824824	0.166654	-0.455751	0.245909	0.0850894	-0.429543	0.596417	-0.221484	0.397149	0.859792	0.373613	0.171444	0.334208	-0.274012	0.196491	-1.02293	-0.317867	-0.644918	-0.0526704	-0.205524	0.590563	-0.079814	0.354716	0.824058	-0.928872
f266	0.320073	1.20345	1.00271	-1.19884	0.478492	-0.2452	0.10916	-0.240827	0.155466	0.245346	0.120774	-0.320474	1.47381	-0.634081	-0.157684	1.24141	1.05697	-0.234893	-1.19285	0.260668	-0.50464	0.65365	-0.362591	-0.0562973	-0.581113	0.758077	-0.592881	-0.016269	-0.979387	0.681289	-0.785415	-0.331268	-0.432023	-0.119497	0.529587	-0.633112	-0.801268	-0.275024	1.15777	-0.0320645	-0.310705	0.163853	-0.685126	-1.0375	0.113263	0.759751	0.61987	-0.598666	-0.214025
f276	1.38964	2.07874	1.31735	-3.89478	0.451107	0.138402	-0.556881	-0.209165	0.288482	0.0989639	-0.836117	-0.379468	0.404996	1.15483	0.442997	-0.9068	-0.232918	-0.171166	0.242061	-0.591239	-0.341719	-0.30702	0.0298762	-0.0163298	0.0888689	0.214153	0.0200028	0.320077	-0.0818691	-0.501266	-0.366854	-0.12486	-0.0985517	-0.418125	0.121607	0.204591	-0.265895	0.179509	0.0745457	0.0601066	0.0924453	-0.123934	0.117644	-0.109343	-0.0507278	-0.474442	0.0205896	0.545129	-0.0201908
f277	1.00547	1.95096	1.04874	-2.94514	0.125494	0.286047	-0.0730838	-0.330913	-0.0577762	0.0488984	0.0364322	0.0824934	0.0233275	0.424642	-0.121961	0.720603	0.173885	0.542502	0.714287	-0.158412	0.519799	0.45181	-0.373681	-0.00343863	-0.33804	-1.1983	0.686734	-0.296563	0.653139	0.659317	0.202439	-0.305163	-0.209747	-0.0438253	-1.44431	-0.604473	-0.310217	-0.981911	0.249637	0.184726	0.382041	0.30885	-0.350731	0.348304	1.1518	0.810097	0.879046	0.0452305	0.284879
f28	1.50415	2.02806	1.0093	-2.96757	0.237463	-0.0129919	-0.212043	0.0667017	0.150638	0.39087	-0.337683	0.0561633	0.252321	0.923754	0.360189	0.121	-0.226479	-0.355676	0.203951	-0.240282	0.172023	0.173926	0.0692977	-0.177466	0.0598585	-0.389603	0.520138	-0.406955	0.37922	0.400216	0.326643	0.596799	-0.755166	-0.572735	-0.491811	-0.511907	-0.32806	-0.23592	0.375256	0.175986	0.147412	-0.134896	-0.149064	-0.0756249	-0.414828	0.396569	-0.17503	-0.165715	0.428961
f284	1.04284	1.88333	1.29075	-3.33514	0.0123981	0.175463	0.0124265	-0.066371	0.0345251	0.0111188	-0.246122	0.140967	-0.541366	-0.533757	-0.280974	0.462038	-0.14751	-0.34309	-0.354275	0.700877	0.195608	0.135631	-0.16428	0.0523675	-0.0197256	0.433969	0.042562	0.353646	0.112707	0.618278	-0.492343	-0.253292	-0.189502	0.484694	-0.141094	-0.556308	-0.132575	-0.217194	0.0836952	-0.132524	0.132438	0.311561	0.641081	0.154926	0.225069	0.232653	0.752499	-0.0299373	-0.140706
f291	0.0185908	0.797748	0.426672	-1.08425	1.08463	0.418116	0.298361	-0.0382703	0.348549	0.603814	0.0425123	-0.10935	0.617254	-0.18781	-0.428941	-0.766649	0.501734	0.71031	0.303053	-0.735696	0.758272	0.0660968	0.267188	0.639944	-0.977879	0.607013	-0.495397	0.10465	0.454193	0.26228	-0.200001	-1.02082	0.320872	-0.804385	0.664526	0.307175	-0.072046	0.601183	0.131347	-0.389525	0.250801	0.0429382	-0.970953	-1.09639	0.0768308	-0.951632	-1.32121	0.752264	0.788892
f325	1.02582	1.58029	1.10402	-3.30475	0.286215	0.116249	-0.132751	0.0106915	-0.484877	0.0065829	0.168318	0.0761846	0.0365223	0.193177	-0.820928	0.31293	0.58183	0.60774	0.420628	-0.622917	0.0963486	-0.3929	-0.3664	0.259677	0.456182	0.430939	-0.824553	0.410352	0.243938	-0.502789	0.108185	-0.0180139	0.664351	0.37289	-0.16202	0.217287	0.354627	-0.246043	0.236678	-0.170713	-0.134724	-0.097095	0.0721769	-0.327662	1.38564	-0.418066	-0.0204302	0.559727	-1.02276
f327	0.561946	1.6979	2.16791	-2.98832	-0.0729422	0.538323	0.295769	-0.13193	0.375368	0.743478	0.70461	0.274448	-1.415	-3.73036	-0.342317	0.214575	-1.13577	-0.809462	-0.689558	1.9663	-0.0539148	0.0719597	0.314617	-0.137359	0.229132	0.753302	0.160611	-0.157115	-0.0706032	-0.114039	0.178527	-0.27705	0.379741	-0.255526	0.0300094	0.382278	-0.128349	0.0872648	-0.412757	-0.270688	0.391243	0.730319	-0.135064	0.303535	0.0324316	-0.181234	0.187636	-0.377488	-0.0860505
f336	1.84048	1.37412	0.680649	-1.56243	0.147509	-0.101134	-0.254669	-0.0404289	0.472569	-0.000254074	0.0997705	-0.360018	0.00896058	1.0179	0.550219	-1.06514	-0.354903	-0.912896	-0.0895817	0.296896	-0.656647	-0.241018	0.598049	0.40602	0.280797	0.40594	-0.197157	-0.942617	-0.412363	0.259806	0.0653054	0.281666	-1.35761	0.293059	0.366694	0.157175	0.102984	0.0276797	0.375238	-0.599937	-0.594258	0.39707	-1.35571	-0.267992	-0.241643	0.480127	0.952644	-0.964342	0.889628
f34	1.05451	1.86698	1.74305	-3.30528	0.181803	0.298565	0.168128	-0.226292	0.241137	0.486508	0.224365	0.149789	-0.707422	-1.4533	-0.342121	0.447668	-0.203707	-0.265801	-0.33	0.729816	0.478042	0.0933171	-0.804953	-0.561277	0.205004	0.122996	0.154792	-0.10145	-0.19098	0.425233	-0.224841	-0.213614	-0.00347413	0.146232	0.261856	-0.313952	-0.409108	-0.113712	-0.0943424	-0.189562	-0.400704	0.212516	0.316614	0.395344	-0.30257	0.294793	0.44917	0.207152	-0.325501
f340	1.64819	2.2027	0.806317	-2.02231	-0.930785	-0.155489	0.596884	-0.465387	0.503863	0.0428998	-0.406125	-0.626595	0.434739	0.0777929	0.355555	-0.0140668	-0.0300039	-0.329529	-0.0631271	0.110134	-0.248412	0.312842	0.0810884	-0.194508	0.0605056	0.189797	-0.328384	-0.175489	0.244068	0.270139	-0.426298	0.0866526	-0.331784	0.830839	0.255713	0.365618	0.622523	0.196096	-0.272627	-0.216103	-0.107406	-0.147246	-0.0259257	0.265116	0.137435	0.132117	0.176996	-0.797452	-0.221734
f367	-0.204562	0.726454	2.27241	-1.40097	0.0180937	-0.166478	0.0876422	0.256381	-0.223768	-0.756441	0.0429121	-0.0232738	0.239001	0.492698	0.107179	-0.616282	0.0431518	0.1141	0.055435	-0.0989956	-0.0279443	-0.417831	-0.645586	0.149595	-0.88022	0.0141951	0.0483287	0.22212	-1.19095	0.124297	-0.130832	0.481296	-0.0350671	-0.159343	-0.0394014	0.0251349	-0.697643	0.474392	0.138676	0.0110314	0.0778628	0.242017	1.25655	0.471834	0.0642969	0.472788	-0.699824	-0.342733	0.177768
f368	1.63156	2.15542	1.44765	-4.17469	0.367313	0.374843	-0.583361	-0.218248	0.223896	0.0773074	-1.06131	-0.695992	0.770625	2.33425	1.44683	-2.17064	-1.24275	-1.81073	-0.499352	0.716839	-1.03418	0.360001	1.05177	0.132428	0.00570225	0.0407759	0.187154	0.00722926	0.000486353	-0.36863	-0.0176388	-0.0505498	0.176284	-0.278226	0.034525	0.200572	0.282987	-0.258885	-0.142099	0.068504	0.0716352	-0.10544	0.107012	-0.268876	-0.0284506	0.0177078	-0.207336	0.148384	0.170032
f369	-0.263605	0.894444	2.00923	-2.00018	-0.0947448	0.464961	0.129028	-0.201087	0.440838	0.351473	0.609969	0.126836	-0.619551	-2.70343	-0.748007	0.459901	-0.610859	-0.140672	-0.335438	0.956802	0.299683	0.225188	0.437541	0.277177	-0.279743	0.186797	0.167255	0.113723	-0.417788	-0.128204	0.451448	-0.644457	0.27561	0.0487509	0.29885	0.00218096	0.0244759	-0.114583	-0.159473	0.265523	0.265178	-0.148397	-0.47728	-0.117584	-0.0947411	-0.196496	0.210727	0.210581	-0.0177341
f372	1.18728	2.03395	0.653562	-2.31829	0.815139	0.00474782	0.270285	0.145162	0.0964292	0.0473948	0.0156609	0.257553	-0.32841	0.153553	-0.633683	0.280876	0.310366	0.612169	0.214057	-0.148398	0.724553	0.932972	-0.96911	0.619629	0.125679	-0.686424	0.329209	-0.147748	-0.0256815	0.646129	0.0461429	0.515401	-0.33776	-0.799727	-0.548182	-0.117761	0.507343	-0.837243	-0.372042	-1.00578	-0.42277	-0.518805	-0.339674	-0.432393	-0.226433	-0.429495	0.32884	-0.140401	0.13562
f379	1.31277	2.01138	1.05894	-3.48959	0.235039	-0.204535	-0.556349	-0.00163329	0.202656	-0.0568549	-0.389416	-0.25702	0.42714	0.39888	-0.1411	0.222472	0.595181	0.810002	0.233053	-1.17715	0.00310861	-0.814611	-0.233339	0.494637	-0.305317	0.232173	-0.729916	0.314684	-0.680254	-1.03155	0.237113	-0.142287	-0.437629	0.00369598	-0.0101325	0.21075	-0.607711	0.259679	0.466906	0.409741	0.413433	0.24093	-0.0317849	0.444153	-0.366452	-0.30066	-0.0324901	-0.174109	0.607908
f52	0.834041	1.83003	1.3088	-1.66455	0.61673	-0.223628	-0.160902	-0.00653533	-0.170629	0.101654	-0.0681392	0.0708043	0.192134	0.762413	0.583343	-0.561622	-0.48753	-0.863363	-0.209675	0.530772	-1.05153	0.240556	0.084429	-0.297051	0.611286	0.121228	-0.396824	0.005729	0.10572	-0.70877	0.304717	-0.132069	0.843768	0.0443508	-0.423118	-0.514716	-0.271021	0.79633	0.470866	-0.48682	-1.06418	-0.584396	0.0616058	-0.267798	-0.070538	-0.658206	-0.31951	0.388408	-1.24676
f59	1.19095	1.61667	-0.0624471	-1.47042	0.871776	-0.0291417	-0.0172582	0.0201012	0.289145	-0.0121061	0.429371	0.0243409	0.115913	0.611653	-0.271832	0.526686	-0.131411	0.870456	0.511636	-0.44406	0.532463	0.114857	-0.642109	-0.0386314	-1.03168	-0.994079	1.24584	-1.88524	1.58074	1.51673	1.27433	0.185943	0.2255	-1.18274	0.681855	1.06624	0.441795	0.448446	-0.0293444	-0.908977	0.624235	0.831669	0.296363	0.0495616	-1.67795	-0.539746	0.00225833	-0.549838	-0.337721
f61	1.18183	2.05326	1.46394	-3.44846	0.108302	0.102284	-0.174524	-0.265216	0.150924	-0.115124	-0.249626	-0.109983	0.264261	0.218409	0.0218519	0.265173	-0.22642	0.033641	-0.322136	-0.426954	0.35153	-0.0352475	-0.375885	-0.201053	-0.522823	-0.160448	0.417286	0.0309115	-0.446203	0.00843364	-0.491016	-0.054364	-0.0264425	0.104977	0.619475	0.38924	0.0822402	0.0607854	-0.000205915	0.0841713	0.111558	-0.313271	0.0668342	0.445724	-0.291211	0.558645	-0.131503	0.294013	-0.117811
f68	1.33995	1.76729	1.20116	-3.79998	0.33583	-0.188629	-0.568491	0.186424	-0.464725	-0.249583	-0.392221	-0.0666347	0.417944	-0.0226876	-0.634547	0.150169	0.759708	1.29517	-0.000532542	-1.45635	0.375722	-0.717775	-0.45971	0.330383	0.506212	0.753239	-1.10923	0.527715	-0.621883	-1.58202	0.0411786	-0.321423	-0.128116	0.738906	-0.081993	0.454517	-0.162041	0.0166956	0.392527	-0.327532	0.184717	0.612339	-0.0958099	0.826378	-0.467189	0.127105	0.219224	-0.500584	0.757659
f74	1.05056	1.87779	1.26784	-2.80456	0.168923	-0.0872334	-0.230666	0.208102	0.0709651	-0.0075416	-0.180451	-0.0404071	-0.0153641	0.180805	-0.336318	0.972631	0.180965	0.202288	-0.0620567	-0.443027	0.362888	0.151964	-0.219068	0.0411587	-0.531257	-0.318211	0.183446	-0.262269	0.156413	0.416724	0.249999	0.356189	-0.0113445	-0.525651	0.0477859	-0.40402	0.0581536	0.0644197	0.418921	0.478647	0.311534	-0.835334	0.410836	-0.166994	0.319271	-0.163432	0.316666	0.859866	-0.751924
f76	-0.0904611	1.13157	2.31399	-1.91973	-0.233246	0.456261	0.247792	-0.212146	0.164747	0.598847	0.26475	0.0139403	-1.23897	-2.97152	-0.238182	-0.0398151	-0.812493	-0.788822	-0.532493	1.39273	-0.164644	0.115001	0.291467	-0.465522	0.0567191	0.230477	0.0719831	-0.0898444	-0.295596	-0.128605	0.11068	-0.152406	-0.132308	-0.0471676	0.0647118	0.710147	-0.258415	0.274285	-0.279865	-0.0915838	-0.0565785	0.276329	0.0681332	0.261905	0.0580458	-0.113398	0.108051	-0.0335812	-0.249647
f8	1.0169	1.8577	1.002	-2.18851	0.51529	-0.0736543	-0.245824	0.311349	-0.0961208	0.223505	0.607015	0.386626	-0.235012	-0.95261	-0.584597	0.942864	0.00263878	-0.170946	-0.450449	-0.11201	0.193692	-0.272555	-0.0396524	-0.474436	0.559538	0.159941	0.750191	0.0760052	0.119288	0.71501	0.0857046	0.284706	-0.134237	0.788053	-0.00813096	-0.352582	0.387483	-0.566491	-0.342843	0.375603	-0.645193	0.143249	1.25411	-0.345347	-1.09426	0.191055	-1.20505	0.728133	-0.550754
f142	-0.842472	0.0262925	1.7032	1.69773	0.169332	0.246745	-0.763215	-0.350328	-0.444182	-0.0338846	-0.319899	-0.305487	1.03682	-1.11908	1.25641	-0.486011	-0.544268	-0.332455	1.7333	-0.958368	0.866144	-0.323054	-0.434105	-0.49511	0.497941	-0.330094	-0.0383691	0.478414	-0.419829	-0.187753	0.729079	-0.662832	-0.53451	-0.133501	0.205742	0.0387442	-0.71078	-0.406869	0.0719688	-0.643358	-0.654102	1.37571	-0.345063	-1.37564	0.627765	-0.237361	-0.0384869	0.122364	-0.219968
f150	-2.15409	-0.683924	3.28252	1.30971	0.357505	-0.0322277	-0.0271599	-0.259614	-0.29012	-1.54832	-0.519044	0.770427	0.482203	1.0121	-0.169183	0.280159	-0.933114	0.249155	-1.17881	0.627074	0.16893	-0.337449	-1.05363	-0.188728	-0.441256	0.521103	-0.287212	-0.0993261	-0.23535	0.291246	-0.625822	0.571604	0.360852	-0.0990471	-0.215438	-0.181939	0.286179	-0.0560156	0.0746265	-0.415411	0.160318	-0.0656264	0.0280675	0.0847052	-0.095543	-0.793141	0.0946103	-0.0579176	0.482307
f156	-2.37762	-0.858417	2.44268	0.644287	-0.0702484	0.146011	-0.016402	-0.155203	-0.00128857	-0.0340461	0.208711	0.0997037	-0.0292583	-0.00346515	-0.222661	-0.225663	0.548149	-0.0637948	0.284035	-0.224921	-0.0220196	0.507835	0.257105	-0.161284	-0.0283587	-0.261395	0.565575	0.32681	-0.540561	0.0274557	-0.190286	-0.134086	0.0337821	0.458648	-0.000187836	-0.0153261	0.10893	0.281376	-0.12638	-0.195663	0.209343	-0.0680865	0.189212	0.291712	-0.282183	-0.404059	-0.0491367	-0.323078	0.503101
f157	-1.94616	-0.666174	2.82392	1.12511	0.227036	0.165671	0.0706552	-0.0441149	0.0859124	-0.581525	-0.0385231	0.00626175	-0.321367	-0.0260968	-0.314488	0.164444	-0.395611	0.0406416	0.331762	0.114	-0.00648586	0.377289	0.0615596	0.200831	-0.12163	-0.122802	0.13758	-0.170417	-0.0392401	0.0561255	0.0353483	-0.208814	-0.12069	0.0333976	0.0460786	0.374146	-0.237637	0.401799	-0.370185	0.323347	-0.262645	-0.296773	-0.273574	-0.041043	0.327739	0.258151	-0.382205	-0.387532	0.250707
f16	-3.07708	-1.25831	1.15885	0.0639261	-0.752877	-0.64797	0.439017	1.19718	0.225551	1.52784	-0.240944	-0.142016	-0.196225	0.184094	0.187659	0.556683	-0.759243	-0.0506026	0.201195	0.0193632	-0.605198	-0.356209	0.00226278	1.00112	0.178019	-0.700716	0.0760006	0.562933	0.147341	-0.197218	0.186305	0.330494	0.0447417	0.171585	-0.0864619	0.00594901	-0.164391	-0.274104	0.0978001	0.31628	0.233379	-0.0996977	-0.264424	0.565739	-0.348438	0.195464	-0.636058	-0.249984	0.00962871
f162	-2.66759	-0.988766	2.26698	0.336737	-0.282103	-0.357519	0.245475	-0.0499738	0.238822	0.910746	-0.0324265	-0.416413	-0.608025	-0.0809493	0.0756719	-0.166791	0.339308	0.270809	0.401821	-0.499546	-0.625486	-0.251336	0.229501	0.132779	-0.281316	-0.484558	0.171656	0.38425	-0.182797	0.162496	-0.174631	0.116577	0.0948531	-0.0228901	0.0965186	0.303515	0.632271	-0.242742	0.0463847	0.571599	0.395233	-0.701172	0.368785	-0.589635	-0.384399	0.165771	-0.10652	-0.165033	-0.0464998
f163	-2.05895	-0.783048	1.62382	0.796401	0.0519198	0.0111336	0.45194	0.377988	0.273243	0.916626	-0.365915	-0.250702	-0.722923	-0.0193154	1.43174	-0.00904777	0.614742	-1.09738	-0.960925	-1.24098	2.77079	0.79021	1.01211	-0.326857	-0.804734	0.965533	-0.782223	-0.470669	0.320982	-0.112751	-0.120421	-0.250272	0.18101	-0.231015	-0.348603	0.549899	0.0477599	-0.00230939	-0.0749724	-0.160875	0.343089	-0.548352	0.0632369	-0.100648	-0.134222	-0.251212	-0.0693924	0.24495	-0.388326
f17	-2.59895	-1.07796	1.91698	0.512597	-0.376669	0.413752	0.370699	0.238958	0.166864	0.835495	0.228706	-0.0581815	-0.106842	-0.527698	-0.0454722	-0.458215	0.276722	0.446781	0.468359	-0.276547	-0.216837	0.173575	0.450183	0.309534	-0.314961	-0.286031	0.497258	0.39616	0.12482	-0.210397	0.159611	-0.0607369	-0.299374	0.533434	0.531515	0.00457146	0.0856105	-0.0644148	-0.100013	0.647665	0.164352	-0.554466	-0.371674	0.0937279	0.20191	0.492484	-0.00986538	0.490622	0.253799
f171	-2.35343	-1.39501	1.40772	0.628017	-0.49893	-0.761266	0.369166	0.182177	0.509235	1.64818	-0.63192	-0.572959	-0.817248	0.379876	1.52258	0.682093	0.715826	-1.19985	-0.841828	-1.10577	2.15558	0.284387	0.815182	0.163087	-0.0752228	0.728185	-0.216246	-0.184056	0.752364	-0.0177754	-0.27181	0.0660361	0.301008	0.175875	-0.323374	0.73259	-0.108425	-0.49007	0.160453	-0.753987	0.249551	-0.362332	-0.42339	0.777276	-0.0664624	0.132949	-0.4409	-0.0451507	-0.272108
f177	-2.36978	-0.846016	2.65457	0.803555	-0.255824	0.224297	-0.0369244	-0.0879578	-0.0492379	0.28422	0.246878	-0.0878666	-0.0574219	-0.536782	-0.366357	-0.446771	0.319829	0.189162	0.382815	-0.516257	-0.177349	0.837492	0.359485	0.413426	-0.118399	-0.663357	0.157938	0.840983	-0.249295	0.355774	0.0967074	-0.360809	-0.279784	0.568306	0.93864	0.327829	0.172364	-0.756084	-0.0976702	0.491846	0.449256	-0.207339	0.0395445	-0.0659936	-0.101797	0.208706	-0.0697851	0.504076	0.612784
f186	-2.60791	-1.13196	3.06097	1.00833	-0.18457	0.0371666	-0.0212031	-0.469271	0.219209	-0.36821	-0.131063	0.187162	-0.245247	-0.195319	0.0458864	-0.360732	0.392753	0.297498	0.26122	-0.325704	-0.164034	0.201851	0.20839	-0.0866799	0.0376323	-0.548615	0.462976	-0.123167	0.218453	-0.0453538	0.198503	-0.358627	-0.384628	-0.0884951	0.28147	0.450098	-0.315346	-0.076837	0.0448483	0.223968	-0.151083	0.118789	0.0313195	-0.0782271	-0.0136005	0.235578	-0.144924	-0.187798	0.241283
f20	-2.17211	-0.751713	2.72859	0.940244	0.02193	0.177035	0.202272	-0.129558	0.305774	-0.180795	-0.262482	-0.145283	-0.0916329	-0.438241	0.143377	-0.210974	0.658132	-0.63989	0.718126	-0.301404	0.0649203	0.103556	-0.00388628	-0.252631	-0.151509	-0.273994	0.17901	0.171757	-0.22003	-0.048778	0.611734	-0.364091	-0.21066	-0.490192	0.0880327	-0.0829659	-0.284998	0.182199	0.403292	0.262345	-0.294304	1.07409	0.0216444	-1.04825	0.683911	0.100319	0.271627	-0.102081	-0.295897
f201	-2.38571	-0.951336	2.94009	1.26833	-0.157556	0.256033	-0.010067	-0.582307	0.147246	-0.457928	-0.271715	-0.00191962	-0.290413	-0.248523	-0.0136972	-0.221724	0.0713423	0.057355	0.216923	-0.398795	-0.0811751	0.348023	0.585174	-0.159724	0.357051	-0.42944	0.214759	0.13768	0.396179	-0.0926818	0.238187	-0.261303	-0.386001	0.125301	0.230487	-0.0807836	-0.0474042	0.0606447	0.1271	0.206453	-0.176617	-0.196076	-0.551893	0.0964426	-0.189595	0.634486	-0.271039	0.128444	0.239123
f216	-1.543	-0.385933	2.78604	0.935942	0.254948	0.52435	-0.245712	-0.283329	0.0390091	-0.670547	0.139183	0.520254	-0.0110182	-0.413454	0.475978	-0.795508	0.474439	0.244757	0.254424	-0.656582	-0.45039	-0.287324	0.67137	-0.00120894	1.87628	0.203513	-0.456238	-1.6272	0.771941	-1.3901	1.39134	-0.196075	-0.0697641	-0.40149	-0.46223	-2.56266	0.529965	-0.999238	0.124938	0.373442	-0.36457	0.487493	-0.392293	1.15718	-0.79003	0.303603	0.274481	-0.196814	-0.388247
f223	-2.041	-0.568963	1.91009	0.771173	0.124085	-0.0134507	0.489492	0.122709	0.11347	0.783434	0.155972	-0.425118	-0.339711	-0.0481613	0.0506529	0.0428361	0.0377073	0.112552	0.226694	-0.518201	-0.627524	-0.246106	-0.319564	0.222314	-0.150916	-0.656872	0.371073	0.127642	0.106979	0.580686	-0.599767	0.347319	-0.166421	0.041382	-0.192496	0.433884	0.198355	0.347363	-0.335161	0.085079	-0.236332	-0.557618	0.262525	-0.342685	0.36592	-0.0176848	0.326708	-0.368621	0.117146
f232	-1.02542	0.186415	1.17008	0.895187	0.605502	-0.218755	0.00323186	-0.300307	0.300694	0.128647	0.418207	0.127719	-0.506789	-0.185031	-0.283822	-0.469274	0.472616	0.0710238	1.0938	-1.06209	-1.076	0.965768	-0.0578647	-0.335757	0.192893	0.119935	-0.00338009	-0.696673	0.29958	-0.1113	-0.389984	-0.0216226	0.035871	-0.886544	0.0401915	0.125904	0.510039	-1.52883	0.772231	-0.0576476	0.779456	0.14344	-0.281171	-0.596518	-0.0760697	-0.435457	0.361248	0.236544	-0.326474
f236	-1.10115	0.119856	2.79246	-0.507121	-0.196724	0.119528	-0.123471	-0.439129	0.16089	-0.646416	0.00436904	0.143784	-0.0277746	0.0492993	-0.108328	0.0736325	0.397943	0.761606	0.452725	-0.566389	-0.0831621	0.132309	0.0874233	-0.596805	0.346983	-0.391753	-0.520602	-0.521821	0.613007	-0.542262	0.245629	0.317012	0.198128	-0.441837	0.0591292	0.294333	-0.300945	0.50431	-0.781891	0.392201	-0.820753	0.302261	-0.0524412	0.0610049	-0.311139	-0.642146	0.2803	-0.308363	-0.732845
f247	-1.55518	-0.397888	2.79803	0.960616	0.250902	0.500361	-0.258733	-0.310502	0.0441212	-0.66421	0.146011	0.506232	-0.0384984	-0.429944	0.523118	-0.811007	0.480515	0.286122	0.190159	-0.689999	-0.440827	-0.298871	0.672734	-0.0448258	1.85613	0.206629	-0.486456	-1.67615	0.7236	-1.38275	1.41431	-0.200832	-0.0667636	-0.390189	-0.479946	-2.58212	0.518505	-0.979853	0.12947	0.357152	-0.383167	0.473034	-0.359544	1.14624	-0.743813	0.290066	0.287637	-0.191266	-0.385598
f253	-1.06882	-0.498827	2.35656	1.02369	-0.358404	0.110915	-0.949648	0.155327	0.811796	-0.816341	-0.19096	0.351972	-0.0633988	-0.503775	-0.00723578	-0.15708	0.116147	0.322356	0.102787	-0.223162	0.202565	0.145445	0.231979	0.382064	-0.0492029	0.546243	0.375918	-0.36266	-0.47706	-0.449826	-0.108251	0.303908	-0.699153	0.213159	-0.331474	-0.219111	0.174636	0.179455	0.0391026	-0.379491	-0.199404	0.0898486	0.143789	-0.155217	0.128457	-0.148219	-1.00412	-0.340403	0.0445928
f263	0.0824678	-0.280857	1.35019	1.14387	0.230853	0.16168	-0.129596	-0.00665814	0.168517	-0.676029	4.09774	-5.25788	-0.319866	1.46738	-1.83196	0.379354	-0.748043	0.80656	-0.395176	0.309467	0.336137	0.431888	0.340026	0.311068	0.104751	1.002	0.930492	0.14177	0.0130969	-0.225301	0.215109	-0.737492	0.0867295	0.888385	-1.53753	0.610883	0.704754	0.283671	0.765693	-0.376979	-0.423837	0.0184681	0.280764	-0.137239	-0.634544	-0.0620754	0.242765	0.450894	0.0696863
f265	-0.68586	0.407055	1.48317	0.0473624	0.052605	-0.31502	0.379686	-0.219874	-0.0580041	0.282264	0.148517	-0.250168	0.19465	-0.145395	-0.0393421	0.188558	-0.192224	0.341427	0.269715	0.247323	-0.140601	-0.2882	0.242438	-0.388579	-0.823692	0.517818	-0.170089	0.859206	-0.0966354	0.560802	-0.438677	-0.430485	-0.230649	0.834623	0.167861	0.0399421	-0.242074	-0.0964856	0.168703	0.00356229	-0.244929	-0.708717	-0.581184	-0.366401	-0.40162	0.706435	0.116027	-0.4748	-0.529305
f268	-0.731841	0.442692	2.00262	-1.03208	-0.223667	0.294924	0.287882	0.178187	0.125733	0.555489	0.766259	0.0600591	-0.910183	-2.5002	0.00579567	-0.0747772	-0.672037	0.222208	-0.173803	1.45212	0.0813463	0.0108075	0.869948	-0.306091	-0.323237	-0.455299	0.604984	0.188147	0.120023	0.424801	-0.160396	-0.0259738	0.316913	0.124501	0.00112383	0.804056	-0.0571279	0.0814925	-0.367776	-0.0140775	0.327909	0.406021	0.32379	-0.0248517	0.24712	-0.702144	0.229246	-0.553722	0.28225
f278	-2.23335	-0.627907	3.25257	1.51004	0.187125	0.210629	-0.0284619	-0.242595	-0.270958	-1.47298	-0.767174	0.965507	0.301213	0.823546	-0.429395	0.548421	-0.932304	0.211514	-0.710106	0.818729	0.121247	-0.87096	-0.960746	0.169909	-0.0543065	0.294997	-0.420234	0.200876	0.598477	0.257993	-0.0154088	-0.0536473	-0.206094	-0.10279	-0.015896	0.700816	0.411689	-0.787063	-0.168822	0.303452	0.211968	-0.155894	-0.246531	-0.157251	0.317026	0.399788	0.104913	0.378012	-0.286299
f280	-0.348774	0.50524	1.77388	1.13521	-1.12581	-0.212239	0.923591	-0.465641	0.430824	-0.516923	0.0924566	-0.130543	-0.180006	-0.0376629	0.332468	-0.431238	-0.0219164	-0.357163	0.797372	-0.436343	-0.015388	0.526357	0.593977	-0.121747	0.654672	-0.414254	0.149193	-0.959394	0.109366	0.305697	0.756885	0.067817	-0.0604636	0.271964	0.186578	-0.196676	-0.337079	0.69726	0.0209029	-0.606544	-0.805495	0.142104	0.427111	0.712675	0.410511	-0.041763	-0.316809	0.371073	0.0564693
f281	-2.40088	-1.28739	3.27162	0.994717	-0.105219	0.0365986	0.0170701	-0.276476	0.0177453	-0.429753	0.0661788	0.138092	-0.123321	-0.137929	-0.322608	-0.473952	0.519979	0.0998545	0.558752	-0.648792	-0.561147	0.392412	0.283214	0.0624145	0.182468	-0.339255	0.279321	-0.242036	-0.00801153	0.0753834	-0.0501851	-0.276309	-0.438264	-0.050391	0.668233	0.127394	-0.357456	0.375193	-0.13978	0.040459	0.139586	0.108195	0.177222	-0.537008	0.202384	-0.0994383	0.196445	-0.206957	-0.266992
f282	-1.31963	0.0330213	1.8889	1.52503	0.745674	-0.0602137	-0.0107411	-0.0294667	-0.283094	-1.242	-0.191713	0.584513	0.550065	0.387625	-0.23673	0.0491575	-0.222218	-0.0474715	-0.464671	-0.0607028	0.0230654	-0.336353	-0.260284	0.231876	-0.272079	0.724086	-0.307763	-0.496942	0.699215	0.0346007	-0.17609	0.199168	0.825986	-0.513581	-0.414189	-0.604977	0.038528	-0.1523	0.211798	0.305418	0.230422	-0.0157607	-0.847455	-0.315148	-0.450603	-0.984289	0.779608	-0.466112	0.873454
f283	-2.2057	-0.691939	3.26705	1.3023	0.280087	0.0325347	-0.00145776	-0.245707	-0.372732	-1.71254	-0.527101	0.863957	0.491549	1.04591	-0.12938	0.222402	-0.889105	0.092099	-1.15348	0.704142	0.315213	-0.406378	-1.0623	-0.251207	-0.430274	0.585426	-0.270532	-0.0500739	-0.282448	0.357998	-0.587558	0.538386	0.38604	-0.102685	-0.316061	-0.240165	0.286698	-0.0686626	0.139335	-0.4006	0.154309	-0.0676601	-0.126255	0.169442	-0.243976	-0.837209	0.0107921	-0.0914679	0.532445
f286	-2.28664	-0.972632	2.9396	1.16333	-0.134273	0.457393	0.19667	0.113185	0.0720463	-0.303837	0.061659	-0.110435	-0.0565997	-0.547168	-0.0974468	-0.200687	-0.117195	-0.110768	0.133412	-0.344595	-0.255887	0.49474	0.555343	0.16701	-0.119142	-0.891677	-0.10385	0.61698	-0.212758	-0.468531	0.293717	0.376903	0.27094	-0.124277	0.0580627	-0.618904	-0.0378822	1.18588	-0.209552	0.143654	-0.648065	-0.372979	0.0827497	0.24175	0.157717	-0.165539	-0.360134	0.181346	0.380628
f288	-2.48793	-0.966102	2.80413	0.761025	-0.113804	0.603384	0.0376269	-0.240987	0.111512	0.0961077	0.26549	0.0961917	0.18868	-0.569136	-0.327553	-0.555307	0.267912	0.17045	0.176951	-0.633377	-0.434999	0.902434	1.06926	0.242751	-0.469769	-0.803673	0.173455	0.259723	-0.0330305	-0.137498	-0.0712365	-0.204028	-0.357989	0.23583	0.53025	0.226896	-0.0132852	0.115732	-0.0341181	0.268333	0.403418	-0.288584	-0.32947	-0.260954	-0.287366	0.00996884	0.225663	0.337251	0.466085
f290	-1.47421	-0.190154	2.47972	0.979593	0.390515	0.0478285	0.0327893	-0.203568	-0.11564	-0.56147	0.133922	-0.0412624	0.238258	0.0431216	0.171427	-0.319363	-0.131375	0.0847001	0.410052	0.523418	-0.142625	-0.128539	-0.607163	0.462358	-0.561044	-0.021723	0.341127	-0.647083	-0.906256	0.14772	-0.241454	0.141453	-0.165498	0.0904218	0.42522	-0.260662	-0.827759	0.847078	0.140818	-0.794127	-0.209675	0.251435	0.842014	-0.169625	0.150898	0.31089	-0.557351	0.156228	-0.718787
f322	-2.48437	-1.16081	3.22857	1.19604	-0.208421	0.0510481	0.160709	-0.431227	0.320998	-0.414531	-0.049904	-0.155915	-0.0578019	-0.0757533	-0.0286904	-0.345509	0.438294	0.124188	0.449465	-0.343891	-0.000712916	0.218825	0.515262	0.200165	0.187116	-0.809286	0.283685	0.156239	0.0745742	-0.121485	0.143862	-0.335636	-0.0523229	-0.00413631	0.0805753	0.197592	-0.0266813	0.353753	-0.197474	-0.233095	-0.226136	0.175839	-0.0245382	0.195479	0.202675	0.476004	0.13495	0.00439867	0.09546
f323	-2.1938	-0.897195	3.25176	1.45502	-0.0598985	-0.0802091	-0.0585227	-0.294251	-0.0986035	-1.137	-0.374802	0.559412	-0.152473	0.472006	0.0173544	0.335463	-0.415708	0.204527	-0.349136	0.443637	0.0469499	0.038865	-0.500366	-0.106153	-0.0374725	0.143635	0.04074	0.00769875	-0.601378	0.233563	-0.309122	0.13724	0.179307	0.0374691	-0.35755	-0.266719	-0.103176	0.79536	-0.0081174	-0.885947	-0.0632907	0.0997526	0.433734	0.505296	-0.205342	-0.125957	0.0656064	-0.355158	0.152425
f33	-1.97306	-0.491941	2.36797	1.34553	0.516948	0.291583	0.361179	-0.25862	0.309851	-0.490209	-0.401582	-0.34086	-0.229073	0.00776918	-0.362577	-0.503076	-0.312328	0.446691	0.803967	-0.433727	-0.195567	0.347409	-0.225303	0.522701	-0.0996608	-0.153745	0.16725	-0.59075	-0.0751851	-0.380976	-0.0353677	-0.0577056	-0.0828106	-0.40406	0.201317	0.832448	-0.487943	0.929676	-0.589993	-0.0429128	-0.537915	0.772751	-0.350365	-0.764349	0.81781	0.411617	-0.159301	-0.236806	0.0644075
f349	-2.54315	-1.17592	1.33071	0.678489	-0.650525	-0.904555	0.367057	0.354975	0.55797	1.9174	-0.664468	-0.438756	-0.845159	0.42722	1.6737	0.790506	0.752004	-1.20267	-0.67501	-1.27777	2.11137	0.315694	0.665665	0.188142	-0.104762	0.745772	-0.355727	-0.262422	0.862481	-0.0447103	-0.209451	0.212892	0.358175	0.1354	-0.374016	0.72385	-0.100326	-0.613178	0.0541478	-0.71486	0.232225	-0.207951	-0.193333	0.64923	-0.105414	-0.00401732	-0.337979	-0.0504159	-0.326175
f352	-2.40785	-1.09264	3.31197	1.37303	-0.0766209	0.178257	0.0306622	-0.353563	0.146649	-0.47411	-0.116856	0.0589823	-0.0554904	-0.0847042	-0.0397256	-0.744866	0.57277	-0.123533	0.42886	-0.606498	-0.299217	0.258141	0.519251	-0.0102016	0.57222	-0.425383	0.233251	-0.089038	0.288037	-0.255039	0.302068	-0.082932	-0.0605534	0.0405662	-0.0726498	-0.152998	-0.263983	0.0994428	0.0729012	-0.0377833	0.103425	0.275233	-0.0595433	-0.0526081	0.150468	-0.125346	-0.19092	-0.125481	-0.252616
f361	-1.03158	-0.188925	1.25374	1.16166	0.361298	-0.466727	0.302057	0.742904	-0.214571	-0.0666713	-0.80827	-0.20284	-0.574397	0.0969978	0.765258	0.504411	0.565269	-1.72566	-0.706118	-1.06192	2.13377	0.668237	0.48179	-0.601566	-0.460085	0.483033	-1.03977	0.231078	-0.765023	0.127761	0.305458	0.145437	-0.147817	-0.128935	-0.0857145	-0.158497	-0.552824	0.0516301	0.620681	0.524567	-0.305951	0.64045	0.817426	-0.887129	-0.171139	0.380757	0.240051	0.589011	0.136597
f362	0.100316	-0.27695	1.63319	1.20895	0.173398	0.148241	-0.101623	-0.0860851	-0.0304903	-0.558403	4.01601	-5.28264	-0.48222	1.37236	-1.66201	0.340802	-0.656426	0.447983	-0.380155	0.336833	0.0552033	0.537876	0.0519006	0.235207	-0.00684508	0.812091	0.884635	0.320503	-0.0295603	-0.0199168	0.391778	-0.682723	0.14491	0.874424	-1.49245	0.560274	0.668315	0.316906	0.918015	-0.299076	-0.519235	0.326221	0.534578	-0.106347	-0.487356	0.197512	0.0668528	0.438614	0.102297
f363	-1.94948	-0.655144	2.11805	0.9411	0.119868	0.118089	0.0556338	0.222454	0.212485	0.10224	-0.201285	-0.234339	-0.12842	0.0188324	0.115702	0.406107	-0.134758	-0.0473098	0.614774	-0.0424641	-0.190897	0.0990931	0.254502	0.725034	-0.967021	-0.501546	-0.280596	0.380777	-0.615555	0.546976	-0.26635	-0.0454568	-0.443318	0.221235	0.475036	0.488247	0.080272	0.10686	-0.330553	-0.281747	-0.0144667	-0.526574	-0.279128	0.0761518	-0.177968	-0.108339	0.0310913	-0.0521432	0.813627
f364	-2.06562	-0.866223	2.68305	0.89192	0.15257	0.379481	-0.0661532	-0.132745	0.248179	-0.291762	0.460701	-0.330774	0.0405824	-0.0697456	-0.292318	-0.135195	0.409937	0.0150927	0.537102	-0.662934	-0.269838	0.65677	0.574134	0.22654	-0.134805	-0.077481	0.165047	0.263269	-0.397808	-0.128463	0.25813	-0.122355	-0.0978882	0.591764	0.00431735	-0.155587	0.0599943	0.216075	-0.425599	-0.161376	-0.012795	-0.00509972	0.412572	0.214485	-0.245578	-0.825896	-0.0495331	-0.131012	0.239995
f365	-2.41335	-0.928774	2.84959	1.06734	-0.163293	0.160611	0.302755	-0.025558	0.0886714	-0.308318	0.0422267	-0.179571	-0.326578	-0.700413	0.00268563	-0.530894	0.0968465	-0.0807256	0.219468	-0.413559	-0.343722	0.676665	0.775233	0.163594	-0.146822	-0.715416	0.044237	0.709728	0.0452817	-0.392211	0.222759	0.0579085	0.337694	-0.0785952	0.169767	-0.603029	0.289315	0.899004	-0.264944	0.282429	-0.371822	-0.597948	-0.0833405	0.326278	0.0460428	0.00442655	-0.13699	0.202884	0.199258
f375	-1.89761	-0.427188	2.19046	0.000926145	-0.0550843	0.0581105	-0.064036	-0.339018	-0.0117736	0.440829	0.321043	-0.0689504	-0.0579586	-0.620257	-0.261815	-0.469059	0.741616	0.189283	0.50084	-0.755919	-0.94821	0.314754	0.615763	-0.307433	-0.0784338	-0.45439	-0.0628588	0.705326	0.107435	0.0461556	-0.710042	-0.264133	0.11698	0.402341	0.681661	0.58043	0.756612	-1.2878	0.249497	0.65185	0.472836	-0.735249	0.17688	-0.535303	-0.822028	0.363329	0.227632	-0.14303	0.0758147
f381	-2.50043	-0.945306	2.88216	0.809937	-0.288992	0.251913	9.71609e-05	-0.363858	0.182005	0.281509	0.164818	-0.111039	-0.0670269	-0.587492	-0.321916	-0.499311	0.146345	0.230399	0.699478	-0.615679	-0.371323	0.402232	0.652524	0.374827	-0.47	-0.697202	0.482549	0.625346	-0.0368171	0.0529322	-0.0456922	-0.424627	-0.265272	0.61544	0.762442	0.260832	0.244229	-0.0960097	-0.14548	0.65368	0.31861	-0.673003	-0.297587	-0.1327	-0.0178295	0.531269	-0.100659	0.509726	0.251871
f392	-2.04345	-0.775636	3.41847	1.35955	0.308547	0.00359533	-0.195826	-0.0609514	-0.457561	-1.15976	-0.138276	0.557071	-0.0267098	0.594441	-0.00906855	-0.0198901	-0.409474	-0.0733177	0.542415	0.236608	0.0863861	0.0360878	-0.388121	0.0103442	-0.0232325	0.104902	0.268717	-0.104956	-0.927667	0.186038	-0.337817	0.234646	0.277563	0.0553417	-0.414855	-0.335426	-0.45509	1.34921	-0.129652	-0.806611	-0.218506	0.211056	0.795407	0.382993	0.157036	-0.148805	-0.0529345	-0.414968	-0.135492
f41	-1.62735	-0.672103	0.860088	0.542212	-0.00147077	-0.361439	0.35376	0.66744	0.176335	1.30637	-0.417955	-0.803929	-0.18368	-0.471823	0.206697	0.691103	0.551442	-0.320364	0.0422974	-0.205438	-1.56894	-0.163745	-0.78529	0.638164	0.531925	-0.117569	-0.0259248	0.252197	0.374569	-0.192682	-0.226785	0.4956	0.286466	-0.0411074	0.350045	-0.296384	-0.28038	-0.594277	0.991216	0.210136	0.0175782	0.615093	0.469482	-0.752375	-0.312393	0.290549	0.348108	-0.41487	-0.326366
f43	-0.302218	0.744226	1.72399	-0.908107	-0.0102139	0.591797	0.094753	-0.206973	-0.0505619	-0.344706	-0.296389	-0.352007	0.063337	0.316901	-0.491314	0.387247	0.349291	0.775942	0.711199	-0.79581	-0.13296	0.0147036	0.209949	0.383744	-0.290755	-0.695709	0.455372	-0.0401397	-0.00273573	0.114065	-0.137023	-0.477419	0.371472	-0.8112	-0.137121	0.315322	0.324438	0.66233	0.323425	0.494068	0.507416	-0.661555	0.0642266	-0.209817	0.947201	-0.0517672	0.435498	0.0578769	-0.152989
f44	-2.58957	-0.92991	1.37625	0.35247	-0.0594271	-0.265608	0.250274	-0.108402	0.358119	1.22243	-0.102218	-0.465299	0.051918	-0.122166	-0.298946	-0.0785733	0.562574	-0.0162313	1.30673	-0.190678	-1.47087	0.350348	0.201206	0.440412	0.164341	0.0214509	-0.37333	0.20302	0.792551	0.10196	-0.888166	0.33265	0.27012	-0.2511	0.499283	0.142177	0.417722	-1.18779	0.563009	0.224499	0.376324	0.0891877	0.149784	-0.313629	-0.439793	-0.32101	0.680245	0.00466876	-0.54878
f47	-2.06456	-0.625447	3.25889	1.20792	0.215752	0.367374	-0.166734	-0.257393	-0.243255	-1.41307	-0.705362	0.923753	0.220377	0.875539	-0.106925	0.187411	-0.776489	0.157124	-0.691859	1.22071	0.279409	-1.01049	-1.22228	-0.0575789	-0.150855	0.37738	-0.365113	0.0533566	0.160371	0.344482	-0.120554	0.0335673	0.126412	-0.161021	-0.00487959	0.333048	0.272899	-0.745773	-0.280509	0.0600145	0.0255188	0.072801	0.0372021	0.176366	0.0980851	0.184031	-0.152408	0.16282	-0.145675
f5	-2.07215	-0.707808	3.22643	1.63595	0.284852	0.30781	-0.187026	-0.285782	-0.358333	-1.53251	-0.743874	0.940691	0.121463	0.685521	-0.205078	0.497217	-0.467121	0.0746608	-1.01407	0.934727	0.233234	-1.03725	-1.1352	-0.0218369	-0.0985958	0.569338	-0.626483	0.103825	0.860754	0.371976	0.209616	-0.113607	-0.317992	-0.0159902	0.226574	0.484383	0.652	-1.04121	-0.300959	0.346141	0.239741	-0.265748	0.01247	-0.216261	-0.0611913	0.217039	0.00416544	0.420666	-0.189258
f53	-2.25636	-0.781489	3.14053	1.44099	0.0694451	-0.106423	-0.0654044	-0.127684	-0.483039	-1.19673	-0.312979	0.616903	-0.17369	0.574848	-0.0929178	-0.14007	-0.537642	0.112134	-0.0229712	0.29876	0.0905162	0.0361383	-0.280649	-0.0676059	-0.432374	0.364189	0.059415	-0.0536031	-0.619362	0.128767	-0.452987	0.493669	0.3888	-0.300666	-0.336258	-0.141535	-0.342236	0.889015	0.109239	-0.870015	0.132597	0.172574	0.581203	0.472935	-0.01892	-0.200396	0.184324	-0.423116	0.187006
f57	-2.0925	-0.942035	2.9074	1.05764	0.212873	0.235094	0.107918	-0.381317	0.134666	-0.587587	-0.513688	-0.20276	-0.57753	-0.253412	0.410121	-0.378518	0.406039	-0.520547	0.54329	-0.297859	0.421286	-0.243429	-0.140234	-0.243377	0.179032	-0.229249	0.114617	-0.158936	-0.520107	-0.24794	0.531791	-0.125173	-0.321387	-0.479421	0.151012	0.00718183	-0.4139	-0.210136	0.452212	0.0782576	-0.526559	1.09744	-0.0409273	-0.641547	0.633125	0.405669	0.0287428	-0.184355	0.035686
f6	-2.16062	-0.750061	3.20778	1.38151	0.181334	0.504242	-0.183517	-0.171994	-0.399771	-1.52703	-0.761267	0.770768	0.0249997	0.600577	-0.233328	0.514741	-0.210742	-0.00221458	-0.896965	0.782998	0.0751712	-1.1772	-0.939097	-0.141472	0.287047	0.36971	-0.353699	0.138692	0.772065	0.189755	0.267978	-0.377797	-0.368401	-0.0071098	-0.138509	0.529125	0.590737	-0.897749	-0.0248071	0.183908	-0.0339962	-0.139779	-0.153233	-0.191125	0.186943	0.632192	0.0207479	0.45728	-0.426767
f67	-2.85624	-1.11402	1.03716	0.437649	-0.385867	-0.337348	0.315213	0.364649	0.223525	1.36272	-0.102566	-0.52134	0.160893	0.300538	0.484377	0.251214	0.2336	0.446438	0.448748	0.243786	-0.77696	0.199182	-0.0933208	0.334923	-0.223276	0.196646	0.285549	-0.11816	0.0756441	0.189031	-0.340214	0.547249	-0.0997856	0.292156	0.396204	-0.205639	0.404861	-0.36996	-0.460003	-0.163231	0.282244	0.270159	-0.184987	0.00814829	-0.410797	-0.301657	0.354384	0.393752	0.631437
f85	-2.59902	-1.1762	1.15387	0.520007	-0.569456	-0.813556	0.385046	0.429936	0.491909	1.84474	-0.733611	-0.546438	-0.85841	0.433684	1.73913	0.853472	0.751798	-1.29627	-0.619579	-1.09309	2.23281	0.338988	0.662367	0.126491	-0.15066	0.913759	-0.284409	-0.379056	0.691939	-0.0883088	-0.188244	0.153091	0.477499	0.186506	-0.342601	0.691566	-0.096187	-0.566836	0.0905196	-0.833175	0.223011	-0.107199	-0.361448	0.61985	0.0249391	-0.123048	-0.320251	-0.0656614	-0.342441
f91	-1.02745	-0.124252	2.38696	1.19153	0.263082	-0.375228	-0.274543	0.126892	-0.49695	-1.27388	-0.0240208	1.10588	0.085907	0.955132	-0.256424	0.228438	-0.474284	0.32448	-0.542226	0.0819643	-0.144397	-0.527089	-0.100044	0.351661	0.283984	1.32325	-0.228131	-0.173224	0.0216267	0.364458	-0.487711	1.22803	0.317695	-0.0140167	-0.420542	-0.128028	-0.549135	0.923712	-0.10223	-0.504929	0.610577	0.0242741	-0.10984	-0.0709077	-0.0700049	-0.650024	0.127549	-0.406143	-0.0672802
f94	-1.90353	-0.470133	2.92754	1.46486	0.364616	0.300367	-0.0734215	-0.275007	-0.434089	-1.52939	-0.99027	0.953255	0.333107	1.03844	-0.300972	0.587651	-0.753086	0.276452	-1.25447	1.35781	0.458457	-1.25957	-1.16562	0.0316604	-0.27237	0.579801	-0.481946	0.281593	0.56974	0.483627	-0.161924	-0.0663632	-0.200345	0.0707443	-0.111661	0.538338	0.916954	-1.15648	-0.0547079	0.293698	0.159965	-0.244119	-0.233455	0.176083	0.084687	0.232709	0.419977	0.534459	-0.0117849
f106	-1.27702	0.351632	-0.361591	0.755344	0.892726	0.35002	-0.0835668	-0.70462	0.235482	0.16236	0.755722	-0.203279	1.79872	-0.36543	0.624787	0.8166	1.47478	0.195154	-1.87061	0.444719	-1.32037	0.429916	0.739169	0.353561	-1.46222	-0.633424	-1.00494	0.0849	-0.176833	-0.175306	0.343669	-0.920158	-0.531175	-0.497505	-0.495007	-0.460546	0.231299	-0.778786	-0.606463	0.0453236	0.0825602	0.0656274	0.108321	0.142386	0.164284	-0.932634	-0.673055	0.293542	0.500626
f107	-1.17516	0.377995	-0.610021	0.777178	0.969805	0.686034	-0.25603	-1.36338	0.15282	-0.181925	0.752773	-0.376271	1.74218	-0.295692	0.595506	1.44586	1.45049	-0.103894	-1.67304	0.266179	-1.44461	0.125808	0.80879	1.00924	-0.885641	-0.689399	-0.611081	0.185419	0.0667659	-0.161404	0.637117	-0.238414	-0.256824	0.143238	-0.791791	-0.167599	0.0673368	-0.326143	-0.76516	0.241508	0.0204781	-0.0189894	0.345647	0.0687821	-0.168564	-1.07831	-0.688372	-0.460074	0.0437573
f11	1.49734	1.64028	-0.571085	0.709426	1.13143	0.0232055	0.660791	0.191492	-0.045947	0.0937435	1.11322	0.955453	-0.14668	0.490746	0.732887	0.484492	0.363419	-0.459265	-0.0792822	-0.326587	-0.527197	-1.15545	0.97861	0.0994756	0.330301	-0.113778	0.080522	0.236519	-0.476688	0.334689	-0.269235	-0.463497	0.0387314	-0.347198	0.513508	0.422139	0.622921	0.397011	-0.927975	0.904533	-0.0341478	0.601534	0.0278249	-0.0914845	-0.22937	0.534385	-0.874961	0.305665	0.509587
f12	1.30225	1.72003	-0.521929	0.47182	1.03768	-0.0941269	0.074994	0.227772	-0.314124	-0.0787392	0.493206	1.10922	-0.509392	0.390163	-0.0151628	0.394144	0.270991	0.158781	-0.0706289	-0.34395	-0.471234	-0.770072	0.402146	0.0639024	0.387257	0.323023	-0.130263	0.316031	0.129034	0.587437	0.240652	0.0476906	0.0128818	0.520863	-0.0329196	0.236755	0.1689	-0.0914272	-0.344065	0.976259	0.35098	0.608983	-0.840685	0.134328	0.0638441	-0.750744	0.0510462	0.453308	0.290071
f144	-0.582063	0.486117	-0.25979	1.09635	0.956868	0.251602	0.999858	0.55272	0.213528	0.9076	-0.178949	-0.540176	0.0149146	0.702197	0.215734	-1.01026	0.696421	0.595453	0.511663	0.8311	-1.49924	1.1936	-0.45779	-1.82603	1.68272	0.536696	-0.486749	0.451288	1.11876	1.8636	-1.49084	-1.56479	-0.775621	-0.979176	-0.186981	-0.168765	-1.72499	0.237586	0.40244	-0.187901	-0.160656	0.450124	0.1881	1.18271	-0.655419	-0.203173	0.187416	0.467432	-0.117799
f148	0.95151	1.50936	-1.12036	1.14517	1.99719	-0.565696	1.11131	-0.067718	0.553519	0.37043	-2.29912	-1.15376	-0.523867	0.0395542	-1.22982	0.188899	-0.595037	-0.000880896	-0.652545	-0.243861	-0.428296	-0.261075	0.409348	-0.676647	-0.150077	-0.761529	-0.470936	0.333891	-0.522664	0.222741	0.502862	-0.248643	0.3186	0.00630144	-0.500896	-0.842339	0.0711	0.157011	-0.660824	-0.167445	0.618582	0.697047	0.0207508	-0.850112	-0.279105	0.492089	-0.0724919	0.676389	-0.831059
f166	1.02697	1.83824	-1.40795	1.33514	3.02023	-0.596392	0.698006	0.136217	0.0638417	-0.151253	-1.63437	-0.862127	-0.247501	-0.324983	-1.53731	-1.11024	-0.335783	0.4229	-0.228189	0.115481	0.311602	0.0768929	0.590535	0.508138	0.485341	0.192506	-0.137065	-0.12627	0.539308	-0.0294726	-0.398703	0.126838	-1.06663	-0.367806	0.0510443	0.238685	0.725411	-0.259172	0.0774569	0.281789	-0.04634	-0.481121	1.07647	0.287261	0.0131109	-0.715938	0.484542	-0.468076	0.421037
f168	0.68912	1.63321	-1.08835	1.23577	2.25463	0.10031	0.251314	-0.419966	0.211016	-0.44256	-0.787869	-0.289915	0.363803	0.00178643	-0.802498	0.447453	-0.00980378	-0.421655	0.303214	-0.0181122	-0.725586	-0.0958519	-0.592917	0.377827	0.286298	-0.00804604	1.61714	-1.48084	0.767232	-0.869495	0.571126	0.391505	2.14785	0.279045	-0.29648	1.0868	-1.39579	-0.77482	0.218972	-0.317114	0.359414	-0.310154	-0.580862	-0.17233	-0.174384	0.119179	-0.276118	0.476153	0.959967
f173	0.345811	1.17773	-0.228267	1.18772	1.50293	-0.153998	-0.707718	-0.172553	-0.90448	-0.0716917	0.589524	-1.21731	3.34668	-1.55145	1.48249	1.11048	0.786066	-0.405335	-1.61216	-0.349595	-0.915879	0.30542	0.243129	-0.111087	-0.817157	0.255042	0.281181	-0.351753	-0.762978	0.414937	0.0484269	0.8814	-0.374496	0.38907	0.37301	-0.398723	-0.299792	-0.0925376	0.540112	-0.167251	0.806512	-0.199753	-0.0718696	0.476776	0.195996	0.181851	0.406433	-0.0226751	-0.0586709
f174	0.676863	1.39893	-0.623849	1.13466	2.18935	-0.447255	1.13977	0.0104599	0.439059	0.0756055	-1.64249	-1.19369	-0.322351	0.369078	-0.847493	0.0414068	-0.224268	0.00428539	-0.325493	-0.418808	-0.204314	0.197276	-0.0262022	-0.556883	-0.86684	-0.567233	-0.120777	0.70858	-1.10967	0.406441	0.213608	-0.474931	-0.0871978	0.19881	-0.0708893	-0.304218	-0.498722	-0.494528	-1.15147	-0.190768	0.361184	0.357119	-0.733667	0.386342	-0.171563	-0.172762	0.331602	-0.0911959	-1.02606
f18	1.15921	1.70454	-1.03789	1.61815	1.24546	0.421627	-0.803102	-0.028593	-1.18229	0.407239	-0.38162	-0.950937	2.66659	-1.50432	0.751962	-0.60238	-1.59154	-0.179877	1.08371	-1.1247	0.765308	-0.86014	-0.900315	0.27091	0.701075	0.172137	0.48948	0.156288	0.0933671	0.127374	-0.239653	0.0636186	-0.427467	-0.266722	-0.190219	0.457619	0.886849	-0.0868001	-0.471942	0.137318	-0.415537	0.161141	0.164121	0.435623	-0.17248	0.532295	0.133026	-0.349066	-0.114958
f182	1.05718	1.77765	-0.678188	1.32085	1.73799	-0.274372	0.27673	0.704733	-0.22302	0.14013	1.54879	1.3101	-1.02236	0.556213	0.648689	-0.366798	0.09862	-0.261427	-0.0210776	-0.0716675	0.270608	1.72423	-1.18755	-0.209626	0.321283	-0.461361	0.445416	-0.0322482	-1.2076	-1.67955	-0.584269	0.347046	0.0495255	-0.310102	-0.82867	0.671789	-0.0128891	-1.32019	-0.746987	0.373421	-0.337896	0.192623	-0.340372	-0.630823	-0.146695	-0.0212037	0.156373	-0.000439013	-0.013985
f183	-0.751785	0.343591	-0.212182	0.879047	0.779424	0.26909	0.908905	0.279874	-0.0501267	0.982005	-0.334226	-0.124653	0.0451896	0.53048	0.539653	-0.338502	0.752468	0.576298	0.147301	0.594295	-1.2409	0.96333	-0.489557	-1.34982	1.18404	0.547361	-0.43884	0.258968	0.728708	1.80149	-1.38552	-1.19603	-0.909177	-0.633799	-0.117353	0.0900315	-1.57984	0.0251918	0.679889	-0.225714	-0.0871926	0.180511	-0.125597	0.945186	-0.281024	-0.298584	0.0722708	0.457314	-0.0671442
f192	1.32727	1.49152	-0.778931	0.990066	1.72671	0.154621	0.0590307	0.363114	-0.414309	0.141799	0.865907	0.81413	-0.171539	-0.10605	1.07606	-0.613309	-0.304732	-0.157486	0.479444	0.154382	0.461334	0.503809	-0.946262	0.271475	-0.793674	-0.320632	-0.256266	-0.177551	0.482635	-0.458746	-0.147582	-0.0712863	-0.0895143	0.631128	0.0318692	-0.642164	-0.345877	0.504901	-0.217272	-0.20197	0.495064	-0.310826	0.255697	0.237062	-0.969793	0.442769	0.244635	-1.12754	0.105749
f202	1.06561	1.71821	-0.636816	0.695346	0.41158	-0.628031	1.37468	-0.502704	-0.106119	0.055221	-0.9777	-0.00194193	-0.186491	-0.645893	-0.599747	-0.0479698	0.124906	0.280043	0.0291633	0.205715	-0.0180846	-0.44508	-0.140842	-0.263685	0.000346518	0.219278	-0.0558364	0.30456	0.369053	0.107363	-0.0592916	-0.317681	-0.0841251	0.461283	-0.0434061	0.0693404	0.52956	0.181027	0.119403	-0.623837	-0.633947	-0.285734	0.179111	0.536849	0.114823	-0.0757243	-0.105664	0.0831618	0.322113
f212	1.16908	1.48397	-0.345726	0.797622	1.4377	0.00149008	0.140127	0.3815	-0.306631	-0.277294	0.625213	0.668154	-0.401728	0.317242	0.511901	0.160936	-0.757878	0.441776	0.288224	-0.429012	0.230359	-0.0654623	-0.297958	-0.194079	-0.404678	0.315004	0.659159	0.443081	-0.243524	0.0416689	0.0594784	-1.20477	0.867132	-0.494486	0.790941	0.128713	-1.04805	0.428116	-0.0860393	1.78097	-0.356383	0.400166	-0.125211	-0.607904	0.226134	1.05628	-0.040237	-0.0266126	0.183863
f215	1.76494	1.71622	-0.267513	0.789702	1.29887	-0.127341	0.128458	0.00805477	-0.645073	-0.115977	0.951506	0.721123	-0.491066	0.724992	0.540204	0.606999	0.353839	-0.285884	0.116839	0.0472484	-0.609707	-0.371693	0.634835	-0.373941	0.139372	-0.212507	0.574675	0.154919	0.276737	0.273241	0.380474	0.0340111	0.322841	0.188762	0.370537	0.362509	-0.312977	-0.039321	-0.11157	0.00643082	0.237538	-0.675921	-0.327439	1.13336	1.11754	-0.277474	0.195989	0.324192	-0.916089
f220	0.158651	1.50348	-0.365607	1.36779	1.83917	-0.0231433	0.17703	-0.329495	-0.306014	-0.134844	0.184736	-0.483385	1.30808	-0.762317	0.219326	0.471259	1.34395	-0.0133854	-1.20723	0.143536	-0.975684	0.273232	-0.605973	0.266034	-0.184841	0.635775	0.371286	-0.963395	0.130477	-0.806948	-0.477864	-0.38103	0.213873	-1.63478	0.31407	0.883133	0.99905	0.191271	0.233754	-0.453883	-0.186901	0.490126	-0.330663	-0.0671762	0.464601	0.774749	-0.783718	0.31669	0.762733
f221	1.24279	1.87786	-0.365394	-0.999607	1.26437	-0.233256	0.976135	-0.289741	0.129392	-0.19334	-0.97063	-0.340488	-0.142569	0.442462	-0.566116	0.187191	-0.404455	0.685663	0.147108	-0.613229	0.129404	0.372553	-0.155452	0.159423	-0.61999	-0.388626	0.424677	0.433945	-0.784326	0.523123	0.244072	-0.919815	-0.318408	0.428557	-0.960868	-0.713578	-0.187227	0.0571129	-1.39377	-0.564465	1.16459	0.755961	-1.91937	0.559306	0.348739	1.02062	-0.0580483	-0.161775	-0.827598
f222	1.5195	1.35142	-1.13331	0.981925	2.084	-0.519387	0.929379	-0.103202	0.0553668	-0.0660333	-1.33469	-0.0439661	-0.121541	-0.218212	-0.626161	-0.208198	0.653682	0.244391	-0.00172173	0.487187	0.111247	0.00894155	0.224315	-0.587336	0.127856	0.189328	-0.234133	0.782877	0.226479	0.261844	-0.133753	-0.0915135	-0.799595	0.276593	-0.0854052	0.0446445	0.435551	0.0224307	0.121398	-0.360795	-0.319382	-0.520479	-0.0388573	0.470012	-0.110381	-0.280956	-0.547111	-0.441577	0.366304
f224	0.708303	1.12234	-0.126614	0.834208	0.542039	-0.211729	-0.679345	0.28919	-0.922371	0.25147	-0.205113	0.0327224	0.37615	-0.0655751	0.152527	0.298533	1.37331	-0.0470332	-0.579937	0.380091	-0.802459	0.187613	0.122288	-0.0292899	0.307564	0.269404	-0.617571	-0.405708	0.353947	0.193236	0.121581	-0.969861	0.0716365	-0.257794	0.0888542	0.135621	0.824411	0.438068	0.0290491	0.429197	0.351832	-0.171949	-0.142917	-0.266536	0.639984	0.574108	-0.675063	-0.836591	-0.763981
f227	-0.365974	0.558878	0.820646	1.05186	0.688221	-0.499553	0.243658	0.603675	-0.382417	-0.188462	0.152221	0.0218008	-0.0717794	0.161092	0.44909	0.132809	0.0462184	0.139973	0.0159406	-0.129699	0.676896	0.176153	0.37053	-0.384102	-0.38548	-0.0291368	0.222642	-0.531533	-1.70205	0.860586	-0.506296	-0.402359	-0.800199	0.317191	0.00342766	-0.284854	-0.380963	0.129794	0.693809	0.190598	-0.360961	-0.367245	0.675279	0.286569	-0.105232	-0.329702	0.14838	1.37966	-0.0262383
f228	1.40759	1.68973	-0.604432	0.473733	1.3614	-0.032955	0.0257711	0.298766	-0.425829	-0.479729	1.87667	1.42749	-0.740041	0.685617	0.17573	0.809365	0.03284	0.253082	0.141822	-0.993276	-0.893251	-2.2925	2.66052	0.619223	1.62657	0.43822	-0.49361	0.59716	-0.721281	1.14203	0.951294	0.302409	0.427704	-0.610783	-0.0291525	0.536262	-0.907436	0.0215104	-0.0652537	-1.83501	0.648802	-0.477323	0.402059	-0.664854	0.0939383	1.24788	1.11199	-0.093893	0.605227
f231	1.05497	1.80163	-0.175416	0.180109	1.06515	0.110569	0.446792	0.0893933	-0.247874	0.652131	0.31076	0.733237	-0.58462	-0.140567	0.503716	-0.0390685	0.217478	0.0409884	0.65444	0.123034	-0.0234553	0.75018	-0.319391	-0.230743	0.324685	-1.15676	-0.164151	0.106076	-0.368617	-0.407648	-0.283083	0.827846	-0.73119	-0.335533	-0.576697	-0.449996	0.182638	0.186269	0.307368	0.0454018	0.0521647	-1.00305	0.109605	0.0608044	0.0524065	-0.625593	0.554677	0.46025	0.0271581
f233	1.08476	1.808	-1.5176	1.25936	2.93088	-0.321659	0.746051	-0.268718	0.201771	0.0745908	-1.69227	-0.885858	-0.222577	0.0482547	-0.932076	-0.913483	-0.261546	0.74035	-0.146267	-0.281359	0.508291	0.0182162	0.307417	0.752517	0.425486	0.0728703	-0.172672	0.262143	-0.0726719	0.0480971	-0.084427	0.337457	-1.0755	0.377102	0.228541	0.0806235	1.25588	0.259353	-0.681272	-0.0586985	-0.104242	0.401377	-0.250642	0.504691	0.231702	-0.246571	0.00127288	-0.45386	-1.00026
f235	1.26552	1.80174	-0.403877	0.533679	1.23208	-0.467829	0.476155	0.249869	-0.223365	0.35609	0.740143	0.722338	-0.617136	0.510419	0.968252	-0.0505449	-0.15748	-0.549194	0.624124	0.418354	0.270027	0.65229	-0.954939	0.447354	-0.527308	-0.82927	-0.0761934	0.121363	-0.4863	-0.0541258	0.0257627	0.478453	-0.34408	0.511169	0.0934546	-0.765453	0.238445	0.647754	0.588495	0.0992823	-0.167999	-0.0487955	-0.268726	-0.390695	0.721322	-0.714429	1.20303	0.867427	-0.381938
f237	1.14507	1.4452	-0.762896	1.12746	1.52799	-0.134219	0.0752866	0.543242	0.160127	0.335894	1.25667	0.848627	-0.405789	0.228799	0.847982	-0.286612	-0.229175	0.00622819	0.214959	-0.10585	0.208257	0.883545	-0.880984	0.337179	-0.0599925	0.359586	0.0946269	0.291691	-0.303496	-0.371624	-0.691376	0.0977639	0.516019	-0.309333	-1.25269	-0.596644	-0.623291	0.153831	-0.106636	-0.03241	0.608717	-0.177524	0.0350128	-0.741629	-0.507164	0.476078	0.111834	-1.39425	-0.113327
f240	0.387692	1.02827	-0.930455	0.875515	1.88401	0.0595901	0.375137	-0.557696	0.212789	-0.103397	-1.17873	-0.451071	0.0251951	0.151413	-0.808324	0.794704	-0.205245	-0.00800494	0.414372	0.441748	-0.637453	-0.139621	-0.162048	-0.228922	0.380899	-0.272264	1.4215	-1.41902	0.446979	-1.17384	0.527709	0.645426	2.41982	0.221042	0.52127	1.01294	-1.2735	-0.508687	0.36662	-0.14051	-0.00688346	-1.04705	-0.325595	0.344653	-0.0695866	-0.493451	-0.0884402	0.324033	1.11203
f241	0.727943	1.60929	-0.195681	1.25325	1.13293	-0.317527	-0.179624	0.693003	-0.315035	-0.292457	0.453565	0.378798	-0.472743	0.543016	0.54091	-0.0995004	-0.577312	-0.0436986	0.349679	0.32387	0.511008	-0.0747472	-0.330894	0.095956	-0.76376	-0.0517583	0.505389	-0.257205	-0.237916	0.287008	-0.128022	-0.774909	1.28809	-0.825554	-0.19404	-0.428857	0.025081	0.922537	0.358539	1.30441	0.577397	-0.24812	1.02723	0.258474	0.0534154	-0.00668807	0.0312197	-0.0772704	-0.639332
f243	3.41178	-0.519337	-0.382186	0.487195	0.296617	0.224459	0.207333	0.569375	-0.156112	-0.101196	0.703636	0.57514	-0.23271	0.447089	0.0713807	0.368579	-0.107393	-0.24041	-0.0233237	-0.220255	-0.271126	-1.56744	1.27065	-1.35916	-1.06699	0.0260227	0.43535	0.0688907	0.446273	-1.19487	-1.4152	-0.482925	-0.88438	0.489757	-0.59196	-0.715042	0.153943	0.418969	0.0778625	-0.194558	0.148877	0.886147	-1.34199	-0.101535	-1.13129	0.0889361	-0.174213	1.0363	-0.354345
f244	1.20775	1.76604	-0.735682	1.01572	1.3987	-0.425233	0.191359	0.719178	-0.375156	-0.11631	1.12306	1.21882	-0.550986	0.579203	0.205506	0.018476	0.584438	-0.496449	-0.314385	-0.0896677	-0.119026	0.66672	-0.605136	-0.287173	-0.1325	-0.594261	-0.140694	0.32932	-0.799379	-0.133045	0.414393	0.351214	-0.577438	-0.240921	0.171576	0.294847	0.416243	-0.190808	-0.570779	0.246633	-0.0502129	0.308868	0.586412	0.0152695	-0.567089	-0.0577292	-0.367466	1.0455	-0.0727253
f245	0.852235	1.61668	-1.0575	0.860761	1.76376	-0.0185878	0.237693	-0.232367	-0.0175994	-0.0471871	0.0179427	0.196342	-0.195078	0.0834183	-0.326527	-1.08863	0.205595	0.448219	0.531839	0.177381	0.0796495	0.00562007	-0.373039	0.515622	0.0812067	0.984154	-0.376575	-0.161783	0.0135431	0.280488	-0.381916	-0.0369028	0.00342555	-0.952086	0.246283	-0.116608	0.450446	-0.0910722	0.448291	0.513024	0.365932	0.2802	0.10765	-0.21742	-0.0545439	-0.0549728	-1.78779	0.0470644	0.911973
f249	0.679879	1.35648	-0.374088	0.642355	1.11553	0.193329	-0.0703544	0.0452422	-0.34726	0.421886	0.222274	0.124991	-0.653809	-0.600058	-0.0108258	-0.309163	-0.540248	0.0973248	0.113209	0.448088	-0.19177	-0.194641	0.538198	0.115309	0.391515	-0.017687	-0.494966	0.210031	-0.0455384	0.608049	0.160421	-0.291322	0.782309	0.327549	-0.0103475	-0.457502	-0.159148	-0.459397	0.886137	-0.176406	-0.129254	-0.145915	0.277413	-0.377366	0.489682	-0.0610918	-1.28266	0.463171	-0.251268
f252	1.41518	1.95749	-0.306029	0.216372	0.387235	0.0305701	-0.046171	0.307087	-0.00794418	-0.0460596	0.0363569	0.525313	-0.659077	0.271164	0.322408	0.463296	0.39801	-0.271219	0.036152	0.0975253	0.0432004	-0.639871	0.339997	-0.345708	-0.460345	0.0811378	0.698754	0.671025	-0.122995	0.676533	0.177593	-0.276887	0.222481	0.289148	-0.0243367	-0.551602	0.473177	0.12774	0.805536	0.831931	-0.983595	-0.00967043	-0.710174	0.372614	0.114804	0.200658	0.141611	0.0662883	0.752089
f256	1.00787	1.99855	0.272692	-0.733998	1.19643	-0.0397811	0.36341	0.112114	0.0182924	0.561226	-0.240492	-0.152394	-0.155689	0.186524	-0.00491528	0.355666	0.0110116	0.280964	-0.397969	-0.063679	0.257421	0.103131	-0.0784916	0.22869	0.0789408	-0.516963	-0.219088	-0.955888	0.671725	0.884005	0.465643	0.110164	-0.718737	-0.261292	0.134056	0.300622	-0.301736	1.01012	-0.159182	0.199984	-0.0881429	-0.587578	-0.281375	0.0750284	-0.181396	0.170547	-0.13621	0.373559	0.410701
f257	0.966111	1.33102	0.0625458	-0.0320971	0.468406	0.0297797	0.00183008	0.0680687	-0.122221	0.341345	0.168315	-0.0815797	1.23328	-0.343053	0.509064	0.470298	1.1902	0.173109	-0.697728	0.385716	-0.488028	0.598809	-0.399127	0.148496	-0.293454	0.139172	0.227565	-0.432925	0.486461	-0.269353	0.598388	-0.0176461	0.236675	-0.840482	-0.391291	0.194193	0.607527	-0.135844	1.16198	0.185493	-0.770237	-0.0378075	-0.779526	-0.674	0.888903	0.639865	-0.786229	-0.47824	0.375475
f259	2.81259	0.310577	-0.104485	0.268088	-0.221859	0.0904354	-0.569131	0.0296617	-0.234598	-0.433483	0.521296	-0.72403	-0.40543	0.149437	-0.410039	0.624214	-0.0488004	-0.346571	0.249047	-0.0766499	0.38762	-0.0741901	0.317422	-0.525506	0.346678	-0.874834	-0.141201	-1.19088	-0.0207787	0.224686	-0.557409	0.306486	0.344751	0.0647212	-0.128749	-0.222132	1.06029	0.905665	0.0465142	-0.629754	-1.27346	-0.378699	-0.202863	1.14078	1.20073	-0.23709	1.05513	-1.78961	0.156047
f289	1.24868	1.87198	-0.659169	0.996558	1.70528	-0.364532	0.243194	0.184044	0.0763453	0.456892	1.08132	0.850951	-0.756499	0.0637763	0.597525	0.00485506	0.349203	-0.638965	-0.247134	-0.139258	-0.00638271	0.726731	-0.610906	-0.26692	0.17113	-0.94271	-0.302414	-0.0864565	-0.447324	-0.658726	-0.187678	0.860418	-0.812055	-0.452391	0.0366945	0.446721	0.60844	0.420498	-0.598254	-0.795673	-0.414199	-0.499296	0.0286728	0.194286	-0.613855	0.426002	-0.00185161	0.314355	-0.0629391
f300	1.25572	1.43181	0.141982	1.14008	0.514266	0.699326	-1.47327	0.00144325	-1.38325	0.370088	-0.050772	-0.442228	2.04161	-1.46944	1.35113	-0.390715	-2.19857	0.0287409	1.34605	-0.879582	1.00732	-1.05907	-0.135452	-0.538547	0.856621	-0.231947	0.539476	0.996794	0.563357	0.163808	0.0563151	-0.0612033	0.347053	-0.282198	-0.45456	0.0456337	-0.168203	-0.1754	-0.113425	0.0442532	-0.152427	-0.154643	0.315946	-0.251432	-0.13386	-0.994864	0.357547	0.335914	0.119763
f302	1.27208	1.76439	-0.802144	1.12485	1.60382	-0.211276	0.0724447	0.2458	-0.468101	0.305679	1.51379	1.25944	-0.393258	0.302778	0.31428	-0.00728496	0.805476	-0.36559	-0.355811	0.449039	-0.485556	0.917951	-0.721135	-0.0148585	0.327862	-0.570993	-0.0273998	0.637272	-0.629085	-0.784277	-0.272337	0.501714	0.437606	-0.469052	-0.653894	0.155774	0.639604	0.360206	0.432177	-0.486393	-0.361873	0.451753	-0.055646	-0.34291	0.162052	0.584892	0.454887	0.131192	-0.453628
f306	1.36462	1.5831	-0.694805	0.972075	-0.113222	0.122673	-0.709194	0.0185169	-0.995074	0.285199	-0.697511	0.395146	-0.418265	0.0255763	-0.151535	-0.23809	0.206601	0.425299	0.445545	0.384555	-0.211493	0.114699	-0.123739	-0.128812	-0.377474	0.407855	0.836764	0.756038	0.59877	-0.526705	0.647941	-0.0682024	-0.231026	0.227146	-0.299486	-0.0244297	-0.456988	-0.0551267	0.451679	-0.120685	-0.590926	-0.668925	0.0688479	0.371793	0.503343	-0.0750451	-0.676718	-0.482117	0.399233
f310	1.81369	1.99038	-0.424624	0.902298	-0.636841	-0.127139	-1.03678	-0.089764	-0.592524	-0.205107	0.310425	0.441476	-0.882964	0.442938	0.28215	-0.276099	0.655896	-0.0954368	0.199555	0.103358	-0.539484	0.214925	0.681576	0.304877	-0.33782	0.231564	0.696955	0.326789	0.625682	-0.483382	1.12718	0.691418	-0.969007	-0.0538244	1.21655	0.019242	-0.429052	-0.237579	-0.68391	0.260005	0.0987446	0.492199	1.04509	0.87119	0.646102	-0.596505	0.0624854	0.315147	-0.117031
f314	1.2161	1.54671	-0.975848	1.02622	1.81429	-0.24884	0.68737	-0.186042	0.271976	-0.287952	-1.52982	-0.478315	-0.396398	-0.335902	-0.843501	-0.201996	0.304765	0.200786	-0.131157	-0.0887171	-0.035083	0.298171	0.398192	-0.0715947	0.286407	-0.202549	0.179679	0.153207	0.634354	-0.396855	0.130252	0.503808	0.13828	0.174525	0.281351	0.380921	0.160249	0.169663	0.550988	-0.235546	-0.537639	-0.723363	-0.469108	0.1391	0.414777	-0.926791	0.464768	-0.197715	0.722349
f315	1.1263	2.05079	-1.23268	1.60192	2.92752	-0.542588	0.836197	-0.155854	0.177972	0.241122	-1.57131	-1.16859	-0.447458	0.045939	-0.602507	-0.53849	-0.152388	0.119113	-0.448876	0.0447138	0.31426	-0.336307	0.308495	-0.46361	0.046259	-0.0683852	-0.513395	0.812126	-0.334915	0.0844873	0.438179	-0.0465483	-0.905218	-0.146626	0.59857	0.358714	0.923281	0.527339	0.141814	-0.239282	-0.221992	0.667434	-0.0153013	0.709517	0.078501	-0.488101	-0.0509692	-0.552486	-0.461351
f316	1.44094	0.858659	-0.75512	1.26453	2.29816	-0.551585	0.994219	0.349713	0.50036	0.356821	-2.1586	-1.04269	-0.411566	-0.467174	-1.67719	0.126896	-0.0942701	-0.845119	-0.431942	-0.389834	0.14553	-0.333575	0.237323	-1.4083	0.367751	-0.639302	-0.277347	0.0253144	0.194562	-0.635484	0.415675	0.503142	0.822325	-0.330297	0.2218	-0.534237	0.0689046	-0.459763	0.333678	0.260374	-0.089371	-0.248055	1.43418	-0.884842	-0.470931	-0.400028	0.62787	0.0128712	1.70743
f318	0.67709	0.677437	-0.349624	1.07343	1.48879	-0.729702	0.241764	-0.0248169	0.378444	0.375343	-1.26068	-0.469945	-0.106114	-0.475314	-0.501865	0.551259	0.460909	-0.916272	0.350557	0.0394993	-0.332939	-0.218799	-0.82044	-0.690556	0.0769159	0.565443	0.236721	-0.716699	-0.308663	-0.505294	0.0450776	-0.0530414	0.603113	-0.58247	0.253888	-0.359598	-0.226806	-0.77968	0.690038	-0.919012	-0.802606	0.0522076	-0.387922	-0.110858	0.705311	1.07559	0.192558	0.518517	0.0387077
f319	0.506174	0.655952	-0.580358	1.07374	1.87298	-0.783248	1.14649	0.462133	0.20132	0.204842	-2.18366	-1.34433	-0.530607	-0.487225	-0.95034	0.44634	0.290484	-0.854384	-1.05459	-0.234696	0.111026	-0.41911	0.468567	-1.64344	0.176348	-0.151616	-0.325686	0.407856	-0.199759	-0.445809	0.490125	0.845376	0.5511	-0.272262	-0.0958577	-0.69796	0.117695	-0.132183	0.173738	0.996432	0.429089	0.224609	1.7868	-1.18666	-0.485872	0.24485	0.761206	0.07713	0.633444
f320	0.542953	0.367004	-0.527626	-0.0751674	0.950261	-0.978554	0.773127	0.356807	0.224668	0.374824	-1.37072	-0.936432	-0.611596	-0.206801	-0.568244	0.211005	0.347636	-0.250802	0.152932	0.289919	0.644459	-0.406153	0.072232	-1.00952	0.117273	0.592285	0.635219	-0.179592	-0.383547	-0.126945	-0.312715	0.195744	-0.168628	-0.446	0.129288	-0.720257	-0.147329	0.289594	0.592468	0.0584498	-0.723822	-0.844748	0.620178	-0.347933	1.04222	-0.226547	1.02479	0.0464395	0.715044
f335	1.41759	1.71478	-0.639082	0.615418	1.35275	-0.025546	-0.0131677	0.300907	-0.257018	-0.617021	1.53666	1.28951	-0.793586	0.586876	0.497217	0.694409	0.18792	0.298498	0.037827	-0.992849	-0.693011	-2.32625	2.65294	0.818616	1.31203	0.407418	-0.549878	0.617009	-0.668887	1.2437	0.963302	0.427774	0.0644925	-0.448142	0.0253485	0.60865	-0.59197	-0.00281641	-0.0915459	-1.67789	0.614405	-0.526937	0.277408	-0.589014	-0.0372034	1.15732	1.44925	0.0457942	0.79265
f343	1.23806	1.84037	-0.638853	0.831397	1.68237	0.0275553	0.155782	0.184546	-0.330637	0.151578	1.0055	0.895159	-0.656427	0.215658	0.522386	-0.228477	0.387523	-0.5678	0.240904	0.150055	-0.168223	0.826348	-0.97168	-0.446026	0.517471	-0.9258	-0.712641	0.16333	-0.571581	-0.181726	-0.443825	0.921985	-0.716968	-0.144642	-0.300289	1.16372	0.571643	0.620676	-0.141774	0.542776	0.365284	0.444071	0.315871	0.135213	-0.305443	0.692871	0.0134273	0.688525	0.419913
f351	0.863185	1.41461	-0.451065	0.918836	1.44185	-0.272127	0.222872	0.482788	-0.589668	-0.19623	0.707308	0.405751	0.186013	0.276128	0.507985	0.339112	-0.657571	0.408157	0.633221	-0.103216	0.350086	-0.442202	0.42659	-0.50448	-0.307798	0.239939	0.545086	0.176438	0.199255	-0.103475	-0.287855	-1.19199	0.764699	-0.0596451	-0.656049	-0.438378	-0.00348768	0.550116	0.150595	0.892675	0.26136	-0.850584	-0.469409	0.360394	-1.10575	0.702348	-0.52384	-0.51164	-0.112363
f357	1.43399	1.71787	-0.458636	0.887639	1.22647	-0.124858	0.314484	0.558663	-0.532271	-0.0436466	1.20935	0.912712	-0.531773	0.418899	0.0909113	0.729386	0.1113	-0.50359	0.303233	-0.119702	0.0367513	-1.16292	0.831494	-0.294212	0.27876	0.446703	-0.284684	0.114122	-0.210633	0.804762	0.0261112	-0.37588	0.329523	-0.628685	0.570897	-0.431352	0.121622	0.204594	0.370165	0.220177	0.191809	-0.452705	1.11899	-0.217518	0.300515	-0.579305	-1.71399	-0.401875	-1.11309
f358	1.20509	1.64312	-0.776541	1.02307	1.50187	-0.251211	0.154713	0.457495	-0.428448	0.067806	1.03287	0.587763	-0.514364	0.681968	0.206826	-0.368203	-0.441369	0.46547	0.510371	-0.0850954	-0.156611	-0.319202	0.331526	0.225995	0.238816	-0.471161	-0.284319	0.45662	-0.582553	0.448853	0.123662	0.0233323	0.359717	0.856392	0.264926	-0.35358	0.287331	-1.24134	-0.130973	0.152793	0.291613	-0.150321	-0.140469	0.637884	1.4342	-0.285933	-0.718142	-1.17927	0.51493
f374	0.129226	1.20359	-0.191059	1.15621	1.58671	-0.23339	-0.584642	-0.213625	-1.03129	-0.132303	0.549236	-1.32361	3.66734	-1.65475	1.31821	1.137	0.678897	-0.508838	-1.41963	-0.461879	-0.803039	0.466617	-0.106376	-0.155796	-0.670927	0.526994	0.21016	-0.436984	-0.75678	0.372506	-0.106409	0.813551	-0.359639	0.214841	0.485716	-0.362163	-0.307761	0.0368943	0.616093	-0.329984	0.904104	-0.0806452	0.0599654	0.674453	0.533564	0.471709	0.598583	0.112984	0.0980112
f38	1.73316	1.7373	-0.663562	1.02943	-0.245644	0.0443515	-0.639193	-0.0150093	-0.456295	0.271839	-0.107549	0.231972	-0.574099	0.354372	-0.00912608	-0.21226	0.394794	-0.00437776	-0.385716	-0.112317	-0.160173	0.673908	-0.123791	0.658115	-1.23685	0.74326	0.989924	0.318165	0.622337	-0.369993	1.42044	0.251902	-1.23548	-0.233042	0.105027	0.21186	-0.462613	-0.285424	-0.366568	-0.234207	0.346779	0.86295	0.213889	1.71044	0.815167	-0.209092	0.512311	0.970464	0.728572
f380	1.29116	1.74816	-1.41679	0.859195	1.69547	-0.23603	0.397599	-0.0338759	-0.0384789	-0.338168	-0.132079	0.387618	-0.115097	-0.11204	-0.132069	-0.982273	-0.465312	0.587347	0.0887161	-0.0224512	0.261093	-0.029245	0.994168	2.84235	0.36535	1.17156	0.16651	-1.54296	0.0892971	0.146635	-1.11785	-0.698943	-1.09151	0.0822746	-0.041105	0.671557	-0.635027	-0.556944	0.00154328	0.64509	-0.251938	0.020034	0.150386	-0.0856029	0.275546	0.037844	0.68812	0.122856	-0.770436
f395	0.790594	1.59398	-1.7707	0.94599	2.3247	-0.386007	0.391891	-0.0110294	-0.107467	-0.12186	-0.604736	-0.126456	0.152557	-0.549326	-1.05451	-1.31327	-0.922286	0.738227	0.380875	-0.194044	0.68615	-0.239642	0.848654	2.8437	-0.0183687	0.788857	0.265817	-1.72829	0.196803	-0.130232	-1.06905	-0.382631	-1.10198	0.125921	-0.0533916	0.000733715	-0.256043	-0.682094	-0.000275439	0.798899	-0.33004	0.249052	1.05512	-0.0966619	-0.391761	-0.179443	0.327681	-0.0623077	-0.342442
f4	1.11523	1.50574	-0.939054	1.25438	2.5188	-0.446199	1.20505	0.101012	0.394146	-0.106375	-2.01551	-1.35887	-0.494312	-0.038671	-1.17754	0.285094	-0.35365	-0.096216	-0.702488	-0.487473	-0.142579	-0.115643	0.0560985	-0.461365	-0.32801	-0.487383	-0.0350188	0.657151	-0.737373	-0.112922	0.440477	-0.253015	0.424371	0.0758123	-0.0358839	-0.346934	0.38967	0.337334	-1.16675	-0.235441	0.618338	0.548351	-0.891602	0.448329	-0.493447	0.879269	-0.387029	-0.426811	-0.390409
f40	1.45463	1.6297	-0.419614	0.36108	1.43126	-0.151657	0.341892	0.356207	-0.11449	0.358473	0.921215	0.528424	-0.0888037	0.707723	0.943972	0.0423099	0.0549609	-0.113805	0.421449	0.442673	0.0326842	0.119394	-1.05505	-0.245918	-1.15325	-1.23558	-1.55003	-0.396587	2.34925	-0.188166	0.855745	-1.04105	-0.0051778	2.79133	1.27693	0.0539962	0.278356	0.729961	0.740513	-0.352817	0.456853	0.675479	0.700643	-0.80474	-0.109822	0.167217	0.289638	-0.65998	0.292712
f45	1.17216	1.4671	-0.465507	1.08527	2.0296	-0.150443	0.268004	0.425079	-0.0230143	0.254541	1.14993	0.734744	-0.106202	0.489248	1.26158	-0.251566	-0.319254	-0.462642	0.290598	0.547287	0.445707	-0.0260264	-1.08833	-0.0499096	-1.295	-1.08868	-1.68389	-0.502339	1.95767	-0.584372	0.610235	-1.09187	-0.352882	2.72895	1.07163	-0.373268	0.182296	0.449557	0.643802	-0.767641	0.682969	0.192133	0.839059	-0.313406	-0.163794	0.400772	0.772911	-0.513986	0.296952
f48	1.12317	1.57985	-0.707337	1.42656	1.26769	0.0246388	-0.907967	-0.140021	-1.48109	0.377681	0.158865	-0.885922	2.74159	-1.7435	1.3928	0.0570944	-1.00622	-0.535605	0.516273	-0.787072	-0.0258812	-0.491347	-0.893381	0.157246	0.716183	0.0144986	0.697904	0.0810192	-0.113708	-0.177071	-0.257101	0.516767	-0.388069	-0.103821	0.224032	0.677322	0.68755	0.548322	-0.200449	0.146108	0.198083	0.0843111	0.599805	1.00162	0.339963	0.854411	-0.189213	0.321764	-0.132244
f54	1.89264	0.36388	0.242692	0.543873	0.586844	-0.298443	-0.567232	-0.595717	-0.0278608	-0.342056	3.49428	-3.33525	-1.24886	0.969825	-0.679021	0.226286	-1.06588	-0.663773	-0.418889	0.501127	1.45699	-0.142547	-0.516829	-0.0497762	1.25695	-0.0229077	-1.46719	0.315555	0.719408	-0.186134	0.112423	1.44228	-0.341896	-1.08883	0.857228	-1.18041	-0.280457	-0.918068	-0.479542	0.79243	0.544539	-0.154185	-1.20347	-0.160601	0.0130878	-0.0915194	-0.422813	0.35232	-0.237984
f58	1.16577	1.86482	-0.907082	0.841588	1.76088	-0.20287	0.570484	0.101213	0.128037	0.176086	-0.302462	0.303083	-0.41239	-0.0305161	-0.0567814	-0.29546	-0.361774	0.145416	0.269757	0.1329	-0.248866	0.14857	-0.349484	-0.317368	-0.320385	0.130019	-0.130761	-0.436772	1.14807	-0.199572	0.72582	-0.133639	0.702293	0.0404833	0.888209	0.689794	0.0882646	0.861215	1.11967	-0.413773	0.407241	0.272794	0.0357286	-0.0384897	0.00198461	-0.419206	0.0228897	0.634177	-0.123746
f62	1.94517	-0.452775	0.191423	0.779261	0.176302	-0.104772	-0.798468	-0.0819391	0.571597	-0.216131	2.36543	-2.49574	-0.536614	0.949392	-0.299853	0.706995	-1.2145	-0.401269	-0.0551938	0.662795	1.41496	-0.449898	-0.923828	-0.183505	0.650523	-0.832276	-1.80653	0.117848	0.529724	-0.360053	-0.278927	0.911823	-0.917425	-1.20019	2.75686	-0.850075	-1.74399	-0.230313	-1.24684	1.48183	0.942139	-0.477832	-0.669738	0.50941	1.78362	0.369517	-0.108801	-0.64992	0.767182
f65	1.52903	1.94962	-1.18682	1.07193	-0.243309	-0.465939	1.08726	-0.110584	0.198989	-0.319377	-0.251988	0.230667	-0.0259364	-0.301664	-0.280844	-0.424523	-0.640984	0.630942	0.256619	-0.0694415	0.742381	-0.0200815	0.279498	2.63126	-0.489884	0.912205	-0.115856	-1.44267	-0.0699531	0.392705	-1.22296	-0.510231	-0.686523	0.40623	-0.146624	0.342847	-0.547609	-0.336988	-0.112144	0.780798	-0.0908076	-0.0100495	0.535916	-0.29411	-0.0765046	0.307981	0.0923369	0.319541	-0.453467
f66	1.62487	1.78294	-0.0791452	0.506395	0.222781	0.31704	-0.0915548	0.618415	-0.328204	0.0434611	0.748993	0.585894	-0.405124	0.554136	0.717716	0.471122	0.335932	-0.299284	-0.474404	-0.0232087	0.0569447	-0.78454	0.499937	-0.0465776	0.278332	0.519174	0.539557	0.635581	-0.344065	0.485379	0.0875875	-0.186202	0.413605	0.286968	0.492279	0.476595	0.229616	-0.0139036	1.12034	1.93127	-1.17054	0.79661	-1.37921	0.331872	-0.562527	-0.791341	0.0912944	-0.302084	0.116492
f73	0.913207	1.61929	-0.544862	1.06136	1.82612	-0.424387	0.271666	0.706635	-0.18516	0.347267	1.59871	1.47959	-0.889082	0.590805	0.0641577	-0.513365	0.535437	-0.29963	0.129782	0.170091	0.222417	1.67516	-1.41199	0.162145	0.562381	-0.226415	0.208596	-0.14992	-1.11666	-1.44302	-0.635502	0.750046	-0.257412	-0.267812	-0.888581	0.3016	0.366242	-0.827599	-0.495068	-0.385166	-0.646037	-0.198602	-0.553927	-0.45462	-0.190666	-0.356413	0.332326	-0.0751571	0.129179
f75	0.844497	1.07951	-0.552463	1.10301	0.233162	0.0984739	-0.736173	-0.104493	-0.45529	0.606475	-0.193105	0.18249	0.234797	0.611692	-0.595251	-0.0790832	0.287107	0.361204	-0.130337	0.103222	-0.104716	0.220299	0.211582	0.500567	-0.33951	0.456135	0.342384	-0.130283	0.295426	0.135929	-0.0680086	0.358792	-0.670612	-0.101017	0.35115	0.0464088	-0.840886	0.135383	-0.206037	-0.447452	-0.464879	0.390124	-0.441151	-1.13473	0.0502453	0.0769655	-1.31119	-1.27962	0.227313
f77	1.20598	1.92111	-1.13167	1.18737	2.24336	-0.145902	1.04795	-0.293061	0.388059	-0.110249	-2.17013	-0.565971	-0.732494	0.290052	-1.08307	-0.0823208	-0.66183	0.33622	-0.285939	-0.0688725	-0.196975	-0.174548	0.346665	-0.185831	-0.319712	-0.448664	-0.0535144	0.341392	-0.62984	0.237011	0.933942	-0.414122	0.383111	0.612353	-0.0957133	0.0422525	-0.110482	-0.0435497	-0.998003	-0.135505	0.763049	0.653734	-0.990243	-0.0941308	-0.136626	-0.0879142	-0.244871	0.319101	-0.806516
f78	0.68613	1.16474	-0.0591613	1.06998	1.51039	-0.224559	0.34492	0.194247	-0.258388	0.173273	0.380809	0.216451	-0.261449	0.140638	0.261902	-0.0734216	-0.465747	-0.429835	0.577521	0.202283	0.117037	0.495051	-0.152056	-0.270997	-0.351909	0.324316	0.777907	0.554923	-0.464474	0.412521	0.181417	-0.466716	0.371941	0.54211	-0.895105	0.2404	-1.07476	-0.606506	0.238453	-0.160391	0.960989	-0.437288	0.0442428	0.220531	0.317014	-1.52471	-0.658932	0.0536692	-0.0323683
f79	1.47225	1.75985	-0.380448	0.639628	1.06341	-0.0315668	-0.199501	0.230457	-0.286067	-0.0838368	1.21703	0.816641	-0.131828	0.496158	0.0350869	0.450647	0.178901	0.168694	0.00853003	-0.184518	-0.126453	-0.567324	1.04271	0.368292	0.255023	0.145392	0.431327	-0.183144	-0.209177	0.0228283	0.274894	-0.112759	0.976618	-0.0344968	0.321731	-0.0451544	0.748473	-0.518427	-0.126714	0.0687575	-0.391595	-0.225024	-0.193011	0.408844	0.278204	-0.846687	-1.0491	-0.75816	-0.787692
f86	1.16324	1.72477	-0.856186	1.1199	1.8724	0.0362002	0.162243	0.461953	-0.0725066	0.0761382	1.27437	1.09347	-0.496905	0.0955197	0.424046	-0.486645	0.555485	-0.00942399	-0.100277	-0.172611	-0.252649	0.984166	-0.413505	0.404836	0.71989	0.0746085	-0.148233	0.270175	-1.00525	-0.313316	-0.157745	0.420261	0.391547	0.462857	-0.0817765	0.315446	0.0626486	-0.274118	-0.409548	-0.329636	0.221111	-0.132215	-0.367514	-0.390129	-0.649139	-0.898568	0.517875	0.402838	0.186175
f175	2.65045	0.577072	-0.313956	1.09217	-1.67303	0.383714	-2.82469	0.106149	-1.349	0.759869	-0.735662	-0.49209	-0.218411	0.0451854	-0.404844	-0.0868889	0.299535	0.0961689	-0.0362264	0.205888	-0.132128	0.141248	-0.0543238	-0.0758154	-0.00217236	0.203571	-0.304975	0.0531382	-0.137177	0.0276299	-0.344325	0.271261	0.231839	0.25031	0.0309257	-0.150426	0.0382581	0.485986	-0.0522065	0.0678191	0.117424	-0.559414	-0.261037	-0.613959	-0.613529	0.0295456	-0.421664	-0.780186	-0.312902
f178	2.52049	1.5281	-0.301704	0.919815	-2.25259	0.6879	-2.50079	0.135582	-1.49065	0.864138	-0.88085	-0.0343556	-0.33988	-0.12624	-0.323323	-0.283385	-0.156644	0.324522	-0.109724	0.34345	-0.0439042	0.0883677	0.46632	0.0180675	-0.0941568	-1.02584	-1.19737	-1.05177	-0.0590928	0.295333	0.0816209	-0.102294	-0.0635555	0.874181	-0.56671	0.13619	0.191014	-0.353917	-0.0811243	-0.176519	0.401271	0.561083	-0.197777	0.103064	0.0727639	-0.158405	-1.09567	0.442422	0.951986
f179	2.41748	1.6056	-0.476215	0.857691	-2.32913	0.732766	-2.25381	0.130052	-1.42046	0.921739	-0.67121	-0.260669	-0.430953	-0.238676	-0.407762	-0.159933	-0.102682	0.0892272	-0.066171	0.25569	-0.147094	0.0796643	0.290128	-0.11403	-0.103108	-0.949788	-1.44288	-1.30953	-0.123523	0.376133	-0.127172	0.0700993	-0.0867795	0.910252	-0.79833	0.324786	0.493515	-0.482084	0.0760785	0.0793673	0.295368	0.823405	0.111389	0.264881	0.173269	-0.0434058	-1.08503	0.566758	1.12495
f190	2.27193	1.23012	-0.319634	0.890806	-1.30541	0.310163	-2.68689	0.436075	-0.987936	0.669623	-0.527312	-0.421529	-0.745615	0.186967	-0.61548	0.298763	0.185767	-0.0809439	-0.0927248	0.0955094	-0.0258812	0.174693	0.438569	-0.0190056	0.116226	-1.3893	-1.1512	-1.38176	-1.05699	0.916709	-0.978849	0.280174	1.16169	0.464433	-0.43871	0.279048	-0.173051	0.0543341	-0.129689	0.353078	-0.552924	0.939944	-0.191359	0.519162	-0.145906	-0.365349	0.0541915	0.122766	0.420854
f191	2.10797	0.845006	-0.49462	0.788869	-0.455607	-0.499534	-2.97679	2.36758	4.82804	-1.28116	-0.0904971	0.114416	0.413005	-0.308724	0.13722	0.124924	0.27049	0.100979	0.251721	0.0960894	-0.074634	-0.134581	-0.131983	-0.117948	0.183129	0.27644	0.024408	0.174611	0.195872	-0.0407099	0.139772	-0.108716	-0.0375035	0.0901836	-0.13867	0.073425	0.119837	0.0218793	0.0571224	0.0135093	0.0207283	0.130456	0.0409591	0.00788872	0.0891397	0.110668	-0.0796539	-0.0694495	-0.0592635
f210	2.00439	1.35497	-0.609107	0.552584	-1.35105	-0.837922	-1.00958	1.29989	3.57534	-0.970185	-0.0372574	-0.117469	0.600744	-0.28474	0.207266	0.0218317	-0.0020978	-0.0475852	0.257458	0.151452	0.0507791	-0.066264	0.00739274	-0.276361	-0.0838632	-0.176231	0.0885145	0.372577	0.14768	0.219735	0.207415	0.0708259	-0.0385162	0.0848628	-0.0649159	0.467891	0.405927	-0.138789	-0.297714	-0.220673	0.124494	-0.276902	-0.209987	0.330391	-0.12709	-0.26302	0.0165728	-0.139807	-0.108897
f211	2.21586	0.871968	-0.639811	0.723612	-0.454382	-0.567379	-3.01492	2.41909	5.10794	-1.2976	-0.154789	0.177315	0.219978	-0.337152	0.147258	-0.0314115	0.357117	0.0657453	0.244442	0.0855394	-0.0858602	-0.0428365	-0.216318	-0.178738	0.244704	-0.0140805	0.0380251	0.251902	0.0142009	0.0497526	-0.0862563	-0.134564	0.0519802	0.147329	-0.0514317	0.0811809	0.0622175	0.0414349	-0.0207564	-0.136128	0.189965	-0.00997572	-0.00347136	0.0211473	0.154267	0.0942668	0.0895454	0.170913	-0.0318606
f298	2.21167	0.849341	-0.542438	0.768201	-0.510483	-0.691486	-3.03681	2.48049	5.10316	-1.24176	-0.0464144	0.226787	0.399246	-0.422189	0.157383	0.0435767	0.174052	-0.014221	0.190566	0.0991517	0.0076405	-0.034472	-0.141364	-0.078456	0.151083	0.150018	0.112664	0.260035	0.0489164	0.0722117	-0.0781945	-0.125041	0.0987962	0.19156	-0.0840149	0.0464813	0.128736	-0.00953682	0.0422083	-0.121918	0.0717115	-0.101358	0.0397287	0.130863	0.233474	0.113498	0.0247418	0.100745	-0.072329
f30	0.917737	0.620049	-0.807518	0.54756	0.120229	-0.874811	-2.02773	1.11771	2.95103	-0.574925	-0.164342	-0.160063	0.58216	-0.374813	0.574961	0.0393871	-0.315123	0.19589	0.424451	-0.300805	-0.149037	0.119039	-0.367161	0.191369	-0.480234	0.538568	-0.290751	-0.259511	-0.257077	0.269083	-0.303279	0.232676	-0.203118	-0.203586	0.216438	-0.52448	-0.640595	0.162271	-0.206938	0.0991644	-0.0493923	-0.475839	0.559316	-0.317501	-0.266781	-0.211349	-0.477863	0.397958	-0.14146
f308	2.4982	-0.198266	0.178992	0.737132	-1.15756	0.351513	-1.04952	0.0803707	-0.648143	0.386441	-0.882752	0.317432	-0.581449	-0.106652	-0.122493	0.00112773	0.774786	0.42554	-0.251323	0.280089	-0.219781	0.668615	-0.102737	0.052066	-0.653052	0.288954	0.532825	0.492111	0.0696587	0.29786	-0.0243261	-0.0805803	-0.122022	-0.291442	0.0466654	-0.304956	0.0143411	-0.139754	0.27971	0.331038	-0.424945	-0.969289	0.0488979	-0.194301	-0.1549	-0.0273652	-0.178026	0.337812	0.106689
f31	2.18632	1.87986	-0.300153	1.30056	-2.05305	0.589206	-2.89381	0.211089	-1.53538	0.728779	-0.668018	-0.225935	-1.01748	0.229862	-0.636	-0.301904	0.483156	0.312922	-0.426034	0.401859	0.0420736	0.341709	-0.0733852	0.359689	-0.660546	0.458	0.355281	0.542983	0.263519	-0.616329	0.346147	-0.126705	0.23198	-0.361245	0.636477	-0.368324	-0.297585	0.208857	0.0349941	-0.0865736	0.30544	-0.88542	-0.0171942	-1.01108	-0.420594	0.537067	0.776567	-0.437157	-0.961881
f324	1.1511	0.552155	0.510098	0.898015	-1.77923	0.607416	-2.5571	0.200376	-0.837597	0.737823	-0.504642	0.051953	-0.233333	0.00902268	-0.801022	-0.0621431	-0.297072	0.0578059	-0.150699	-0.0167108	-0.0920781	-0.00665726	0.516683	-0.383971	0.518598	-1.11696	-0.959964	-0.766248	-1.20823	0.360948	-1.13715	-0.849968	0.44526	-0.150681	-0.0659529	0.116795	0.414127	0.122283	-0.0361554	0.483338	-0.433013	0.2436	-0.257946	-0.0016592	-0.549448	-0.0513897	0.602859	-0.0576961	0.129247
f36	1.85651	1.70853	-0.439083	1.33211	-2.11109	0.590634	-1.827	0.02886	-0.971334	0.0917935	-0.478726	0.0154558	-0.656196	0.360659	-0.589032	-0.081363	0.729098	0.350978	-0.467339	0.149753	-0.305955	0.540543	-0.289382	0.380125	-0.405987	1.03889	0.61268	1.02732	0.326759	-0.403521	0.490221	-0.253701	-0.556505	-0.528517	-0.173241	-0.258296	-0.245006	-0.243786	-0.079524	-0.706477	0.353474	-0.0639765	0.379985	-0.182954	-0.364239	-0.171064	-0.0884488	0.41242	-0.0512248
f378	2.06724	1.57379	-0.168174	1.30955	-2.02968	0.652672	-2.90241	0.0620424	-1.70688	0.730837	-0.678126	-0.155308	-0.902243	0.593798	-0.312738	-0.119781	0.51992	0.233753	-0.475057	-0.107118	-0.191537	0.29512	-0.257434	0.266422	-0.270982	0.381402	0.297488	0.664384	0.0283214	-0.17567	-0.0882448	-0.136654	0.299754	-0.585966	0.399289	-0.0831598	-0.0324611	0.383355	-0.301185	-0.113408	0.189506	-0.154941	0.239664	-0.544569	-0.187341	0.171163	0.137946	-0.622585	-0.391125
f386	1.57712	1.45864	-0.0920455	1.57147	-0.0661377	0.635975	-2.22895	0.026181	-1.73793	0.700759	-0.144784	-0.672911	2.41724	-1.71736	1.37625	-0.287917	-2.31535	-0.430063	1.60516	-0.829852	1.02482	-1.14671	-0.502127	-0.686697	0.886684	-0.452334	0.351871	1.13192	0.480043	0.251684	0.0505403	0.125269	-0.0498428	0.12554	-0.508644	-0.0587164	0.180353	-0.421252	-0.307803	-0.426772	-0.234698	0.064367	-0.141577	-0.322251	-0.0146724	-0.683388	0.381476	0.59266	-0.139562
f388	2.01515	1.67289	-0.36549	1.32873	-1.96218	0.55052	-3.0932	-0.0048596	-1.55801	0.760894	-0.800855	-0.28115	-1.17628	0.465701	-0.834213	-0.273516	0.685056	0.12371	-0.523021	0.484675	0.0283946	0.460727	-0.0881758	0.477968	-0.466013	0.42195	0.342828	0.317104	0.205411	-0.603061	0.306705	-0.202997	0.137691	-0.45186	0.657468	-0.323645	-0.37916	0.0592632	-0.145227	-0.0907679	0.482535	-0.791924	-0.0894865	-0.842097	-0.415924	0.636063	0.62526	-0.532628	-0.667084
f400	1.92782	1.74722	-0.434497	1.15101	-2.33355	0.420786	-1.82742	-0.0749841	-1.18781	0.151803	-0.385367	-0.011289	-0.798076	0.0164346	-0.681493	0.0912678	0.67551	0.239826	-0.532873	0.21773	-0.326581	0.580361	-0.199299	0.119356	0.0302982	0.851132	0.771029	0.69464	0.67382	-0.480191	0.63525	0.0754745	-0.530359	-0.158171	0.0445359	-0.115132	-0.637617	-0.217571	-0.310515	-0.327744	0.280106	-0.110864	0.516817	0.42721	0.195045	0.0449974	0.182914	0.36059	-0.0345934
f402	2.24305	0.912515	-0.532982	0.776415	-0.437157	-0.618146	-3.03188	2.41485	5.15969	-1.22084	-0.0374312	0.0712922	0.232577	-0.464278	-0.0190466	0.052186	0.282819	0.149076	0.280527	0.114304	0.00450876	-0.0594206	-0.102261	-0.18756	0.169138	0.191163	0.0851665	0.256851	-0.018101	0.0102987	-0.0760077	-0.123437	-0.0603917	0.12231	-0.119749	0.217626	0.0886324	-0.0273313	-0.0749974	-0.00801951	0.110535	0.0226582	0.125345	0.0699115	0.0944011	0.0233979	0.0585868	0.0941901	-0.0468422
f403	2.33434	1.16857	-0.0584739	1.00783	-1.59071	0.446439	-2.60087	-0.0601787	-0.767413	0.160664	-0.462556	-0.0623113	-0.385643	0.293956	-0.214439	0.0151718	0.150582	-0.221331	-0.259292	0.084384	-0.0309897	-0.0740638	0.39133	0.0793542	0.495906	-0.859451	-1.03188	-1.76046	-0.705738	1.1604	-0.454912	0.0446029	0.589937	0.748928	-0.404107	-0.018587	0.0828232	-0.333076	0.194095	-0.178365	-0.286585	0.339965	0.153161	-0.364836	0.155386	-0.178901	0.177505	0.115955	0.118151
f404	2.35032	0.895187	-0.271945	0.726773	-1.76101	0.288925	-2.77034	0.0509959	-0.994683	0.683316	-0.593986	-0.206975	-0.397297	0.115813	-0.519285	0.180359	0.0595223	-0.0101686	-0.40139	0.319965	0.0553289	0.343241	0.391326	0.0377314	0.164986	-0.603208	-1.2283	-1.05376	-0.72882	0.243118	-0.691178	0.0448188	0.582676	0.170329	-0.371774	0.306709	0.210564	-0.0220929	-0.0959893	-0.301517	-0.0192604	0.445077	-0.249523	0.386323	0.52048	0.431793	0.196137	0.182433	-0.121156
f405	2.29684	1.85831	-0.486879	0.90011	-1.97075	0.299552	-1.85493	0.0398332	-1.18222	0.114814	-0.196271	0.112445	-0.896315	0.414641	-0.346045	-0.224433	0.697025	0.101816	-0.292669	0.122329	-0.315755	0.535385	-0.088896	0.393141	-0.959879	0.826793	1.2154	0.766501	0.912795	-0.621515	1.11372	0.337384	-0.858668	-0.515974	0.265291	-0.319353	-0.242677	-0.0280372	-0.369144	-0.455318	0.114902	0.496305	0.65805	1.10928	0.64294	-0.545759	0.603639	0.699844	0.100011
f87	1.86671	1.60505	-0.253035	1.55635	-1.33191	0.665725	-2.89562	0.0828436	-1.93589	0.875664	-0.69334	-0.288816	0.561788	-0.793828	0.32424	-0.218923	-0.987746	0.105041	0.711374	-0.417585	0.575892	-0.371666	-0.373822	-0.295453	0.271728	-0.0722416	0.398905	0.8294	0.295122	0.15841	0.0337282	-0.292491	0.14633	-0.326277	-0.222389	-0.0625011	-0.0764044	-0.386301	-0.414854	-0.663632	-0.0986926	-0.240316	-0.444062	-0.644544	-0.617615	-0.300545	0.210752	0.244507	-0.47409
f100	-2.87388	-1.20193	-1.47471	-0.108042	-0.27968	1.09358	0.0572684	0.579073	0.114566	0.364513	0.161579	0.247712	0.331198	0.294165	-0.633704	0.615576	-0.681347	-0.939936	0.374921	0.0299841	-0.153757	0.130291	-0.384635	0.880277	-0.702409	0.184649	-0.142349	-0.00439448	-0.657259	-0.153458	-0.130128	-1.05831	0.275376	-0.703234	0.615355	-0.812659	1.23839	0.298029	0.143762	-0.168944	0.51434	0.00125385	0.0429082	0.427892	0.0104674	-0.369424	0.685289	0.569744	0.490114
f101	-3.0441	-1.64804	-1.29103	-0.734282	-0.803354	-0.544189	0.4713	2.14984	-0.854764	-0.792969	0.126725	0.171239	0.128514	-0.0420274	-0.134296	-0.26744	-0.481967	-0.0107074	-0.709123	-0.519486	-0.284699	0.692958	0.162115	0.19519	0.217416	0.279646	-0.147805	0.551427	0.611982	-0.0245238	-0.0647152	0.111462	-0.030154	-0.26892	-0.283435	-0.156996	0.518972	0.498238	0.336981	0.300739	0.364372	0.668796	-0.0914041	-0.444333	0.344765	-0.410513	0.255038	-0.21261	0.0316886
f102	-2.88256	-0.954469	-1.63956	-0.603603	-0.135789	2.58795	0.170407	-0.29857	0.208056	-0.168156	0.216824	-0.428801	-0.444482	0.0125514	1.00859	-0.289179	0.400444	1.06173	-0.173721	-0.0902835	-0.191839	-0.20603	-0.448084	-0.822231	-0.115881	0.541488	0.221658	-0.497784	-0.641606	0.0476142	0.469876	-0.378743	0.0491343	0.22776	-0.191151	-0.176681	0.273416	-0.345023	-0.295393	0.213637	0.128296	-0.311369	0.1686	-0.266708	0.533317	-0.464157	0.0384613	0.125318	0.57498
f103	-2.60481	-0.929701	-1.56459	-0.628999	0.000191052	2.10466	0.125742	0.0490729	0.24303	-0.485139	-0.430775	-0.20974	-0.27349	0.12534	0.405581	0.749984	-0.12884	0.969327	0.468169	0.953304	0.545057	0.273095	0.465407	-0.281127	0.297617	-0.133048	0.377919	-0.207803	-0.536857	-0.523854	0.0747205	0.121309	-0.0762645	0.452338	0.447271	-0.496856	0.0837901	-0.258614	0.112287	0.018762	0.545302	0.0361048	0.327883	-0.375176	-0.256245	0.336938	-0.379774	0.0190136	0.240064
f104	-2.94542	-1.27037	-2.1784	-0.928089	-0.538716	0.669254	0.0381434	0.427718	-0.589799	-1.70849	0.302991	-0.411316	-1.08763	-0.462847	1.02128	-0.381761	-0.28223	0.481742	-0.648871	-0.574153	-0.480451	0.086599	-0.60694	-0.55434	-0.22548	0.47829	-0.270627	-0.429257	-0.0629662	0.123203	0.435945	-1.02195	0.299117	-0.150095	0.377665	0.328445	0.486096	-0.0511396	-0.802707	-0.252302	-0.765705	-0.287415	0.0997672	-0.156533	0.0454138	0.141808	0.217232	0.201193	0.284733
f105	-2.56566	-0.758317	-2.20412	-0.954272	-0.238408	1.24173	0.0690065	0.0271962	-0.282367	-1.93602	-0.0608006	-0.449963	-1.43405	-0.691374	1.25258	-0.514408	-0.660571	0.554267	-1.02779	-1.31103	-0.687466	0.50693	-0.558422	-0.520159	-0.162604	0.202814	-0.0537194	-0.273031	0.286099	0.365664	0.179245	0.159117	0.534161	0.25048	0.135815	0.470146	-0.144674	0.0117445	-0.486776	-0.024192	-0.195191	-0.200834	-0.299162	-0.161704	0.237761	0.0795242	0.0780396	-0.172143	-0.131746
f109	0.00539293	-1.85913	-1.08481	-0.666663	-0.0857709	-0.0289109	-0.0889093	-0.542899	0.454191	0.199579	-0.0436338	-0.4274	-0.271106	0.242238	0.645422	1.00526	-0.605088	0.512855	-0.263921	-0.0494585	0.072401	-0.096973	-0.486905	0.102823	0.278063	-0.571717	0.367125	-0.240006	-0.695737	-0.365679	0.891024	-1.88682	0.5683	-0.891731	0.297156	-0.616791	0.248891	-0.531912	-0.360421	-0.219904	-0.965394	0.389096	1.535	-0.353781	0.57301	-0.396189	-0.697017	-0.913811	0.0158265
f110	-2.05568	-0.720038	-0.956425	-0.674168	-0.0819825	-0.780623	-0.267173	-0.105964	-0.696993	-0.719833	-0.0664684	0.255205	-0.0798824	-0.0571836	-0.319824	0.623837	-0.310229	0.271178	2.27494	-0.286438	-0.423392	1.21204	1.05117	-1.51089	-1.27506	1.17281	-0.84504	0.203332	0.326974	-0.158342	-0.289796	0.813821	0.464832	-0.299837	-0.805509	1.18481	0.845974	-1.08838	0.0706632	0.516672	0.560035	0.699254	0.749924	0.399446	0.671456	0.7184	0.193807	-0.831309	-0.0585358
f111	-2.45788	-0.67427	-1.42071	-0.528786	-0.494085	-1.18353	0.091513	0.317113	-0.499867	-1.2906	0.30945	-0.113222	0.229748	-0.544572	-0.448628	-1.16634	1.55853	-1.37515	-0.558645	-0.144801	0.554288	-0.780713	-0.23911	0.0203754	0.240819	-0.819346	0.144287	0.530531	0.660349	0.366474	-0.247649	-0.240603	0.465843	0.458537	-0.346599	0.475575	-0.511619	-0.456001	-0.63663	-0.15824	-0.301877	-0.396535	0.137351	0.10131	-0.301242	0.0472229	-0.185673	-0.123109	0.298571
f112	-2.68605	-0.807145	-1.41039	-0.294811	0.0707963	1.56501	-0.224055	-1.20831	0.658888	0.455009	0.591857	0.356905	0.371978	0.158103	-0.854087	-0.0515397	0.527814	-1.83499	0.692624	-0.557487	0.262039	0.270174	0.0160543	0.660527	-0.402058	0.54102	-0.0748301	0.564232	0.428871	0.433932	-0.721576	0.0264145	0.625415	-0.192926	0.112337	-0.817728	0.592222	0.154174	-0.650216	-0.151646	-0.130639	-0.180275	0.303465	0.449296	-0.216141	0.0698292	0.450507	-0.219857	0.0275499
f113	-2.37568	-1.10453	-0.829524	-1.10678	-0.351381	-2.46733	-0.476434	-0.409307	-0.376191	-0.346672	-0.39044	-0.0769819	-0.111668	0.13505	0.847747	0.22037	0.508768	0.613039	0.826433	1.3851	0.786072	-0.105779	0.597835	0.186783	0.511205	0.00763114	0.701605	0.0965798	-0.160835	-0.024674	0.0290154	-0.0503209	0.00631462	-0.101529	-0.0624631	-0.554301	0.695229	0.52765	0.163609	-0.0693976	0.757929	0.379923	-0.0388798	-0.484102	-0.00609245	-0.607492	-0.0705045	-0.0200417	0.328613
f114	-2.20971	-0.778352	-0.909255	-0.999171	-0.240447	-2.37806	-0.358638	-0.268268	-0.714015	-0.500246	-0.260407	-0.299897	-0.0255423	0.0250423	0.719575	-0.11801	0.772813	0.3287	0.581417	1.00332	0.964126	-0.128475	0.0650633	0.235594	0.60526	-0.396454	0.805241	0.419666	0.0870493	0.184591	-0.0276615	-0.383794	-0.20591	-0.095486	-0.103476	-0.471776	0.608198	0.197245	-0.0435169	-0.289868	0.793792	0.479678	-0.448858	-0.486907	0.535612	-0.722081	-0.430968	-0.193322	0.848267
f115	-2.42266	-1.11593	-0.921342	-0.651694	-0.502495	-1.37612	-0.168573	0.154916	-0.615831	-0.864996	-0.0293752	-0.0998031	0.187789	-0.255026	-0.44977	-0.596819	0.99454	-0.531246	-0.148483	0.255081	0.72429	-0.278749	0.411808	-0.153097	0.32972	-0.495906	0.329234	0.670675	0.0404473	0.164871	-0.319154	-0.245048	0.0735236	0.467071	0.240108	-0.0941604	-0.777571	-0.524313	0.213791	-0.457568	0.0682426	-0.167787	-0.465672	0.196818	-0.56419	-0.477456	-0.153839	-0.272144	0.3701
f116	-2.66979	-1.01323	-1.56006	-1.07904	-0.860933	-1.50374	0.403247	2.34703	-1.25098	-2.13097	0.0962856	-0.263267	-0.208825	-0.712944	0.151934	-0.67657	-0.233958	0.505573	-0.954872	-0.614046	-0.161299	0.663084	0.455566	0.188521	-0.0523845	-0.459401	-0.331935	0.210714	0.891279	0.199448	-0.199175	0.248961	0.518916	-0.253252	-0.0359737	-0.17564	-0.303249	0.251439	-0.336791	-0.113403	-0.251983	0.301896	-0.172677	-0.27386	-0.0424703	0.0418158	0.039008	0.278948	-0.102122
f117	-2.5471	-1.03022	-2.1557	-0.630825	-0.0484064	1.72547	-0.361554	-1.38132	0.0482983	-1.09815	-0.562005	-0.58621	-1.01045	0.0270807	1.09804	0.402013	0.0456946	0.109469	0.168505	0.021157	-0.0366143	0.2147	-0.101317	-0.143572	0.593699	0.129638	0.396974	0.345422	-0.845608	0.160816	-0.423938	0.0124761	-0.78917	0.0133592	0.700635	0.229384	0.121291	-0.272599	1.18651	-0.33012	0.327622	0.422548	0.0847604	0.0215056	-0.161175	-0.327835	-0.238205	-0.476176	-0.0868161
f118	-2.31013	-0.64711	-1.86906	-0.576254	0.209671	0.743621	-0.308747	-0.887391	-0.100484	-1.59861	-1.0462	-0.513174	-0.707053	0.191976	1.14762	0.990213	-0.0226658	0.861069	0.973745	1.162	0.758977	0.532402	0.659377	0.095718	0.779121	-0.4039	0.26852	-0.168152	-0.496458	-0.440726	-0.427454	0.796521	-0.676668	0.328681	0.601899	-0.022555	0.430161	-0.259994	0.965948	0.171601	0.738364	-0.357658	-0.0109739	-0.0100624	-0.4917	0.236034	-0.269037	0.393642	-0.790814
f119	-2.21764	-0.640762	-1.56413	-0.719399	0.183661	0.515901	-0.293649	-0.733367	-0.179777	-1.50028	-0.876057	-0.500447	-0.606246	0.257037	0.995171	1.30678	0.0292845	0.653136	1.12649	1.33332	0.699827	0.53982	0.680399	0.0154364	0.831695	-0.398442	0.420627	-0.338238	-0.608998	-0.492974	-0.437505	0.799026	-0.662714	0.4695	0.653769	-0.15888	0.36696	-0.404517	0.825295	0.182157	0.970814	-0.55268	0.20638	0.0714501	-0.464562	0.319937	-0.353063	0.229554	-0.635521
f120	-2.1088	-0.356978	-1.11617	0.0665151	0.612507	-0.738986	-0.32635	0.0535976	-0.701897	-1.00539	-0.429788	0.0114929	1.94703	0.397513	0.118273	2.30026	0.612217	-0.308205	-0.832074	1.50303	0.61667	0.964564	0.788729	0.276652	1.05839	-0.369035	-0.102322	-0.26234	-0.0326958	-0.818567	0.145153	-1.00327	0.0852594	-0.143854	0.242592	0.318044	-0.459381	0.528854	-0.364767	0.241829	0.0851867	-0.125834	0.455971	-0.195714	-0.143266	-0.136484	0.223025	-0.143626	-0.253447
f121	-2.08002	-0.787761	-1.09014	-0.187605	0.312955	-0.372267	-0.207578	-0.379217	-0.480258	-0.82979	-0.56984	0.155892	1.38504	0.268933	0.26689	1.88558	0.398459	-0.278656	0.113261	1.29015	0.545158	0.744793	0.732646	-0.171599	1.0722	-0.135059	0.167719	-0.347491	0.288007	-0.912909	0.109948	-0.879726	-0.377163	0.338344	-0.186384	0.625385	-0.405088	0.367854	-0.655442	0.442484	-0.237405	-0.506183	0.0577111	0.0819772	-0.886799	0.143979	0.294988	-0.274664	-0.00347046
f122	-2.75156	-1.2731	-1.07837	-0.546168	-0.37454	-1.29099	-0.0305753	0.767942	-0.7052	-0.518889	-0.0964536	0.152228	0.469884	0.459349	-0.497192	1.59058	-0.785566	-0.502564	1.67509	0.610909	-0.720913	0.745547	0.789056	-0.174547	-0.317506	0.317988	-1.0208	0.0380623	-0.115415	-0.401599	0.328418	-0.188415	0.0322051	-0.609396	0.247072	-0.244381	-0.390705	0.152431	0.254455	0.0687478	0.0135155	0.588055	0.126072	0.372415	-0.926202	0.218262	0.0297134	0.0923253	-0.261414
f123	-2.67825	-0.988082	-1.89803	-1.00976	-0.318423	0.290307	0.166979	0.733791	-0.66758	-1.55585	-0.184999	-0.632855	-0.889352	-0.411193	0.929752	-0.764644	0.149943	0.828867	-0.648151	-0.771971	-0.0931541	0.399071	0.0490046	-0.321506	-0.116272	-0.180084	-0.119406	-0.271771	0.0623626	0.177779	-0.211134	0.977188	0.130435	0.191948	0.257018	-0.00993841	-0.39579	-0.0726531	0.093421	0.207282	-0.291733	-0.0538807	-0.388461	-0.0857195	0.184273	0.218425	0.0240655	-0.0393023	-0.661774
f124	-2.62862	-0.67147	-2.22643	-0.821142	-0.108952	1.46935	0.0251227	0.309175	-0.207474	-1.65712	-0.308174	-0.292085	-0.998926	-0.605923	1.08807	-0.37399	-0.537534	0.911586	-0.817395	-0.814875	-0.0957129	0.079727	-0.13214	-0.177404	0.041992	-0.0873184	-0.117416	0.110914	0.238162	0.153659	0.0532404	0.152526	0.0799456	-0.0163668	-0.293566	0.0947557	-0.0928232	-0.0156723	0.0882455	-0.0574342	-0.167486	-0.411506	-0.449163	-0.0738353	0.517391	0.481437	-0.497909	0.0209904	0.0862266
f125	-2.31225	-0.88414	-1.03408	-0.652819	-0.155603	-1.63041	-0.210578	-0.341865	-0.577332	-0.881177	0.454905	-0.175978	0.00975701	0.097109	0.311213	-0.259538	0.625102	-0.429075	1.10499	0.0106545	0.100976	0.312917	0.128539	-0.354461	-0.312337	1.3141	0.12017	-0.06598	-0.113557	0.618846	-0.364454	0.537551	0.741334	0.224155	0.0483923	-0.652948	0.296998	0.281777	-1.03612	-0.0799282	0.383243	0.660741	-0.0853846	0.262837	-0.516448	-0.333082	-0.251809	-0.567728	0.487674
f126	-0.840377	0.219469	0.0422299	-1.03161	0.283868	-0.0462591	-0.0968644	-0.767949	0.126452	0.38033	0.188886	0.088536	0.836289	0.239725	-0.479896	0.713009	1.1962	-0.110991	0.366066	0.469862	-0.31981	0.119996	-0.0164047	0.500651	0.373993	0.750726	-0.827491	0.493388	0.292458	0.393208	-0.622389	0.24225	0.332205	0.978143	0.0646108	-0.39553	0.425878	-0.402391	-0.629142	-0.426469	-0.678625	-0.0918622	-0.406869	-1.05836	1.47158	-0.994297	0.213647	0.797443	-0.917454
f127	-2.77588	-0.991767	-1.42462	-0.422672	-0.631216	-1.67346	-0.17847	0.0374472	0.130438	0.216898	0.40131	0.972506	0.174295	0.0476611	-0.763336	-0.271915	-1.4932	0.0514851	-1.4944	-0.842851	-0.0908388	0.551549	0.409082	-0.0193885	0.140062	-0.607942	0.124841	0.0628946	0.350925	0.15897	-0.0813545	0.0783237	-0.106499	0.362761	0.281749	0.27513	-0.441921	-0.127542	0.289873	-0.230539	-0.194171	-0.118101	0.20058	-0.214174	-0.392414	0.254864	0.283548	0.407996	-0.0785001
f128	-1.97736	-0.601768	-1.23751	-0.714435	-0.0419343	-0.855688	-0.459555	-1.4004	0.0844399	0.325207	0.404063	0.63296	0.287542	0.180401	-1.13411	-0.25379	0.262202	-0.980742	0.726101	-0.462955	-0.0254608	0.202016	-0.256201	-0.335544	0.306023	1.51798	0.135306	-0.0119715	-0.197177	0.936661	-0.336703	0.380656	0.545492	0.769613	0.490995	-0.874112	0.727856	-0.197833	-1.00815	0.196869	-0.112491	0.101301	0.45109	-0.236074	0.25382	0.293888	0.316474	0.0911679	0.252193
f129	-2.63685	-1.03443	-1.2258	-0.79509	-0.456626	-0.758317	-0.151224	0.627535	-0.904585	-1.15661	0.618285	-0.379188	0.0990344	-0.308147	-0.718143	-1.29648	1.71338	-1.10659	0.682342	0.80434	0.313036	-1.28891	-0.375447	-0.163176	-0.0750416	-0.794382	0.525825	0.0365119	-0.570989	0.29703	-0.0613811	0.187975	-0.240089	0.429829	-0.134061	0.559067	-0.545854	-0.525171	-0.0830589	-0.282182	0.303734	-0.277777	-0.0611399	0.449946	-0.394815	-0.0434483	-0.190387	-0.169172	0.254642
f130	-2.14206	-0.865617	-1.32116	-0.416483	-0.217876	-0.548071	-0.153028	0.142431	-0.1316	-0.11685	0.108757	-0.0774379	0.394183	0.138504	-0.409902	0.757292	-0.762272	0.182254	1.59078	0.698678	-0.456674	-0.096394	0.40268	-0.15287	-1.48659	0.315125	-1.44752	-0.0408319	-0.265132	0.167947	0.496987	0.48805	-0.843816	-0.683533	-0.301113	0.0160081	-0.71198	-0.343885	-0.326523	-0.409677	-1.41186	-0.780082	-0.422136	0.122594	-0.133959	0.0666235	-0.184237	-0.0878731	0.0307126
f131	-2.79755	-1.18906	-1.40003	-0.740001	-0.611847	-0.790366	0.168002	1.54989	-1.18349	-1.40191	0.570726	-0.219437	0.321128	-0.410342	-1.48634	-1.65687	1.40589	-1.95869	0.557052	0.460961	0.0967939	-1.53316	-0.661083	-0.156426	-0.341494	-0.545352	0.236143	-0.672531	-0.434888	-0.118867	0.390731	-0.270244	-0.430524	-0.185182	-0.257062	0.365065	-0.0380434	-0.227909	0.654424	0.0612621	0.375062	-0.164446	0.0973856	0.203738	0.0751996	0.237573	-0.357416	-0.222124	-0.81708
f132	-2.56736	-1.05712	-2.09802	-0.585496	-0.0390658	1.69702	-0.43841	-1.36694	0.00733774	-1.01499	-0.595161	-0.529419	-0.957148	-0.0137587	1.03044	0.289917	0.0168141	0.138354	0.181251	0.0438637	0.00311764	0.187192	-0.166855	-0.195856	0.574105	0.238085	0.414206	0.409081	-0.819805	0.271846	-0.42537	-0.032079	-0.794109	0.0687547	0.754122	0.121566	0.188548	-0.335824	1.13322	-0.353752	0.239596	0.510819	0.05411	0.0922136	-0.146297	-0.247914	-0.128175	-0.367255	-0.142951
f133	-2.39653	-1.09661	-1.27731	-0.439168	-0.143587	-0.472382	0.0692858	0.383072	-0.397524	0.00289479	-0.0313574	-0.251453	0.160588	-0.271472	-0.0753212	0.473481	-0.776395	0.133645	2.05371	0.688381	-0.399483	0.153226	0.361183	-0.434586	-1.50382	0.751086	-1.36118	-0.225695	-0.412781	0.0102449	0.880779	0.414836	-0.413052	-0.487513	0.0635044	-0.0909918	-0.391624	-0.328697	-0.226361	-0.469321	-1.23993	-1.16388	-0.680757	0.433413	-0.751437	0.064289	-0.280529	0.378821	0.162997
f134	-2.77819	-1.2026	-1.37016	-0.761988	-0.600401	-0.770205	0.158141	1.53242	-1.19	-1.38295	0.557836	-0.209817	0.353464	-0.409175	-1.47407	-1.64265	1.37817	-1.93277	0.56926	0.459367	0.103776	-1.50708	-0.653868	-0.150471	-0.362565	-0.522709	0.26666	-0.659541	-0.455874	-0.101453	0.390182	-0.292461	-0.396414	-0.136168	-0.297268	0.333636	-0.0556836	-0.253193	0.662367	0.0598658	0.362851	-0.16171	0.0967819	0.213062	0.0809039	0.208898	-0.35508	-0.210135	-0.83222
f135	-2.8025	-1.18193	-1.39293	-0.737751	-0.61691	-0.789502	0.164011	1.55376	-1.1811	-1.40179	0.567992	-0.222007	0.324941	-0.405081	-1.48497	-1.65418	1.40238	-1.95647	0.561212	0.450856	0.0953066	-1.53125	-0.656969	-0.159993	-0.337129	-0.543433	0.244547	-0.669377	-0.440839	-0.114536	0.390322	-0.279966	-0.436422	-0.190728	-0.259855	0.363545	-0.0373717	-0.239419	0.65861	0.0493595	0.386256	-0.168792	0.0948145	0.205305	0.085159	0.238753	-0.368029	-0.217969	-0.820829
f136	-2.35286	-1.11193	-1.38884	-0.449811	-0.00922201	-0.651046	0.025617	0.510277	-0.412863	-0.138537	-0.0195185	-0.31744	0.0659979	-0.273934	0.0638842	0.620203	-0.683468	0.117108	2.18949	0.820148	-0.51508	0.186023	0.288584	-0.273109	-1.63858	0.878819	-1.6022	-0.346668	-0.279679	-0.111612	1.03731	0.173172	-0.309161	-0.79135	-0.0860008	-0.0162476	-0.420421	-0.273226	-0.409627	-0.45123	-1.2851	-1.03647	-0.678795	0.458466	-0.777032	0.0331379	-0.306232	0.45588	0.200385
f137	-2.06404	-0.700512	-0.93091	-0.686263	-0.0701356	-0.772845	-0.258423	-0.0956431	-0.677503	-0.693638	-0.0547787	0.276933	-0.0671225	-0.0470024	-0.323269	0.635366	-0.373397	0.255252	2.24679	-0.303985	-0.395787	1.23733	1.05227	-1.5247	-1.25507	1.15862	-0.798147	0.198874	0.328742	-0.127167	-0.263995	0.792937	0.450851	-0.324241	-0.845619	1.22136	0.848672	-1.09297	0.102415	0.529768	0.610847	0.715737	0.744176	0.363692	0.664151	0.737303	0.183455	-0.821157	-0.059371
f138	-2.5828	-1.0074	-1.3961	-0.857735	-0.325813	-0.153668	0.0433904	0.628622	-0.510064	-1.15069	0.155515	-0.246971	0.123661	-0.19191	-0.377118	-0.838993	0.83636	-0.471528	-0.513551	-0.0131709	0.462765	-0.0119584	-0.336587	-0.0778971	0.414874	-0.910353	0.355589	0.253064	0.109643	0.407042	0.139486	0.640543	0.151935	0.571474	0.559064	0.0351357	-0.773348	-0.30575	-0.936771	0.14964	-0.130764	-0.184708	-0.357808	0.0249837	-0.302809	-0.141652	0.316892	-0.298604	-0.0106605
f139	-2.65459	-0.966336	-1.37924	-0.933839	-0.931652	-1.42161	0.509505	2.41264	-1.35573	-2.1198	0.00772943	-0.388905	-0.400656	-0.735825	0.417527	-0.724422	-0.284052	0.49211	-0.836168	-0.61759	-0.324922	0.550512	0.427731	-0.0390609	-0.179487	-0.362514	-0.325053	0.314605	0.920933	0.190539	-0.0704027	0.428547	0.46358	-0.0854635	-0.0533617	-0.239207	-0.186094	0.37614	-0.028183	-0.0117925	-0.0161547	0.482753	-0.477181	-0.338477	0.165951	-0.144484	0.15842	0.223081	-0.117309
f140	-1.93058	-0.368595	-0.79037	-1.295	-0.415254	-1.57312	-0.0641472	0.503103	-0.359706	-0.489141	-0.279882	0.550974	-0.233518	0.132239	0.117079	0.218338	-0.583712	0.771564	-0.0464199	0.0070309	0.650252	0.63331	0.336006	0.0891023	0.343339	-0.23972	0.506381	0.689274	0.372832	0.28118	-0.310534	-0.159107	0.343917	0.542363	-0.00752698	-0.483841	0.629966	-0.435149	-0.186271	-0.0480097	-0.250391	0.167331	0.658536	-0.0217379	0.302845	0.452263	-0.470072	0.547343	0.586444
f143	-2.5481	-1.14486	-1.00752	-0.260911	-0.1903	2.55638	0.480432	1.0074	0.410513	1.4218	0.496012	0.172182	0.781809	0.467045	-0.140441	-0.636065	0.312315	1.2935	0.0238718	0.0981079	0.35421	-0.330963	0.037987	-1.1314	-0.253532	0.755051	0.265731	-1.09197	-0.686458	-0.0931486	0.808498	-0.188173	-0.11676	0.123462	-0.21594	-0.427973	-0.0377443	0.104398	-0.811112	0.20327	0.206446	-0.210622	0.234305	-0.45395	0.298105	-0.689165	0.168281	-0.251428	0.0990484
f145	-2.90252	-1.14086	-0.62142	-0.280517	-0.126307	1.62127	0.7331	0.980509	-0.00164211	1.00135	0.036662	-0.00423583	0.0891529	0.301745	0.45032	-0.215843	0.0392044	-0.327119	-0.0560131	0.409145	0.520947	-0.872931	0.134533	-0.205979	-0.332631	0.33592	-0.519507	0.026006	0.260643	-0.369245	0.263643	0.119578	-0.252065	-0.312579	-0.669049	0.203885	-0.295255	0.541847	-0.321864	0.250499	-0.0185744	-0.389998	0.760308	-0.122222	0.0547685	0.165177	0.500059	-0.0629266	0.235712
f147	-1.989	-0.699709	-0.388926	-1.21085	-0.218316	-2.8743	-0.379029	-0.224551	-0.552284	-0.712264	-0.454195	-0.0526118	-0.0650616	0.373482	1.08937	0.287375	0.26118	1.12085	0.619504	1.418	1.10118	-0.262691	0.529457	0.396998	0.571389	-0.231679	0.802421	0.196524	-0.394699	-0.139536	0.0174631	-0.140115	-0.00687267	-0.300559	0.158673	-0.452811	0.863405	0.544286	0.334746	-0.159069	0.983819	0.581775	-0.215861	-0.664593	0.234679	-0.605982	0.0613168	0.0574819	0.394875
f149	-2.63568	-1.14879	-1.26357	-0.407767	-0.253446	-0.261998	-0.118692	0.24964	-0.132856	0.00152108	0.257799	0.710183	0.704247	0.559863	-1.19461	1.01969	-1.12025	-0.71615	0.849848	0.028207	-0.605767	0.911328	0.20828	-0.420484	-0.0994562	0.138878	-0.549712	-0.444043	-0.244669	-0.14322	0.501603	-0.258647	-0.0612367	0.249452	0.57938	0.109635	-0.652659	-0.279092	0.220034	0.0323757	0.106057	0.515161	0.134646	-0.0370546	-0.3414	0.241409	-0.137648	0.302909	0.285608
f15	-3.23507	-1.56916	-0.792191	-0.332456	-0.562017	-3.45483	-0.468629	-0.647962	-0.0449286	1.04452	0.0126974	-0.160924	-0.328779	0.0882983	0.83359	-0.0449755	-0.234951	0.83158	0.395361	1.05098	-0.182359	-0.549421	0.0287389	0.209497	0.15567	-0.0616919	0.00577877	0.109313	-0.13846	-0.269102	0.19198	-0.0396632	0.0522016	-0.237902	0.0434254	-0.0698132	0.464092	0.522797	0.0604056	-0.0897651	0.238596	0.10471	-0.311409	-0.00523055	-0.00191464	-0.22184	0.0892045	0.427639	-0.0131979
f151	-2.73034	-0.791504	-2.39384	-0.5918	0.247096	3.18236	-0.357061	-1.59771	0.484545	-1.05718	-0.215527	-0.479134	-1.39078	-0.229708	1.48881	0.0217972	-0.185952	0.604782	-0.29822	-0.437691	-0.0828574	-0.123035	-0.481614	-0.266474	0.019239	-0.0909805	0.164928	-0.0527048	-0.546572	-0.0777855	-0.0666414	-0.297761	-0.0301581	0.0259775	0.170426	0.0946376	0.119717	-0.335996	0.600341	-0.172281	0.00275098	-0.214024	0.0493561	0.155319	0.205711	0.108177	-0.226571	-0.0169315	0.0765356
f152	-2.50636	-0.76691	-2.01301	-0.329427	0.221737	0.0908157	-0.957486	-2.65431	0.750433	-0.313432	0.175025	0.0704926	-0.325375	-0.345551	0.145981	-0.0782898	0.0235678	0.0782519	-0.44789	0.122098	-0.704269	-1.02307	-0.106364	0.131943	-0.24537	-0.402442	-0.701298	0.603991	1.05851	0.314472	0.0709333	0.933297	-0.735049	-0.376025	-1.14823	0.656676	-0.487599	0.271913	0.325635	0.642843	-0.43125	-0.0658049	0.555805	-0.611609	-0.304085	-0.651935	0.467885	-0.409911	-0.0494177
f153	-2.55422	-1.31526	-1.06863	-0.146039	-0.294862	0.222981	-0.226503	-0.748608	0.305248	0.281228	0.213311	0.133403	0.187998	0.122292	-0.699745	-0.802308	1.70318	-1.27541	0.21102	0.645192	1.26071	-1.04882	-0.562985	0.158061	0.436031	-0.554686	0.568075	0.0938257	-0.296272	0.272572	-0.0996702	-0.798263	0.0322695	0.0243091	0.25629	-0.0781128	-0.490456	-0.58839	-0.153454	-0.561944	0.304709	-0.505397	-0.0954974	0.324842	-0.341427	0.219646	-0.156387	-0.0318372	0.343066
f154	-2.4255	-0.986089	-1.26207	0.271263	0.180291	-0.724161	-0.658148	-1.85287	0.434912	0.705162	0.0741213	0.521592	0.18738	0.526135	-0.680859	-0.140871	-0.366392	-0.383399	-0.376285	-0.579769	-0.0564913	0.0612999	-0.436292	0.161277	0.471019	0.758784	0.655897	-0.341064	-0.0585771	-0.0473041	0.112805	0.399391	0.248534	0.387963	0.376604	-0.386065	0.0653984	0.805768	0.0943905	-0.0676302	-0.0520906	0.852715	-0.46077	-0.0728604	-0.454667	0.575056	0.173563	0.230387	0.0817063
f155	-2.4988	-1.50005	-0.945474	-0.152683	-0.207518	0.459152	0.00734408	0.548319	0.2259	1.26767	0.0091773	0.207132	0.364225	0.302473	0.0295007	-0.781635	0.306099	0.454693	-0.45477	0.0439113	0.477042	0.0622842	-0.215814	-0.0723178	1.22876	0.455281	0.291762	-0.265797	-0.128273	0.303871	0.105537	-0.0180764	-0.466074	-0.0780065	0.22396	0.567768	0.222769	0.777801	0.186659	-0.10778	0.137926	0.15218	-0.652745	-0.180409	0.526768	0.344627	0.307901	0.386021	0.430436
f158	-2.86272	-1.26175	-1.22024	-0.394399	-0.487313	0.714693	0.231442	0.875322	-0.111151	0.168161	0.17794	0.146942	-0.0553703	0.125071	-0.737803	0.340233	-0.401489	-1.00009	-0.115855	-0.328351	-0.314076	0.114411	-0.32483	0.739684	0.0871796	-0.0376753	-0.187963	0.357179	0.187567	-0.157701	-0.361222	-1.32385	0.249506	-0.860584	0.587382	-0.746053	0.671904	-0.234871	0.191611	-0.602875	0.358457	0.0941862	0.0287797	0.163205	-0.332071	0.0790301	0.441956	-0.0548449	-0.0105572
f159	-2.96893	-1.31996	0.580557	0.0455261	-0.70636	0.234197	0.382838	0.917103	0.0596092	1.00657	-0.284821	-0.49766	-0.568549	0.319135	0.71085	0.301819	0.206468	0.441632	-0.435792	0.219394	-0.994727	-0.905549	-0.700934	-0.18991	0.411659	-0.0359922	0.697592	-0.48966	-0.451456	0.0301846	0.0997993	0.292838	-0.362251	0.853772	-0.335226	0.0778387	-0.110348	0.0896038	-0.539366	0.285257	0.267688	-0.318456	0.200198	0.172135	-0.131753	0.0756935	0.154294	-0.258898	0.188073
f161	-2.62724	-1.16709	-0.744925	-0.110009	-0.0994839	2.24952	0.658431	1.23999	0.217232	1.51829	0.437985	0.491867	1.01557	0.461541	-0.640196	-0.735857	0.30848	0.796877	-0.39282	0.342138	0.30825	-0.216068	0.00615945	-1.32951	0.686928	0.681736	0.160596	-0.586365	-0.0821578	0.00873636	0.472219	0.0821116	-0.440519	-0.0437482	-0.0860166	0.258969	-0.0411809	0.67152	-0.0452663	0.0329982	0.511904	-0.116575	-0.102154	-0.231464	0.41946	0.0641529	0.237719	-0.0921965	0.124096
f164	-1.19104	0.431561	0.280934	-0.423797	0.610129	-0.830672	0.202279	0.192583	0.553573	1.07776	0.0378178	-0.11392	-0.73072	-1.53525	0.247094	0.0431334	-0.540149	-0.238682	-0.19432	0.596044	-0.898415	-0.346367	-0.175714	1.24832	-0.310742	0.609033	-0.206941	-0.285171	0.622577	-0.249628	0.105301	0.793787	0.427956	-0.323815	-0.612604	-1.38616	-0.253725	0.573973	0.188884	0.0201643	0.417492	-0.44528	0.158461	0.51167	0.0389525	1.18071	-1.18805	-0.0528585	-0.111266
f167	-1.99694	-0.678352	-1.47666	0.19717	0.659441	1.29708	-0.529321	-2.36064	0.692597	-0.447015	-0.0975753	-0.278534	-1.04214	-0.352439	0.264239	-0.570442	0.00271472	-0.0724982	0.579929	-0.422751	-0.635275	-0.767505	-0.640685	0.324261	-0.853315	0.0641972	-0.190529	-0.515403	-0.194174	0.176802	-0.0525625	0.729855	0.385336	0.131176	0.420848	-0.291349	-0.0892048	0.524904	0.582637	-0.325688	0.362883	0.0691279	-0.223137	0.0109848	-0.874402	0.126297	-0.0658202	0.945762	-0.420935
f172	-2.23516	-0.884132	-0.429441	0.293816	0.270065	1.48664	0.587477	0.797373	0.487609	1.34681	0.506365	0.190513	1.03336	0.319017	-0.0133223	-1.30514	-0.0104677	2.2012	-0.682252	1.51614	1.2175	-0.590859	0.867696	0.122638	-0.571513	-0.769068	0.31729	0.579518	0.0287533	-0.224061	-0.555741	1.31008	1.20985	-0.141339	0.56621	-0.0735528	-0.0500287	-0.746685	0.0904881	-0.568025	-1.08631	0.65753	0.416498	0.527229	-0.103594	0.75169	0.106529	0.159338	-0.170567
f185	-2.98756	-1.227	-1.19638	-0.154998	-0.471124	-1.92427	-0.935015	-1.64085	0.569505	1.03055	0.799438	1.11727	0.498164	0.443426	-0.904733	-0.132814	-1.46047	0.321613	-1.43157	-0.849873	0.256436	0.280676	0.0204767	-0.52802	-0.137788	-0.727376	0.133703	-0.386828	-0.788964	-0.192985	0.477454	-0.88033	-0.156695	-0.26927	0.554927	0.377952	-0.408164	-0.641101	0.208729	-0.172495	-0.263088	-0.428214	0.221137	0.476962	-0.000970972	-0.217074	-0.00741968	-0.285511	-0.256332
f187	-2.94105	-1.53172	-0.263464	-0.218025	-0.554979	0.861746	0.652526	1.74126	0.242943	1.27912	-0.196605	0.619288	0.446845	0.309562	-0.748723	0.322167	-1.03071	-0.0129008	-0.373309	-0.36948	-0.231584	0.256834	-0.126294	0.621726	0.582446	-0.240335	0.261363	0.209703	-0.175768	0.0592733	0.243252	0.394427	-0.386803	0.20098	-0.167555	-0.437223	0.0813894	0.2115	0.459774	-0.0911857	0.26621	0.0223963	-0.526686	-0.0357187	0.302741	0.104297	-0.495215	0.0888573	0.0901834
f188	-2.85751	-1.22425	-0.829665	0.0205628	-0.108381	-3.45069	-1.01775	-2.64568	0.729375	1.15487	0.527582	0.48828	-0.0946543	-0.168488	-0.136458	-1.04107	-0.36082	0.564664	-0.434578	-0.149192	-0.0413161	-0.235401	-0.0531875	-0.733844	-0.241485	0.0197701	-0.0598915	-0.173086	0.0158653	-0.00205811	0.101071	0.0610369	-0.172	-0.04269	-0.29928	0.291268	0.144571	0.196045	0.376746	0.178121	0.270599	-0.317787	-0.275971	0.0311032	0.295942	0.256048	0.228666	0.380883	-0.131311
f189	-2.54444	-0.978492	-1.20719	-0.26312	-0.0455208	0.2576	-0.337844	-1.65706	0.322385	0.277315	0.661631	0.468872	0.303071	0.253392	-1.02057	-0.158807	0.89213	-1.68233	0.876263	-0.681734	0.130815	0.620001	-0.158811	-0.108029	0.282724	1.77404	0.591145	-0.0266761	0.0534703	1.1315	-0.580833	0.364968	0.808416	1.0801	0.626119	-0.894167	0.517119	-0.0177956	-1.34493	0.0502855	0.0493799	0.403238	0.128941	-0.276694	0.0458977	-0.310298	-0.172756	-0.285791	0.422312
f19	-1.14637	-0.0153812	-1.89241	-0.305658	0.547546	-0.890337	0.442641	0.987149	-0.670972	-1.12995	-0.509974	0.231547	-0.2748	-1.18193	-0.0384125	-0.805223	-0.133641	0.591371	-0.233358	-0.333016	0.252345	0.573096	0.403957	1.50695	-0.212999	0.383823	0.308276	-0.487971	0.903208	-0.192736	-1.27944	-0.444717	-0.439923	0.684298	-0.484145	-0.339586	-0.52912	0.0335945	-0.887725	0.472285	-1.26285	-0.300036	0.374524	0.122443	0.259852	0.665825	0.352917	0.198822	0.390426
f193	-1.41256	-0.209083	-0.736568	0.00540055	0.408322	-0.998788	0.286675	0.304079	-0.19013	0.828095	-0.0517273	0.618395	0.146008	0.0215241	0.605228	-0.00732486	0.436926	0.476635	0.5239	0.702929	0.319264	-0.242371	0.113616	0.511922	-0.533012	-0.0895829	-0.0434698	0.372897	-0.0187504	-0.496375	0.124981	-0.341872	0.290911	0.26679	-0.626848	-0.40729	0.189918	0.682206	-0.729686	0.597596	-0.651003	-0.357904	0.386705	0.0799354	0.904945	0.308876	0.580543	0.441603	0.077588
f196	-2.15871	-1.20973	0.921765	-0.198236	-0.431302	-0.478612	0.575753	0.806636	-0.116575	1.24567	-0.436161	-0.347602	-0.450676	0.307488	0.836609	0.221784	0.100068	0.303491	-0.65205	-0.0308456	0.181487	-1.00405	-0.318492	-0.56851	0.0289734	0.382798	-0.171939	-0.239216	0.155774	-0.253111	0.525583	0.29801	-0.416139	0.82482	-1.24351	-0.307412	-0.294162	0.0633488	-0.771274	0.629295	-0.550059	-0.235831	0.553526	0.0211756	-0.0509322	0.569083	-0.0164452	0.0257271	-0.307702
f200	-1.82041	-0.594655	-0.0607169	0.467785	0.0224648	-0.532156	0.686949	0.937335	0.25921	1.95845	-0.627504	-1.03155	-1.31366	0.344707	1.59203	0.333838	0.31512	-0.517046	-0.0875077	-0.540339	1.24554	-0.46327	-0.453562	0.532589	-0.327182	0.578869	-0.489718	-0.212819	0.23315	0.0245871	-0.288275	-0.237159	0.113531	-0.471459	-0.034756	0.684863	-0.294063	-0.198376	0.266021	-0.253484	-0.552709	0.418631	0.131209	-0.354268	0.241331	0.224074	-0.627798	-0.0117185	-0.074882
f21	-3.00252	-1.2481	-1.21114	-0.174163	-0.490198	-1.90883	-0.95805	-1.62339	0.566487	1.00021	0.786186	1.08934	0.465235	0.421955	-0.878745	-0.122249	-1.51515	0.29935	-1.44069	-0.903324	0.294278	0.304146	-0.00888332	-0.500219	-0.0998119	-0.706332	0.141571	-0.39801	-0.824092	-0.207064	0.459694	-0.920591	-0.18878	-0.274839	0.59613	0.297214	-0.381433	-0.661438	0.225441	-0.176831	-0.253423	-0.469386	0.245486	0.474427	0.00268534	-0.229596	-0.00479061	-0.259485	-0.229705
f214	0.587165	-1.44035	-0.4913	0.253817	-0.873097	1.43698	-0.710063	0.680246	-0.596465	0.870197	-0.239974	0.271176	0.14553	0.209778	-0.907575	-0.370319	0.117001	0.858716	-0.315736	0.21125	-0.108149	0.473928	0.17187	-0.771801	1.21346	0.586621	-0.168968	0.241151	0.550765	-0.241567	-0.138833	-0.168905	-0.236724	-0.0537553	-0.333245	0.546443	0.443118	1.64651	0.269387	-0.418563	0.701482	-0.329973	-0.438438	-0.161447	0.414331	1.15202	-0.474054	0.0864349	0.350221
f218	-2.63865	-1.11577	-0.272292	-0.013287	-0.547786	-0.858471	0.655125	1.48142	-0.0268332	1.88366	-0.63971	-0.724	-0.585266	0.190765	0.605156	0.778736	0.329806	0.028834	0.418786	0.166171	-1.22844	-0.903549	-1.12909	1.14895	0.63591	-0.166058	0.0267464	0.32553	-0.0901321	-0.0219178	-0.0757409	-0.402843	0.248969	-0.572768	0.466403	0.0956822	0.0401695	0.0405533	-0.151447	-0.338699	-0.563009	0.528102	-0.232498	-0.277599	0.145432	0.275629	-0.385848	-0.111843	0.0783354
f219	-0.794938	0.140043	-0.841031	0.0211669	-1.4069	-1.40563	0.796487	0.34584	0.11177	0.555171	-0.237446	-0.0447186	-0.208692	-0.151265	0.274517	0.416562	-0.369232	0.172504	-0.10075	-0.149682	-0.504515	-0.515339	-0.449432	0.374756	0.115867	0.50419	0.0956191	-0.353317	0.31458	-0.0302657	0.311411	0.0673377	-0.0714491	0.188645	-0.960561	-0.488406	0.201224	0.222022	0.432322	0.642648	0.346387	-0.289693	-0.256343	-0.275997	0.508978	-0.399892	0.137037	-0.584189	0.379548
f22	-2.52645	-0.613153	-1.27691	-0.671802	-0.569446	0.0584389	0.301388	1.47925	-0.194189	-0.527479	0.104153	0.620598	-0.143344	-0.343061	-0.771328	-0.280011	-1.31359	-0.339108	-1.14794	-1.10001	-0.312376	0.700214	0.0553596	0.463026	-0.0028555	-0.0606099	0.103601	0.0738119	0.281108	0.266962	-0.155693	0.463163	0.114311	0.268139	0.0788317	0.0974767	0.0317165	0.0984321	0.475405	-0.136246	-0.244541	-0.28446	0.269705	-0.114968	-0.227685	-0.0823182	-0.265742	0.754943	0.39663
f225	-3.36396	-1.5862	-1.37295	-0.506016	-0.90348	0.864071	0.435328	2.08609	-0.209214	0.586423	0.00596709	0.957796	0.364978	0.427742	-1.24429	0.355071	-1.602	-0.824277	-0.327191	-0.917702	0.160656	0.517848	-0.300468	0.578626	0.230158	-0.0277375	-0.0106457	0.404263	-0.20204	-0.00020828	0.297868	-0.114579	-0.426629	-0.137142	0.099013	-0.369556	0.367709	0.217756	1.0505	-0.237884	0.15226	0.102514	-0.0457266	0.216058	0.207705	-0.25011	-0.13884	-0.130856	0.19035
f23	-2.5782	-0.721995	-1.72637	0.0364131	0.310115	2.39201	-0.381905	-1.99268	1.04922	-0.194174	0.0374942	-0.0570701	0.0411496	-0.023686	-0.0246127	0.188489	0.351346	-0.786902	-0.00281221	-0.318806	0.0172738	-0.477774	0.21494	1.51772	-0.469176	-1.46577	-0.908083	1.30294	0.695085	-0.0125931	-0.225588	-0.200346	0.243223	-0.893479	-1.18023	0.149135	-0.0324821	0.384627	0.215047	0.161851	-0.161477	0.617607	0.151452	0.138007	-0.162548	-0.230574	0.133629	-0.353632	-0.204681
f234	-3.17177	-1.46741	-0.0876447	-0.280047	-1.03452	-0.901209	0.488428	1.72532	-0.0212238	2.07198	-0.440702	-0.795913	-0.59288	0.629689	0.914391	0.822491	-0.0855311	0.417422	-0.0339074	0.19957	-1.40182	-1.02906	-1.05549	0.787095	0.360607	-0.266572	0.272024	0.133681	-0.160705	0.206983	-0.242175	0.32365	0.184896	0.267364	0.197254	0.289463	0.225608	-0.275597	-0.462454	-0.0374748	0.0729327	-0.0200261	0.238913	0.543807	-0.59772	-0.401973	0.265795	-0.178182	-0.0752769
f24	-2.28842	-0.66234	-1.34399	-0.911147	0.00858864	0.73308	-0.505448	-1.52903	0.54592	0.21135	0.281512	0.371037	-0.244472	-0.0615589	-0.507426	0.0887151	0.165347	-1.15146	0.181627	-0.390589	0.431621	0.363963	-0.522943	-0.026365	0.292099	0.433211	0.105033	0.774448	0.587708	0.0558452	-0.740847	-0.865922	0.386413	-0.0491742	-0.0378491	-0.540657	0.224438	0.0506751	-0.469457	-0.373291	-0.0283688	-0.16817	0.426771	0.591871	0.14908	0.624869	0.483339	-0.567675	0.704791
f25	-2.20775	-0.65151	-0.891996	-0.76008	0.0805302	-0.820541	-0.605489	-1.5932	0.607528	0.717648	0.100849	0.266604	0.147359	-0.00401004	-0.108009	0.235111	0.350425	-0.0274915	-0.521817	0.494157	0.682662	0.00613685	-0.151502	0.580969	0.494957	-0.755646	0.0179062	0.907659	-0.0257832	-0.431902	0.011012	-0.470108	0.265507	-0.721881	-0.533596	-0.142855	-0.408948	-0.0779851	-0.569625	-0.0495252	-0.816461	0.754491	0.600715	0.0506828	0.0248141	0.104193	-0.512174	-0.355212	0.359273
f26	-2.53246	-0.731659	-2.04125	-0.323126	0.212523	0.111009	-0.949186	-2.68087	0.798712	-0.345997	0.173953	0.0452888	-0.297928	-0.32668	0.145625	-0.0771346	0.0244078	0.0431911	-0.433283	0.0921969	-0.71152	-1.01072	-0.0912651	0.138517	-0.239499	-0.395351	-0.72665	0.621391	1.03168	0.27946	0.0803795	0.933161	-0.741676	-0.372633	-1.13758	0.673442	-0.47515	0.307552	0.306481	0.621927	-0.431249	-0.12262	0.540876	-0.594077	-0.299108	-0.678186	0.504707	-0.366168	-0.059804
f267	-2.06933	-0.812872	-0.601913	0.217396	0.463392	1.78076	0.141624	-0.0722334	0.222091	0.449024	-0.121038	0.286484	0.884946	0.282808	-0.912404	-0.376627	0.759175	-0.322826	0.551063	0.557773	0.367301	-0.16799	-0.0882922	-0.654633	0.348149	0.19959	0.45367	0.00902017	0.197626	0.548698	0.167245	0.618563	-0.726099	0.918546	0.0992191	0.494439	-0.437914	0.0244604	-0.539771	0.00565943	-0.205072	0.340287	-0.53286	-0.495019	0.452578	-0.320512	-0.228594	0.302504	-0.112888
f27	-2.2112	-0.499554	-1.83674	-0.950816	0.276439	1.62958	-0.441831	-2.03992	0.36697	-0.55539	0.0106066	0.0744106	-0.943737	-0.2781	0.602465	0.0596967	-0.249631	0.0174456	-0.745889	-0.897361	-0.337001	-0.0228967	-0.799718	-0.468157	0.243978	0.252257	0.406054	0.088903	-0.137102	-0.0301268	-0.135877	-0.109183	0.0769091	0.714412	-0.337441	-0.415477	-0.129369	-0.118079	-0.0025104	0.103764	-0.0651383	-0.344715	0.109323	0.0753424	0.287886	0.523503	-0.445192	-0.423357	0.268261
f299	-2.32664	-0.633387	-0.414504	0.244394	0.274622	1.50475	0.596427	0.830153	0.592305	1.37657	0.627755	0.121594	1.16599	0.424376	-0.0464062	-1.49596	0.00296466	2.19367	-0.75282	1.59749	1.19776	-0.512935	0.956126	0.0330993	-0.629072	-0.798705	0.248599	0.638943	0.0699818	-0.178365	-0.545573	1.25117	1.26388	-0.235103	0.696889	-0.0915671	-0.0368135	-0.741028	0.210207	-0.600032	-1.08572	0.744192	0.445299	0.555484	-0.10658	0.765518	0.134937	0.108125	-0.223968
f321	-2.50322	-0.720569	-1.05475	-0.311879	0.327386	1.62821	0.0808036	0.113177	0.339642	0.312644	-0.224736	-0.198121	0.246424	0.127126	-0.288163	0.925598	0.00560906	-0.340121	0.046832	0.368753	-0.0174516	0.0663923	0.107302	0.363641	0.926551	-0.457504	0.391699	-0.710095	0.47835	-0.616502	0.474134	0.505349	-0.157269	0.203827	-0.779204	0.731704	-1.03304	0.528834	-0.582651	0.766045	-0.0909071	-0.107337	-0.0958967	-0.314151	0.442452	0.228541	0.0704282	-0.453164	-0.12122
f329	-2.20759	-0.644519	-1.15745	0.204864	0.6059	-1.59729	-1.03398	-3.3586	0.730468	0.504586	0.107715	0.184562	-0.14716	0.0465742	-0.128757	-0.490089	-0.103713	-0.0381371	0.177859	-0.501274	-0.580562	-0.13115	-0.473005	-0.240018	0.0341511	0.946847	0.364504	-0.61297	0.330434	0.399258	-0.0982943	0.86925	0.343464	0.889255	0.153979	-0.484543	-0.433903	0.86147	-0.167806	-0.0427351	-0.126526	0.660947	-0.328346	-0.189201	-0.342841	0.342174	-0.0639512	0.284271	-0.135411
f332	-2.70209	-1.03709	-1.38097	-0.472222	-0.0880486	1.08222	-0.185166	-0.580439	0.346724	0.144905	0.0378468	0.324334	0.510325	0.265266	-0.447686	0.432259	-0.49771	-0.463378	-0.448993	-0.492392	-0.600015	0.335025	-0.267389	-0.127163	0.50171	0.707358	0.495976	0.068282	0.250828	0.536288	-0.0284004	0.827631	-0.329054	0.755715	-0.116044	-0.289869	-0.31298	-0.0507727	-0.812744	0.608978	-0.0674179	0.974295	-0.0931224	-0.672319	-0.260148	-0.690721	-0.584284	-0.407565	-0.040694
f348	-2.97027	-1.33042	-1.01924	-0.0452346	-0.0699197	-3.68439	-0.962838	-2.36192	0.541128	0.910139	0.468387	0.387848	-0.0419827	-0.191888	0.0537928	-0.949698	-0.289435	0.621032	-0.522853	0.0809825	-0.0644657	-0.346593	-0.0501222	-0.504489	-0.193836	-0.0668987	-0.0588514	-0.318401	-0.0956305	-0.185562	0.160074	-0.225776	-0.14972	-0.215387	-0.34091	0.0910285	0.248472	0.342991	0.263113	0.124985	0.216053	-0.156234	-0.26324	-0.00766395	0.128953	0.132959	0.176932	0.374088	-0.0959241
f35	-3.1498	-1.39071	0.030959	-0.252103	-1.01987	-0.817291	0.55929	1.70268	-0.0375457	2.2087	-0.451888	-0.839278	-0.497517	0.545453	0.974213	0.842496	0.170255	0.456958	-0.00960913	0.361109	-1.4428	-1.08383	-1.00395	0.671118	0.47227	-0.202974	0.303508	0.142276	-0.0644983	0.098426	-0.19626	0.126284	0.182674	0.0930407	0.210291	0.216308	0.391231	-0.24393	-0.651837	0.0208172	0.0569486	0.0719813	0.18396	0.407758	-0.388357	-0.31296	0.238335	-0.129955	0.0294674
f353	-2.23566	-0.781629	-1.64809	0.0639124	0.274709	2.34315	0.242143	-0.134151	0.514032	0.0856749	-0.533558	-0.303192	-0.0266828	0.250591	0.246661	0.425767	0.153334	-0.783907	0.737026	0.564769	0.553574	-0.427582	-0.161366	1.12656	-0.558878	-0.161281	-0.0626685	-0.191605	-0.386569	-0.237905	0.108086	0.343005	0.748166	-0.0482353	0.0338674	-0.425164	0.412129	0.739008	0.180752	-0.139331	0.0961691	0.0205121	-0.447778	0.414219	0.0982749	0.0214333	0.301122	1.29861	-0.140896
f355	-0.211063	-1.17942	-0.704364	0.173372	-0.327617	1.58578	0.393922	1.19547	0.282862	0.80933	0.560061	0.00907444	-0.0044594	0.278966	0.408146	0.0664746	0.221994	0.828986	0.152966	-0.193219	-0.0430567	-1.56098	0.649325	-1.27922	-1.357	0.268708	0.348594	-1.1886	-0.375426	-1.00492	-0.360623	-0.63477	-0.459839	0.00368474	-0.528296	-0.693453	-0.417959	0.127399	-0.556966	0.356767	0.91887	0.723192	-0.3292	-0.65695	-0.299274	-1.16054	0.842945	-0.217532	-0.27746
f356	-2.77653	-0.829496	-1.15929	-0.0753409	-0.0866518	1.36013	0.148973	0.730539	0.093725	0.284507	-0.506999	0.25886	0.568525	0.50545	-0.737812	1.23636	-0.616228	-0.265813	0.266961	0.59603	-0.391803	0.412456	0.411938	0.145185	0.32368	-0.275233	-0.19512	0.524559	0.208881	-0.215668	0.103779	0.346231	-0.39328	0.168408	-0.489334	0.999607	-0.594747	-0.10879	0.0903609	0.243254	-0.111186	0.247523	0.0311445	-0.203508	0.401193	0.197958	-0.00750327	-0.359013	-0.247436
f359	-2.8009	-1.15365	-0.918326	-0.312831	-0.489114	2.04385	0.450717	1.25238	0.261001	1.60429	0.422305	0.137963	0.874969	0.563859	-0.305187	-0.460757	0.235689	0.845973	-0.0250224	0.0137411	0.0995321	-0.101213	-0.0429804	-1.04044	-0.327795	0.805061	0.0906126	-0.787957	-0.42755	0.0453911	0.770439	-0.247697	-0.28723	0.0318864	-0.319203	-0.41522	0.126521	-0.0352412	-0.850342	0.262186	0.1866	-0.0635233	0.223472	-0.540426	0.297376	-0.822414	0.415359	-0.295238	0.084696
f366	-2.58567	-0.964851	-0.398912	0.0136183	0.0183093	1.45671	0.296285	0.547817	0.284621	0.555402	-0.0864209	0.772235	0.706051	0.209302	-1.44195	0.625884	-0.957985	-0.131291	0.311701	0.00497272	-0.255216	0.674794	0.461933	-0.294768	0.229513	-0.130511	0.0833668	-0.260811	0.112116	-0.199638	-0.282728	0.88996	0.187059	0.272912	-0.0320162	0.412981	-0.580823	0.121874	0.691158	0.254806	0.639247	0.374742	-0.056689	0.0249343	0.812196	-0.209201	-0.312205	-0.474867	-0.913563
f376	-2.90526	-1.27467	-1.15632	-0.0782839	-0.0437701	-3.40249	-0.952803	-2.10443	0.49545	0.995846	0.60642	0.408766	0.0207426	-0.0966265	-0.13797	-1.01444	-0.341495	0.682242	-0.486737	0.0137004	-0.227911	-0.228694	-0.0327885	-0.70917	-0.322428	0.0914927	-0.118611	-0.333964	-0.081893	-0.2094	0.119375	-0.0824646	-0.137151	-0.179369	-0.280823	-0.0107405	0.291169	0.286245	0.431552	0.21222	0.238358	-0.147234	-0.30757	-0.0733366	0.351509	0.155621	0.305341	0.240522	-0.0223348
f39	-2.83101	-1.01216	-0.0876695	0.189623	-0.240719	-2.21169	-0.453898	-1.16677	0.418118	1.50752	0.366172	0.280982	0.252586	-0.157998	-0.333829	-0.792518	0.11624	0.0771107	-0.293531	-0.118207	0.0444932	-0.414848	-0.174278	-0.535095	-0.190594	0.169476	0.134673	0.0336736	0.00910799	-0.04283	0.224636	0.0679743	-0.402564	0.0237058	-0.537704	0.0503816	0.267798	0.1743	0.567115	0.508529	0.502556	-0.269296	-0.325476	-0.330048	0.613422	0.201053	-0.00975849	0.284996	-0.333402
f42	-3.36404	-1.59126	-1.20576	-0.48089	-0.952168	0.879454	0.483865	2.20508	-0.222488	0.50991	-0.0142781	0.89391	0.453305	0.382731	-1.28009	0.359223	-1.64508	-0.738799	-0.349201	-0.904388	0.0425701	0.663093	-0.229598	0.644884	0.203594	-0.0862126	0.0807694	0.407306	-0.128574	0.00439139	0.186006	0.0250089	-0.362925	-0.0767745	0.187231	-0.396031	0.348893	0.0762552	0.97534	-0.224116	0.13287	0.106607	-0.0812378	0.175732	0.202815	-0.171634	-0.196448	-0.071233	0.0985091
f46	-1.50412	-0.670683	-0.0527109	0.346738	0.374432	0.572588	0.000370424	-0.683584	0.781716	1.01764	0.0145263	0.444982	0.165009	-0.304012	-1.02319	-0.691506	0.0121742	-0.00134156	-0.391516	-0.307111	0.015919	0.181795	0.119204	-0.0695819	0.212142	-0.155014	-0.0782044	0.301511	0.584145	-0.106943	-0.530008	1.63112	0.863381	0.265971	-0.191751	-0.319449	-0.329111	0.693647	0.600405	0.0682051	0.597513	-0.032794	-0.605844	0.699391	0.637581	0.166742	-0.673504	-0.205039	-1.01286
f49	-3.37748	-1.57916	-1.36571	-0.510418	-0.90144	0.85993	0.431528	2.08268	-0.213614	0.587756	0.00117947	0.948879	0.361859	0.422952	-1.24216	0.353865	-1.60463	-0.821255	-0.330813	-0.926526	0.153878	0.529309	-0.304479	0.583038	0.225257	-0.0194887	-0.00929186	0.394993	-0.212085	-0.00175769	0.299855	-0.113397	-0.423335	-0.137365	0.0982842	-0.371814	0.367928	0.216172	1.05194	-0.238553	0.145317	0.102703	-0.0419453	0.210472	0.205111	-0.250335	-0.131372	-0.13228	0.19674
f51	-3.20985	-1.53873	-0.850044	-0.295373	-0.51985	-3.35088	-0.518575	-0.77434	0.00426747	0.992245	0.0447802	-0.165522	-0.398376	0.0565801	0.781495	-0.122136	-0.221697	0.872673	0.386537	1.05005	-0.226158	-0.651257	-0.035874	0.0200209	0.0754311	-0.0537643	-0.00814916	0.00470462	-0.129043	-0.277963	0.15454	-0.0383912	-0.0368567	-0.151759	-0.0891626	0.0320551	0.42966	0.525694	0.0945222	-0.0689542	0.189498	-0.0299252	-0.325633	0.00303749	0.12416	-0.038705	0.152232	0.435599	-0.0296215
f55	-2.8797	-1.20546	-0.746447	-0.581108	-0.173676	-1.0914	-0.107012	0.276693	-0.374357	-0.509217	-0.614293	0.434119	0.778903	0.544416	0.0331975	1.55004	0.199927	-0.0163936	0.208383	1.36194	0.917163	0.625997	0.78931	0.37765	1.38233	-0.226884	0.332226	0.0193907	0.202723	-0.892738	-0.177711	-0.872052	0.0153915	-0.098223	0.0774947	0.448334	0.0877639	0.588909	-0.346021	0.335733	0.0994634	-0.128081	-0.07674	-0.0579865	-0.581663	-0.0893317	0.410709	-0.0546478	-0.0281946
f56	-2.64106	-1.00725	-1.14363	-0.405304	-0.336716	0.625061	0.292227	0.505177	-0.214488	0.411028	-0.0609768	-0.156377	0.157734	0.344046	-0.49946	0.689196	0.409373	-1.17362	0.553073	0.220076	-0.215989	-0.0999695	-0.300604	0.535427	-0.0992205	0.375574	0.0513112	0.0334928	0.262879	0.274164	-0.0114668	-0.826968	0.187506	-0.0310046	-0.0179191	0.133457	-0.00933153	0.142475	-0.708941	-0.273945	-0.500617	0.152022	-0.419078	0.0893436	0.491266	0.107298	0.560785	0.302699	0.394172
f69	-2.19048	-0.503684	-1.58975	0.0785556	0.606975	3.09463	0.0370505	-0.963918	0.657559	-0.256878	-0.430414	-0.326739	-0.179277	-0.237023	0.0646603	0.0889522	0.506042	-0.796475	0.851391	0.455544	0.378047	-0.461209	-0.0826714	0.922706	-1.01947	-0.220802	-0.267311	-0.0811534	-0.200056	0.141825	0.072866	-0.0361313	0.670989	-0.389316	0.0745343	-0.525687	0.618473	0.585185	0.0456355	-0.25904	0.145934	-0.404706	-0.612016	0.464492	-0.196166	-0.0963787	0.507827	1.31221	-0.00190396
f80	-2.54716	-0.77635	-1.68481	-0.0513554	0.314803	2.38706	-0.37606	-2.01695	0.970634	-0.25344	0.0610758	-0.0235869	0.0551192	-0.0675253	-0.0622603	0.167464	0.288456	-0.844988	0.0192008	-0.299064	0.0277007	-0.492114	0.215905	1.51341	-0.501108	-1.49039	-0.929085	1.31132	0.668227	-0.0394618	-0.27546	-0.278401	0.190836	-0.977654	-1.23621	0.128035	-0.0364261	0.373378	0.255531	0.130828	-0.158326	0.585568	0.124823	0.12881	-0.167412	-0.219183	0.164561	-0.326408	-0.166601
f82	-0.593663	0.698947	0.0576258	-0.63604	0.17406	2.01865	0.670734	0.588188	0.17558	0.23127	0.940815	0.627254	-0.136234	-1.53459	-0.225689	-0.666398	-0.139715	0.0812393	-0.792892	0.691386	0.315882	-0.734167	0.471617	0.0124992	0.0231036	0.75624	-0.489615	-0.143843	0.0941338	-0.119495	0.360005	-0.263176	-0.301236	-0.129313	-0.381931	-0.0502881	-0.0135936	-0.0837646	0.320193	0.376869	1.00401	-0.862535	-0.393173	-0.406122	-0.576261	-0.174219	-0.26207	0.171934	0.594153
f83	-1.55289	-0.233191	-1.03773	0.286335	0.68215	2.75749	0.397346	0.442633	0.421584	1.26751	0.892577	0.802398	1.53316	0.210815	-0.517577	-1.86586	0.876985	1.37958	-0.297226	0.82642	1.58023	0.0445075	0.825438	-1.05578	-0.31797	0.268345	-0.296196	-0.399219	0.397203	-0.215226	-0.00701539	0.0611536	0.316826	-0.572366	0.695552	0.235253	0.196232	0.104118	0.00154901	-0.0980285	-0.140664	0.202768	0.198577	-0.0722347	-0.0226437	0.168009	0.251826	0.216595	-0.411004
f88	-2.78945	-0.843755	-2.36725	-0.588795	0.220091	3.1462	-0.356267	-1.50935	0.450918	-0.930365	-0.193204	-0.419423	-1.4287	-0.182654	1.45127	0.0368552	-0.177466	0.566735	-0.27777	-0.47633	-0.199132	-0.0799862	-0.54522	-0.399281	0.13844	0.0968984	0.205852	-0.136015	-0.558532	-0.010736	-0.090875	-0.381407	-0.0658281	0.0219587	0.209512	0.0829053	0.132848	-0.284521	0.471976	-0.174559	0.116947	-0.192574	0.0680788	0.108074	0.266592	0.131252	-0.12873	-0.02203	0.118685
f89	-2.25429	-1.16862	-0.294702	-0.16879	-0.471458	-0.571083	0.639788	1.83481	-0.0216678	1.81229	-0.445374	-1.08264	-0.690022	0.164134	0.995501	0.511764	0.0381565	0.503586	0.574678	0.114556	-1.59481	-0.901159	-1.35618	0.845452	0.281053	-0.270225	0.281917	-0.305132	-0.16249	0.0410309	-0.508607	0.325049	0.32305	0.0982559	0.57001	0.109267	0.0513543	-0.43611	-0.164023	-0.176904	-0.14892	0.181801	0.321021	0.129437	-0.166242	-0.117759	-0.0561788	-0.520147	-0.220016
f93	0.152505	-1.65194	-0.6713	-0.0841145	0.0876553	1.38728	0.0930963	-0.146871	-0.0255719	-0.301432	0.0441827	0.338254	0.471347	0.396242	-0.581517	0.972829	-0.333735	-0.598085	-0.0437706	0.175011	-0.54548	0.14604	0.40207	-0.988473	0.40631	-0.488749	0.548996	0.211515	0.621124	-1.24198	-0.537551	0.509071	-0.995526	1.15784	-0.686034	0.357695	-0.264628	0.3565	0.396624	-0.065885	-0.430903	-0.09759	-0.281787	-0.0331044	-0.138417	0.218289	-0.682206	0.375996	-0.678798
f95	-2.62821	-0.786041	-1.40074	-0.336615	0.115805	0.451579	-0.322836	-1.15596	0.0852806	-0.540036	-0.555247	0.466396	0.528153	0.52322	-0.206899	1.3996	0.084876	-0.440463	0.154951	0.57136	0.878639	0.908838	0.525621	0.120735	1.07125	0.213222	0.297452	0.00336098	0.262648	-0.570785	-0.0534907	-0.324141	0.189812	0.439707	0.469684	0.342914	-0.59163	0.498001	-0.923813	0.250118	-0.335261	0.0165289	-0.0691631	-0.250524	-0.324474	0.103405	-0.0159754	0.283131	-0.188773
f96	-1.67195	-0.213688	-1.11562	-0.243903	0.194097	-1.75715	0.181008	1.27879	-1.06625	-1.50573	0.293061	-1.08952	1.4004	-1.10072	0.961398	0.0563871	0.696022	0.305083	-1.44244	-0.257328	-0.413387	1.22668	0.558207	0.187917	-0.266792	-0.263192	-0.0837151	0.0779176	-0.0384633	0.529349	-0.357816	0.445879	0.842586	-0.142497	0.645387	-0.538154	-0.367923	0.175335	-0.292365	-0.0813366	0.0554324	0.380612	-0.214492	-0.169534	0.143192	-0.430275	0.320103	0.317718	-0.204636
f97	-2.60073	-0.975941	-1.48618	-1.05778	-0.83264	-1.8489	0.409582	2.20498	-1.41455	-2.1191	-0.0125145	-0.508416	-0.300295	-0.592779	0.671467	-0.824955	-0.163004	0.669898	-0.650519	-0.381241	-0.205708	0.399591	0.384959	-0.195947	-0.115207	-0.336425	-0.33264	0.109229	0.800368	0.208909	0.0380873	0.363526	0.391411	-0.195674	-0.201456	-0.161782	-0.0672761	0.262554	-0.243571	0.112166	-0.155093	0.332598	-0.602856	-0.337956	0.270123	-0.143939	0.115875	0.0724735	-0.26761
f98	-2.87611	-1.20415	-2.17978	-0.857393	-0.543374	0.874552	0.0448162	0.390876	-0.530702	-1.72615	0.162691	-0.509828	-1.16562	-0.469803	1.11194	-0.375103	-0.261375	0.532547	-0.608094	-0.570777	-0.51464	0.073533	-0.655941	-0.605909	-0.257812	0.41754	-0.275537	-0.480542	-0.191329	0.151524	0.424414	-1.03556	0.262035	-0.106118	0.484458	0.326232	0.517431	0.0292659	-0.726735	-0.296194	-0.722458	-0.330506	0.0455336	-0.136484	0.00301414	0.263375	0.279093	0.232614	0.243042
f99	-3.01115	-1.28833	-1.14187	-0.159853	-0.433498	-1.94949	-0.930505	-1.67287	0.55424	1.04408	0.808362	1.07788	0.43965	0.393828	-0.832315	-0.131474	-1.45874	0.271552	-1.34028	-0.807082	0.200022	0.254493	-0.0621982	-0.556685	-0.119002	-0.701182	0.11025	-0.452772	-0.75078	-0.189234	0.525111	-0.929764	-0.163467	-0.257067	0.579261	0.399837	-0.429694	-0.631137	0.226874	-0.154362	-0.289372	-0.426106	0.264044	0.500011	-0.0115773	-0.187489	-0.0419404	-0.250495	-0.264529
f1	5.74635	-4.61959	-0.0148779	-0.201873	0.186541	-0.173333	0.218591	-0.189664	-0.0600632	-0.147423	-0.0733408	-0.0361064	0.0295717	-0.196316	0.245894	0.0872996	0.062962	-0.268262	-0.05724	-0.123101	0.0122124	-0.00867464	-0.108801	0.297108	0.0955069	-0.0237281	0.0541343	0.0108346	-0.199061	-0.065852	0.118082	0.0352422	0.259825	0.117777	-0.0985301	0.297998	0.07209	-0.16554	0.0136161	0.26646	0.066348	0.103688	-0.172418	-0.192176	0.0826784	0.0266287	0.113905	0.0600178	-0.102901
f10	6.17985	-4.95916	0.136985	-0.216642	0.130838	-0.0249464	0.277998	-0.0987476	-0.0317912	-0.0193799	0.0723324	0.193111	0.0553424	-0.0520182	0.0706772	-0.0503356	-0.0562212	0.056606	-0.0457671	0.0489063	0.0144044	0.099677	-0.0820675	0.0910028	0.0198715	-0.0147443	-0.0592951	-0.0807295	-0.0950559	0.105628	0.140408	-0.126164	0.0629231	0.0176916	0.0250683	0.105672	-0.123694	0.0456567	-0.0549064	0.0775307	-0.0424988	0.128819	0.0579235	-0.118624	0.0607866	-0.144826	0.056452	0.0474705	-0.0247213
f2	6.10061	-5.12194	-0.00511918	-0.16525	0.150827	-0.0383032	0.209357	-0.195755	-0.0990754	-0.141384	-0.0114654	0.104547	0.0609935	-0.0667062	0.176194	-0.15459	0.0902085	-0.0480257	0.106912	0.0290117	0.0315113	0.337464	-0.102177	0.388443	0.0526756	0.122944	-0.0810025	0.223051	-0.105377	0.136843	0.458501	0.0393697	0.167595	0.160041	-0.269136	0.104405	-0.110263	-0.0209881	0.0650464	0.112045	0.137178	-0.00865605	0.036363	0.149322	0.0588301	-0.034826	0.0926606	-0.0913876	0.000924225
f203	5.63581	-4.24756	-0.126588	-0.33155	-0.0960296	0.000744081	0.183776	-0.0656066	0.0252103	-0.0930562	0.0212652	0.061646	-0.304404	-0.0983359	-0.278093	0.678351	-0.297642	-0.338673	-0.0426456	-0.327338	-0.351311	-0.875562	0.26127	-0.602183	-0.76188	-0.448355	0.802865	-0.450379	0.632374	-0.927368	-1.59288	-0.0420741	-0.649026	-0.0719109	0.243402	-0.283786	0.0192821	-0.308579	-0.107327	-0.563588	-0.142914	0.256713	-0.0588469	-0.182012	0.066706	0.0508016	0.011251	0.149794	0.451652
f205	3.9513	-1.87476	-0.535624	0.375825	1.24049	-0.369406	0.765361	-0.00481683	0.182343	0.0522209	-1.03377	-0.554752	-0.186159	-0.176052	-0.152543	-0.726705	0.268753	0.283189	-0.141815	0.529108	0.12531	0.359706	-0.0500972	-0.115833	-0.0136643	0.212753	-0.660323	0.630009	-0.707847	0.494873	0.892592	0.107483	-0.646858	0.118964	-0.35272	-0.144992	0.326723	0.301841	0.59748	-0.552679	-0.807575	-0.701839	0.0787081	0.497234	0.11847	-0.150501	-0.237888	-1.2006	-0.0723962
f229	6.10975	-4.95924	0.0523091	-0.221427	0.0952566	-0.0752176	0.30213	-0.0450699	0.00814988	-0.0236947	-0.0684228	0.173527	0.0894139	-0.145906	0.189382	-0.15751	0.0289815	-0.0172459	-0.0169208	0.118093	0.111646	0.29141	-0.0971662	0.313531	-0.00186201	0.0708728	-0.0947667	0.118488	-0.160741	0.465164	0.623934	-0.00351785	0.184979	0.113819	-0.103434	0.0773243	-0.131186	-0.049687	0.146249	0.10317	0.0811865	0.070418	-0.0878302	0.189142	-0.0706737	0.0199269	0.037111	0.0326166	-0.0595773
f254	6.13757	-5.14836	0.049581	-0.214217	0.0906896	0.0911214	0.233621	-0.213045	-0.134289	0.0034651	-0.045306	0.0689017	0.0418453	-0.0520127	0.101411	-0.191058	0.0391101	0.080963	0.0284519	0.103474	0.0080113	0.244098	-0.161174	0.468536	0.266407	0.0898124	-0.11393	0.057554	-0.162585	0.227757	0.431142	0.0446041	0.157075	0.0102011	-0.0201264	0.141818	-0.125788	-0.0742469	0.177559	0.0923358	0.159197	-0.00359818	0.0382987	0.149142	-0.0514283	-0.0778396	0.0831724	-0.0105804	-0.12963
f264	3.30126	-3.81167	-0.105897	-0.118573	0.129613	0.0459467	0.439717	0.0887428	-0.242673	0.451777	0.282233	-0.0324824	0.56815	0.00643582	-0.257453	-0.52254	0.0760615	0.376388	0.0621983	0.39375	-0.146604	0.651779	-0.499199	-0.210175	0.576954	0.28902	-0.746753	-0.159099	0.263588	0.498003	0.355164	0.385766	0.0797929	0.0147168	0.430783	-0.0536141	0.601759	0.133049	-0.882286	0.385643	-0.0189915	-0.7274	0.384071	-0.201482	-0.352006	0.735689	-0.0185063	0.331566	0.806189
f272	5.99759	-4.71028	0.0873355	-0.225683	-0.0282261	-0.0598574	0.182239	-0.124976	-0.0999461	-0.11646	0.107036	0.0526913	0.187617	0.105516	0.185364	-0.0398313	-0.0896297	-0.0018717	-0.127357	0.119545	-0.110199	0.012367	-0.0878556	0.0978073	3.18592e-05	0.0161128	-0.0942732	0.0106158	-0.190919	0.270889	0.20198	-0.465161	0.116526	0.0298688	-0.142209	0.0895773	0.00196749	0.10849	0.131622	0.126048	-0.0772869	0.301541	0.134087	-0.201406	0.0776843	-0.18649	-0.029479	0.147155	-0.165597
f273	6.16145	-5.18697	0.0988739	-0.213132	0.079947	0.0378513	0.233472	-0.221028	-0.122552	-0.000761435	-0.0674361	0.0619293	0.0400055	-0.0260353	0.16053	-0.214037	0.0347972	0.164771	0.0646941	0.0892272	0.0334359	0.293236	-0.174113	0.502397	0.214229	0.155063	-0.139678	0.162774	-0.160837	0.253311	0.551811	0.0749315	0.316813	0.0313594	-0.149294	0.189505	-0.132375	-0.040784	0.132436	0.156037	0.166355	0.00265268	0.0116014	0.116859	-0.0760802	0.00393333	0.042162	0.00291973	-0.214603
f296	5.78404	-4.58932	0.139736	-0.331312	0.068707	-0.0508319	0.244445	-0.0919931	-0.00294432	-0.211933	-0.12174	0.119786	0.00967563	-0.0253708	-0.0452884	0.383375	-0.237406	-0.181677	-0.074892	-0.279385	-0.242708	-0.5001	0.1198	-0.213849	-0.325354	-0.247437	0.386936	-0.109405	0.305014	-0.410422	-0.960301	-0.0782603	-0.1369	-0.233569	0.353449	-0.159071	-0.150924	-0.136945	-0.0973029	-0.270254	-0.128367	0.19492	0.0519552	-0.218089	0.197222	-0.101884	-0.0465575	0.125522	0.0499778
f304	6.19895	-5.0763	0.0841182	-0.267152	0.192122	0.0265277	0.353381	-0.184138	-0.0582325	-0.04765	-0.191244	0.187228	0.114637	-0.134768	0.211403	-0.263367	0.0966894	0.118	0.030204	0.0873558	0.0494779	0.311593	-0.137108	0.361973	0.0835328	0.143244	0.00405107	0.168596	-0.136974	0.173337	0.438815	0.0509235	0.19728	-0.00411326	-0.0890377	0.127207	-0.105911	-0.0864339	0.118292	0.185452	0.153207	-0.0701685	0.0539705	0.118568	-0.0331153	-0.106793	0.0252039	-0.0158132	-0.189097
f305	5.50205	-4.27722	-0.0158502	-0.339699	-0.123878	-0.0140082	0.212007	0.0172284	-0.0449735	-0.180337	0.025135	0.0689204	-0.288216	-0.0684359	-0.204142	0.667132	-0.375327	-0.2798	-0.117537	-0.404261	-0.389293	-0.905459	0.345802	-0.671584	-0.648625	-0.373906	0.653884	-0.387576	0.470397	-0.877199	-1.56104	0.00882542	-0.551053	-0.249876	0.31964	-0.345332	0.0557383	-0.251431	-0.175606	-0.451209	-0.358179	0.149874	-0.133433	-0.235446	0.263597	0.0916348	0.261695	0.144593	0.286879
f354	3.86248	-1.36323	-0.280184	0.22574	0.559063	-0.225709	0.0628323	0.0242603	-0.415818	0.0347729	1.07925	0.438953	-0.624373	0.20338	-0.0832626	0.850798	0.0758214	-0.588287	-0.0052592	-0.712921	-0.335497	-1.0493	0.939135	-0.897157	-0.398266	0.18798	0.535887	-0.39897	1.15095	-0.659388	-1.26525	0.294807	-0.61074	-0.655321	0.902463	-0.322631	0.868624	0.488643	-0.186656	-0.50011	-0.506048	-0.0737475	0.235711	-0.159334	0.428518	-0.7206	-0.879963	-0.206728	-0.331078
f370	3.56457	-1.69304	-0.217737	0.0423089	0.539971	-0.169273	0.0892918	0.0406641	-0.361956	-0.457954	0.540906	0.253869	-0.630819	0.618283	-0.0592343	0.716734	-0.335967	-0.0576389	-0.456914	-0.357738	-0.156521	-0.947475	0.719006	-1.15137	-1.04616	-0.549764	0.714546	0.208177	0.378462	-0.73852	-1.73225	-0.469863	-0.529745	-0.260156	-0.108683	-0.268498	-0.368293	0.0395849	-0.44321	-0.916926	0.235023	0.0822623	0.175485	0.0512836	0.544635	-0.322698	-0.380114	-0.208725	-0.197327
f373	5.8416	-4.41595	0.160962	-0.242633	-0.021479	-0.181193	0.20854	-0.194103	-0.0216783	-0.156147	-0.00668314	0.0886976	-0.281577	-0.187558	-0.208125	0.494666	-0.291572	-0.120983	-0.0241489	-0.345496	-0.172768	-0.583649	0.162548	-0.288408	-0.497762	-0.315173	0.537611	-0.26079	0.175943	-0.699537	-1.02815	-0.0270009	-0.276244	-0.104031	0.360654	-0.159466	-0.0406614	-0.249077	-0.27916	-0.154826	-0.162495	0.0353624	0.0731628	-0.14509	0.273875	0.0375319	0.162037	0.296333	0.285786
f401	5.68152	-4.34495	-0.09446	-0.305886	-0.108987	-0.0117979	0.0853805	0.0630602	-0.0758626	-0.121935	0.122525	0.00106471	-0.13427	-0.0922796	-0.246586	0.506423	-0.209065	-0.0992959	-0.155359	-0.349402	-0.462086	-0.815013	0.460189	-0.328931	-0.581489	-0.318972	0.718622	-0.590592	0.627007	-0.812379	-1.32524	-0.0534053	-0.442592	0.0544759	0.300359	-0.145156	-0.0574449	-0.133824	-0.0860033	-0.495124	-0.164992	0.132216	-0.0217891	-0.157911	-0.059361	0.0968954	-0.0731561	0.0938338	0.186195
f406	6.27794	-5.16019	0.112728	-0.262649	0.194648	0.0536127	0.3229	-0.218253	-0.0846929	0.0323702	-0.140505	0.141992	0.191479	-0.162618	0.19721	-0.25211	0.0455467	0.106698	0.0229111	0.0661788	0.0328734	0.286233	-0.124399	0.335512	0.104294	0.0978536	-0.0371254	0.135643	-0.152512	0.251909	0.453699	0.0266365	0.1519	0.0179693	-0.116057	0.116028	-0.122439	-0.0611265	0.103154	0.170052	0.0837673	-0.0127444	-0.00515614	0.157714	-0.14074	-0.101847	0.0244927	-0.00230302	-0.108357
f408	6.16409	-4.98048	0.081353	-0.282924	0.205119	-0.10906	0.236502	-0.139898	-0.0337146	-0.0169355	-0.223832	0.0947477	0.09705	-0.0825848	0.101597	-0.120272	0.0647127	0.143417	0.0262374	-0.0273603	0.010726	0.213275	-0.0568715	0.185182	0.0738924	0.0353877	-0.0476957	0.150467	-0.146878	0.117214	0.23484	0.145075	0.161435	-0.0129214	-0.0886963	0.0539905	-0.0910091	-0.0829471	0.152046	0.0468753	0.10549	0.0503196	-0.0223306	0.0835358	-0.0658606	0.0172656	0.0572363	0.0988541	-0.0133037
f409	6.06601	-5.05102	0.158704	-0.282393	0.0857228	0.0719984	0.286114	-0.205515	0.0113633	0.00845904	-0.109242	0.173247	0.0708375	-0.140452	0.2064	-0.18583	0.0313653	0.0120989	0.0613495	-0.0022202	0.0649521	0.345079	-0.129196	0.423068	0.174797	0.0245928	-0.20563	0.102952	-0.203772	0.31955	0.596648	-0.0822705	0.303603	0.067491	-0.174235	0.138978	-0.171707	-0.129305	0.11888	0.107031	0.128821	-0.0278932	0.0394695	0.190265	-0.0849155	-0.118634	0.0183059	0.0898214	-0.0999765
f410	6.15219	-5.19877	0.0355014	-0.160776	0.127818	0.0152112	0.302703	-0.269803	-0.152304	-0.00767051	-0.0738109	0.0701071	0.120619	-0.0279529	0.16732	-0.197451	0.0596372	0.0524178	0.037817	0.0305451	0.0019574	0.298449	-0.108099	0.478782	0.243357	0.165589	-0.207499	0.199203	-0.186647	0.381669	0.5977	0.00091044	0.24249	0.085623	-0.218759	0.115478	-0.126803	0.0123985	0.0719063	0.132302	0.182726	0.0285004	-0.0200008	0.151654	-0.105818	0.0845233	0.139089	0.011347	-0.142347
f411	6.21648	-5.22228	0.0936196	-0.258358	0.200259	-0.0135395	0.268897	-0.248546	-0.0406697	0.0646293	-0.175042	0.0626258	0.101061	-0.155608	0.184281	-0.284587	0.111365	0.147599	0.0518834	0.0403878	0.0284328	0.345943	-0.180551	0.357777	0.135187	0.0393586	-0.130743	0.226177	-0.207635	0.301665	0.449856	0.0366201	0.251718	0.0596935	-0.172648	0.202796	-0.121733	-0.021491	0.124523	0.154321	0.200677	-0.00022613	0.0823496	0.103656	-0.119782	-0.0679629	-0.00918334	-0.0259661	-0.241144
f412	6.23008	-5.15761	0.128411	-0.287259	0.185769	-0.0206011	0.336104	-0.179809	-0.0546491	0.0181647	-0.157328	0.150436	0.184325	-0.151907	0.207053	-0.296022	0.135547	0.12443	0.0676036	0.0693942	0.109191	0.409316	-0.12149	0.378516	0.171381	0.121679	-0.150497	0.217152	-0.230798	0.317313	0.53427	0.0709758	0.260028	0.0518938	-0.147143	0.126265	-0.0893405	-0.0638966	0.12706	0.237281	0.12918	-0.0546493	0.0224715	0.0895008	-0.168959	-0.0946231	0.0264249	0.0209375	-0.157947
f50	4.52187	-4.03656	-0.399013	-0.353646	0.264181	0.731825	0.454457	-0.0656582	0.0750875	0.43987	0.0598681	0.19332	0.907543	0.12343	-0.208863	-0.894806	0.543268	0.172331	0.0340012	0.490447	0.514584	0.524916	-0.427042	-0.291643	0.540713	0.325846	-0.668357	-0.0317439	-0.0435026	0.539362	0.490529	0.248364	0.185609	-0.33518	0.260485	0.00631948	0.693105	0.489113	-0.319771	0.201212	0.266377	-0.259738	0.38395	0.127377	-0.554852	0.567011	0.206617	-0.111055	0.210115
f63	6.07971	-5.05652	0.106487	-0.240441	0.140054	-0.04075	0.241136	-0.147146	-0.0904207	-0.0745881	-0.100081	0.128442	0.0795039	-0.0677236	0.0880327	-0.237656	0.117266	0.000560533	-0.0838397	0.109343	0.0696092	0.179636	-0.141134	0.313312	0.060653	0.0939855	-0.0717241	0.025359	-0.201718	0.117211	0.33307	-0.0902582	0.242025	0.0470459	-0.147367	0.189776	-0.0742262	-0.152396	0.0552972	0.178317	0.176868	-0.0142455	0.0289592	-0.0204815	-0.0555431	-0.184082	0.0471438	-0.0162811	-0.120191
f90	6.18273	-5.10964	0.1295	-0.289559	0.163701	-0.0078911	0.285837	-0.213372	-0.0349419	-0.0193186	-0.207645	0.136131	0.139745	-0.147295	0.274975	-0.302306	0.131356	0.0465252	0.0670034	0.11434	0.0411181	0.481046	-0.194135	0.406441	0.2041	0.11434	-0.17489	0.196933	-0.228632	0.337108	0.678211	0.0733898	0.292617	0.0824036	-0.159188	0.145424	-0.165945	-0.0479391	0.177602	0.266731	0.177513	-0.0386291	0.111913	0.118341	-0.0505799	-0.119913	0.00661493	-0.021201	-0.171245
f92	2.60922	-0.901465	0.481315	-1.13807	0.311206	0.189106	0.0147111	0.387794	-0.104666	0.357663	0.148186	0.694867	0.274364	-0.445453	-0.478067	0.319327	0.0453003	0.119947	-0.121005	-0.146836	-0.126382	-0.125376	-0.398542	-0.742103	0.561872	0.0264364	-0.170171	0.526778	0.448837	-0.120271	-0.519771	0.0632237	-0.554722	-0.64185	-0.492964	0.617661	1.08695	0.693879	-0.811766	-0.269408	-0.127876	-0.532839	-0.705102	-0.230497	-0.2897	0.804697	-0.729016	0.559963	-0.0127617
f206	2.34824	2.3614	-0.626926	0.629479	-2.9546	-0.257584	2.37596	-1.02584	0.686007	-0.544804	0.161288	-0.0349611	0.457053	0.0199602	0.0961488	-0.0492141	-0.0712865	0.0241663	0.417657	0.258043	-0.215929	0.0923267	0.0259367	0.334604	0.0547936	-0.165686	-0.340433	-0.155978	-0.179885	-0.172193	-0.207498	-0.00805706	0.345436	0.129529	0.117645	0.0799449	-0.301774	0.0246836	-0.170648	-0.529928	-0.172941	-0.195741	-0.258687	-0.4289	-0.102828	-0.211452	-0.363546	0.118615	0.103798
f207	2.02882	1.66945	-0.543891	0.508428	-0.71242	-0.211137	-0.258329	0.157817	-0.162768	-0.0552089	0.173284	0.609869	-0.339268	0.283035	0.220606	0.544993	-0.193117	-0.339452	-0.0889465	0.00830225	0.4832	-0.325584	-0.121959	-0.369931	-0.684867	0.621654	1.09843	0.645473	-0.195268	0.335454	0.631642	0.0190527	0.164764	0.544085	0.756317	0.313841	0.511821	-0.0746362	0.543876	1.12348	-1.15017	1.228	-0.451628	0.874121	-0.375916	-0.0454548	0.83369	-0.632983	-0.206083
f208	1.3559	1.8618	-0.435197	1.3211	-0.712474	0.148482	-0.111498	0.049113	-0.220455	0.1893	-0.282644	-0.00448221	0.436789	-0.663544	0.438306	-0.595379	-0.401088	0.148315	0.151252	-0.209421	0.0917643	-0.112088	-0.100002	-0.386492	0.386517	-0.134982	0.1628	0.326555	0.107721	-0.287402	-0.255601	-0.462211	0.444228	0.329141	-0.110725	0.198886	0.0328827	0.168933	0.0994705	0.346948	0.292514	-1.57937	-0.85145	-0.00349457	-0.48546	-0.324166	-0.238948	-0.781513	-0.0153458
f209	2.33979	2.18739	-0.592868	0.912311	-2.81827	-0.24411	0.645712	-0.664148	-0.10891	-0.17849	-0.0744474	-0.0345086	0.299133	-0.197484	-0.143033	-0.164652	0.0546133	0.0613803	0.0299394	-0.00606629	0.305666	-0.0223686	-0.406895	0.107222	0.0166382	0.340625	-0.175343	0.290929	-0.184839	-0.457718	-0.406695	-0.117899	0.144541	-0.139176	0.0398429	-0.299501	-0.202491	0.210894	-0.23851	-0.0326429	-0.0313393	-0.145356	0.260827	-0.566764	-0.264218	0.59174	-0.0593901	-0.179398	0.0376441
f217	2.29994	2.48843	-0.570431	0.69294	-3.40451	-0.0742302	2.04821	-0.752875	0.552003	-0.412385	0.0059732	-0.0716427	0.19172	-0.0526826	0.117903	0.155689	-0.297851	0.0219752	-0.0544773	0.0694831	-0.203446	-0.0487763	0.151013	0.0665717	0.239046	-0.110011	-0.260514	-0.0163757	-0.260424	-0.293043	-0.179768	0.096225	-0.0364091	0.0844773	-0.120296	0.0788969	0.0629971	0.106604	-0.293738	0.0459417	0.456464	0.0148023	0.473599	0.0923073	-0.26769	0.451941	0.139984	0.0853034	0.307972
f230	0.0372587	1.09702	0.957081	-0.537802	-1.20095	0.619567	0.855056	-0.0782011	0.709363	-0.233803	0.164836	-0.186468	0.45805	-0.412914	-0.141031	-0.254132	0.313247	0.213521	-0.262092	-0.591411	-0.263348	0.417545	0.213729	-0.595921	-0.0277569	-0.350228	-0.0461745	-0.842601	-0.242326	0.15239	-0.726779	-0.219211	0.609865	-0.896458	0.536908	0.911251	1.54304	0.231432	-0.465193	0.666155	0.84707	-1.15322	0.167542	0.564655	-0.022211	-0.234622	0.660484	-0.821048	-0.868426
f292	2.08548	2.45706	-0.322552	0.800808	-3.08734	-0.0134078	1.82923	-0.768409	0.0814246	-0.173213	0.180882	0.0777802	0.445703	-0.0473046	0.0295536	0.123462	-0.113565	0.0620743	0.143991	0.00112082	-0.115694	-0.192123	0.224471	-0.156986	0.321229	-0.134034	-0.0611314	-0.192024	-0.18282	0.0510917	0.129155	0.0262104	-0.0797007	-0.188675	0.0217196	0.056602	0.304881	0.0189312	-0.173285	-0.310743	-0.110787	-0.017003	0.228599	0.299156	0.32258	-0.0593238	0.331211	-0.102988	0.0233745
f293	2.3811	2.46371	-0.660864	0.80446	-3.24827	-0.237646	2.41377	-0.951204	0.748546	-0.507389	0.096187	-0.227669	0.632939	0.13147	0.0975939	-0.13235	-0.315085	-0.192812	0.0754217	0.122617	0.0454266	0.211268	-0.0845042	0.157589	0.107168	-0.193206	-0.352256	-0.111593	-0.085631	-0.129631	-0.00772911	0.0252617	0.357982	0.0727892	0.214348	0.0482974	-0.0560357	0.0132019	-0.0601998	-0.137873	0.0738928	0.0686794	-0.229509	-0.422612	0.292667	-0.371427	0.0896034	0.150598	0.0092662
f295	-0.443107	0.613851	-0.305335	0.506969	-0.919248	0.471793	0.704509	-0.1476	0.333687	0.562345	0.406167	0.135885	1.14895	0.427937	0.0733352	-1.21401	0.562004	1.35263	-0.295154	1.36087	0.524703	-0.152797	1.02658	-0.143084	-1.02608	-0.408264	0.0845052	0.988894	-0.102646	0.00436218	-0.607806	0.838496	1.1725	-0.0493064	0.418896	-0.598428	-0.344367	-0.904954	0.588932	-0.416503	-0.654158	1.26981	0.149608	0.044464	-0.397905	0.818267	-0.184064	-0.133579	-0.0243414
f301	1.73883	2.00897	-0.111185	0.040081	-1.1323	0.123706	0.63221	-0.167651	-0.297816	0.040293	-0.196428	0.618381	-0.147335	-0.482247	0.0845245	0.225988	0.25815	-0.0305734	-0.0472668	0.263992	0.228773	0.105076	-0.122675	0.0446725	-0.108452	0.0521532	0.393238	0.369108	0.387838	-0.0263088	-0.0135163	-0.12893	-0.14709	0.160751	-0.0696982	-0.227391	0.382439	0.337792	0.378925	0.0273416	-0.737618	-0.493706	0.0890264	0.309915	-0.278376	0.355995	0.373352	-0.17735	-0.325499
f307	2.35641	2.27961	-0.542795	0.810621	-2.91609	0.0486458	2.11741	-0.774487	0.385594	-0.198442	0.135748	0.244018	0.39188	-0.186514	0.189042	-0.11086	-0.135694	-0.160663	0.403017	-0.148351	0.205336	-0.0434147	-0.183599	0.320947	0.149588	0.110495	-0.0318233	-0.317601	0.0342536	-0.0468836	0.209422	0.434728	-0.0760451	0.12673	0.16485	0.349928	0.184871	-0.052701	0.156426	-0.243195	0.0455301	-0.2302	-0.071112	-0.0153868	-0.0643481	-0.187456	-0.422145	-0.689706	0.218257
f309	1.99331	2.36035	-0.582628	0.819446	-3.05953	-0.040646	1.66577	-0.422488	0.255144	-0.264832	-0.171008	0.339266	0.336283	0.0800755	0.143792	0.05201	-0.27692	-0.173839	-0.0956522	0.176533	0.123473	-0.0837905	-0.171101	-0.042669	0.221764	-0.213168	0.164013	-0.0412198	-0.0677009	0.00387075	0.178341	0.236801	-0.132347	0.0572927	-0.0458996	0.0391142	0.0923823	0.162435	-0.069793	0.43036	-0.0608792	0.363813	0.118458	-0.204626	-0.13963	-0.080142	-0.229126	0.453336	-0.0453793
f312	2.0087	2.42532	-0.621232	0.824855	-3.26317	-0.0839337	1.72247	-0.569539	0.403116	-0.2075	0.0143961	0.0383698	0.396853	0.159899	0.0694017	-0.0310848	0.208821	0.0410655	-0.302341	-0.196291	0.28695	-0.334542	-0.0836646	0.0989894	-0.0254011	-0.125922	-0.0234625	0.0292313	0.166479	-0.330339	0.0159959	0.273679	-0.105026	-0.0830202	-0.174571	-0.339567	0.277246	0.111193	0.184722	0.180676	0.568015	0.0776644	0.18631	0.0182963	-0.403597	0.0812053	0.172954	0.400485	0.123615
f313	2.00069	2.28866	-0.661035	0.938445	-3.18929	0.0315592	1.60667	-0.506464	0.16546	-0.451954	0.0148639	0.0630651	0.0950877	0.0314264	-0.00426027	-0.172508	-0.318823	-0.204465	-0.0202579	-0.162649	-0.129899	-0.0423255	0.396994	-0.0225785	0.264642	-0.0244546	0.0103958	0.566467	0.326143	-0.0654879	0.191002	0.338487	0.0872953	-0.336827	0.371284	0.122686	0.351814	0.235164	0.139955	0.174732	0.139937	-0.150342	0.180857	-0.241422	-0.14694	-0.535935	0.315503	0.0868145	0.00710323
f37	1.99858	1.75915	-0.246277	0.346246	-1.09065	-0.00454839	-0.118272	0.21311	-0.0371484	-0.00725563	0.079568	0.532465	-0.497725	0.226043	0.0381624	0.563942	0.293681	-0.748929	-0.471305	0.01308	0.07509	-0.502827	0.260121	-0.33219	-0.524277	0.562337	0.696815	0.666386	-0.179192	0.532476	0.579276	0.445366	0.0147546	0.0174368	0.831897	0.600894	0.093051	0.448339	1.04017	2.15618	-1.82019	0.576174	-1.20809	0.810603	-0.9162	-0.108376	0.259681	-0.318264	0.485482
f382	2.10062	2.47109	-0.534924	1.03541	-3.02525	-0.299234	2.23042	-0.685771	0.588374	-0.480297	-0.0313665	-0.0336125	0.554053	0.0315107	0.0803453	-0.154289	-0.187856	0.0443078	0.24292	0.0221358	0.0808672	-0.277457	-0.385946	0.0464101	0.0532805	0.300908	-0.189805	0.0490873	-0.301918	-0.191257	-0.0443995	-0.139556	0.169766	0.0809671	0.0691544	-0.0236955	0.0109998	-0.0542538	-0.150572	-0.0847712	0.11837	0.0383497	-0.234389	-0.663318	-0.0208629	0.478411	-0.0954584	-0.337535	0.149657
f383	2.42364	2.45496	-0.585621	0.90101	-3.22924	-0.35396	2.38754	-0.818363	0.674103	-0.713524	0.0687806	0.165698	0.457817	-0.0738664	0.0873545	-0.149881	-0.187472	-0.104792	0.188628	0.124497	0.190486	0.0941782	-0.287004	0.170416	-0.00694675	0.0611436	-0.335487	-0.415392	-0.106949	0.184208	-0.0309416	-0.0205191	0.271988	-0.245894	0.161336	0.042598	0.218461	0.0338388	-0.163321	-0.46563	-0.175935	-0.177874	-0.14446	-0.380381	0.144976	-0.187616	0.0792518	0.192874	-0.0966213
f385	1.25251	1.73327	-0.262255	0.8915	-0.522992	-0.0293188	1.12694	0.038722	0.0549772	0.170826	-0.185086	-0.0454617	0.634508	-0.14179	0.509098	-0.363347	-0.6551	0.442831	0.420579	0.195253	0.276745	0.275798	-0.274547	-0.110523	-0.704515	-0.102715	0.0296984	0.421361	-0.180815	-0.125552	-0.244314	-0.492931	0.405803	0.538591	-0.144494	-0.597965	-0.872973	-0.777439	0.415491	-0.266015	0.0842131	-1.20245	-0.666887	-0.474515	-0.0555367	-0.295068	0.0665656	-1.12143	-0.0180001
f387	1.87333	2.01709	-0.166457	0.899919	-2.71341	-0.485841	1.70857	-0.579096	0.410416	-0.195237	0.351286	-0.445238	0.279579	0.108724	-0.167301	0.0408847	-0.165443	0.0181845	0.469479	-0.149567	-0.0617529	0.183946	-0.180747	-0.183736	0.0408208	-0.0909081	-0.0949112	0.202817	-0.038301	-0.251225	-0.0949543	-0.152449	-0.0306697	0.517759	-0.561608	-0.195462	0.232782	0.000626346	0.617558	-0.40449	-0.267395	-0.382277	-0.0962817	-0.503191	-0.0894964	0.193552	-0.578519	-0.0166953	0.654361
f389	2.23011	2.54962	-0.585902	0.72049	-3.34268	-0.156092	1.77441	-0.511973	0.322293	-0.390757	0.140261	0.0853678	0.47463	0.266155	-0.0346622	-0.107503	-0.0805097	-0.0368936	-0.0794952	-0.249703	-0.143366	0.0628194	-0.117464	0.0500698	-0.115614	-0.232126	0.159395	-0.22608	-0.211271	-0.07232	0.259143	-0.0223748	0.103257	-0.106483	0.166231	0.0815833	0.202843	-0.133699	-0.0552728	-0.174588	0.307717	0.253988	0.122414	0.145171	-0.0347092	0.219204	0.19172	0.20653	-0.432281
f391	2.0558	2.48509	-0.785845	0.477574	-3.43569	-0.177122	1.64252	-0.728964	0.205062	-0.430317	0.103602	-0.212784	0.119914	0.101814	-0.0839843	0.0649532	0.108573	0.145678	-0.0220242	-0.0406729	0.0486768	-0.210734	-0.273666	0.164734	0.139127	-0.0389161	-0.0447538	-0.0307949	0.122408	-0.152344	0.123266	0.113564	-0.0342097	-0.332749	-0.0351785	0.0140432	-0.323523	0.069485	-0.07722	-0.0990681	0.331044	0.318739	0.109508	0.334947	-0.0120807	0.0318767	-0.250243	0.120575	-0.113744
f393	2.35234	2.47265	-0.591888	0.840289	-3.17003	-0.0641273	1.52124	-0.762538	0.26136	-0.479512	0.0556172	-0.185027	0.208363	0.374211	-0.0939757	0.335031	0.12808	0.0450932	0.311471	-0.199692	0.161324	0.127519	-0.116014	-0.200792	0.0810612	-0.0274279	-0.072239	-0.0288644	-0.475029	-0.419767	0.0253445	0.149679	0.115657	-0.348414	0.305724	0.494855	-0.142217	0.200677	-0.0754652	0.0106114	0.116742	0.426168	0.361652	-0.0389844	0.070666	0.361198	-0.136569	0.00912644	-0.364469
f396	2.20056	2.19244	-0.523488	0.89045	-3.13693	-0.208487	1.8679	-0.667215	0.359495	-0.388982	-0.132214	0.272233	0.263508	-0.0573529	-0.0168641	0.336462	0.0701148	-0.199243	-0.0246424	-0.170315	-0.131724	-0.0236961	-0.0900636	-0.0445109	-0.0317487	0.342986	0.182535	0.114821	-0.136644	-0.167191	0.25843	-0.108883	-0.162003	-0.0994428	-0.116602	0.00251135	0.125279	-0.508274	-0.0991996	0.37551	0.207248	0.290432	-0.123866	0.185928	0.553656	0.17387	-0.221046	0.251722	0.226143
f397	1.09929	2.15146	-0.184334	0.954321	-1.71761	0.171916	1.82614	-0.119764	0.259027	0.0757109	-0.0267381	-0.218286	-0.0907073	0.393204	0.3746	-0.586873	0.325923	0.164369	0.284101	0.279932	-0.273607	0.607273	-0.305194	-1.26257	1.582	-0.234304	-0.661583	0.241317	0.948855	0.814471	-0.998857	-1.25153	-0.0186089	-0.818123	-0.519935	-0.211059	-1.00604	-0.267046	0.214477	-0.0687735	0.397234	0.277351	0.398548	1.00286	-0.0994567	-0.481411	0.129362	0.482458	0.171603
f398	-0.209643	0.564141	0.23841	0.614086	-1.69361	0.426157	1.15064	0.353385	0.331268	0.349716	0.0104153	0.382704	0.0230677	-0.467059	0.3659	0.146677	-0.142175	0.16271	-0.974933	-0.373442	-0.276332	0.0376803	0.340514	0.0227781	0.0729388	0.0771829	0.018379	0.252486	-0.133008	-0.439598	-0.183092	0.785463	-0.603352	0.333882	0.0248227	-0.671743	-0.434901	-0.210754	0.324418	-0.0969845	0.621377	-0.211128	0.320491	0.535031	-0.813617	-0.513621	-0.21052	-0.62661	-0.534612
f399	-0.583408	0.523814	-0.182569	0.338137	-1.94612	-0.185612	1.22285	0.452545	0.344479	0.929286	-0.230068	-0.403853	-0.0399923	0.426534	0.577841	0.218321	0.289109	-0.471977	-0.111873	-0.530739	-0.00751604	-1.01423	0.03428	-0.433507	-0.404299	0.0682988	0.118218	-0.446939	-1.1497	-0.0884306	0.531677	0.723721	-0.560817	0.401145	-0.972254	0.471395	-0.440498	0.14158	-0.6568	1.17991	-0.120664	-0.202263	0.5103	-0.437222	0.576263	-0.0210158	0.347539	0.4508	-0.493125
[truncated: 300 more columns]
