# Supplementary material for: Genetic diversity analysis of a flax (Linum usitatissimum L.) global collection
Source: BMC Genomics. 2020 Aug 14;21:557. doi: 10.1186/s12864-020-06922-2 (PMC7430851; doi:10.1186/s12864-020-06922-2)
Supplement: Supplementary file 5 — Additional file 5: Table S5. Fst values at loci level. [file 12864_2020_6922_MOESM5_ESM.xlsx]

## Sheet: Sheet1
Table S5: Fst values at loci level
Locus	Fis	Fit	Fst	Nm
s1	1	1	0.0513068	0.731473
s2	1	1	0.362637	0.0833333
s3	1	1	0.489489	1.10726
s4	1	1	0.477529	1.65843
s5	1	1	0.105799	0.362131
s6	1	1	0.0504113	1.82602
s7	1	1	0.0367236	1.48742
s8	1	1	0.0799203	0.356404
s9	1	1	0.191831	0.624171
s10	1	1	0.0461855	0.601229
s11	1	1	0.469999	1.70321
s12	1	1	0.469999	1.70321
s13	1	1	0.298813	0.547722
s14	1	1	0.587344	0.971429
s15	1	1	0.502552	1.88513
s16	1	1	0.476589	0.843427
s17	1	1	0.189558	3.46616
s18	1	1	0.51099	0.683348
s19	1	1	0.368211	0.425372
s20	1	1	0.317098	1.23999
s21	1	1	0.193227	1.44192
s22	1	1	0.160324	0.9451
s23	1	1	0.168295	0.300573
s24	1	1	0.168295	1.77362
s25	1	1	0.207	0.945882
s26	1	1	0.0933729	1.32763
s27	1	1	0.396818	0.333329
s28	1	1	0.381512	0.433886
s29	1	1	0.570767	0.372456
s30	1	1	0.349424	0.561596
s31	1	1	0.0870689	1.96702
s32	1	1	0.116465	0.906324
s33	1	1	0.0340856	0.48724
s34	1	1	0.327884	0.737678
s35	1	1	0.10788	2.22988
s36	1	1	0.150097	0.0294985
s37	1	1	0.121386	0.301262
s38	1	1	0.23049	1.29687
s39	1	1	0.0563927	0.167429
s40	1	1	0.564267	0.354858
s41	1	1	0.155493	1.43345
s42	1	1	0.306944	0.356083
s43	1	1	0.306944	0.300709
s44	1	1	0.306944	0.27577
s45	1	1	0.158286	1.35228
s46	1	1	0.240032	0.913526
s47	1	1	0.348231	0.434427
s48	1	1	0.290642	0.201902
s49	1	1	0.0588445	0.708566
s50	1	1	0.156547	0.928883
s51	1	1	0.284847	0.71048
s52	1	1	0.278471	1.02244
s53	1	1	0.240296	0.955796
s54	1	1	0.239409	0.346544
s55	1	1	0.330534	0.236202
s56	1	1	0.330574	0.208845
s57	1	1	0.322507	0.340229
s58	1	1	0.35751	0.360389
s59	1	1	0.0448514	0.683271
s60	1	1	0.326241	1.03609
s61	1	1	0.0609665	0.789801
s62	1	1	0.062373	1.13547
s63	1	1	0.0460244	4.54157
s64	1	1	0.0710208	0.33272
s65	1	1	0.0710208	0.228521
s66	1	1	0.0628588	0.183272
s67	1	1	0.0545607	0.84055
s68	1	1	0.0599745	1.55064
s69	1	1	0.370157	2.21334
s70	1	1	0.114664	2.73062
s71	1	1	0.416868	0.603598
s72	1	1	0.355419	3.18891
s73	1	1	0.355419	3.18891
s74	1	1	0.0538212	0.491056
s75	1	1	0.428259	1.35446
s76	1	1	0.35838	1.60532
s77	1	1	0.352582	0.0897118
s78	1	1	0.352582	0.0897118
s79	1	1	0.1413	0.57527
s80	1	1	0.0670595	0.851291
s81	1	1	0.0670595	0.667148
s82	1	1	0.104042	0.313719
s83	1	1	0.0849062	0.506667
s84	1	1	0.324404	0.705323
s85	1	1	0.41573	0.679668
s86	1	1	0.206991	0.205264
s87	1	1	0.206991	1.00468
s88	1	1	0.206991	0.84673
s89	1	1	0.494174	0.62725
s90	1	1	0.115138	3.33788
s91	1	1	0.48412	2.3788
s92	1	1	0.261111	1.51249
s93	1	1	0.387418	0.647563
s94	1	1	0.27423	1.55558
s95	1	1	0.245369	0.860319
s96	1	1	0.593867	1.82122
s97	1	1	0.178191	0.577315
s98	1	1	0.311624	4.62078
s99	1	1	0.104791	0.425872
s100	1	1	0.134338	0.156028
s101	1	1	0.134786	0.188018
s102	1	1	0.134786	0.184136
s103	1	1	0.431884	0.776104
s104	1	1	0.369012	0.354955
s105	1	1	0.117962	0.360193
s106	1	1	0.331958	0.660277
s107	1	1	0.281188	0.707878
s108	1	1	0.137886	0.793394
s109	1	1	0.0894386	0.0523396
s110	1	1	0.0899588	0.838546
s111	1	1	0.0859497	0.72277
s112	1	1	0.0736755	1.4043
s113	1	1	0.236163	0.198906
s114	1	1	0.248961	0.920075
s115	1	1	0.402402	0.400819
s116	1	1	0.455249	2.74883
s117	1	1	0.455249	0.851084
s118	1	1	0.345431	0.374373
s119	1	1	0.361175	1.42537
s120	1	1	0.359037	0.666555
s121	1	1	0.493566	0.291437
s122	1	1	0.466246	0.709405
s123	1	1	0.253791	0.148032
s124	1	1	0.253791	0.127527
s125	1	1	0.441492	0.773479
s126	1	1	0.441492	0.773479
s127	1	1	0.450778	2.28996
s128	1	1	0.412179	0.318856
s129	1	1	0.322951	2.68874
s130	1	1	0.0937607	1.90373
s131	1	1	0.0788439	1.05475
s132	1	1	0.214682	1.38034
s133	1	1	0.256564	0.521567
s134	1	1	0.241838	0.776712
s135	1	1	0.355398	0.446503
s136	1	1	0.472241	3.37444
s137	1	1	0.338928	0.0790206
s138	1	1	0.289566	1.75061
s139	1	1	0.413221	1.27149
s140	1	1	0.393064	7.28146
s141	1	1	0.393064	7.28146
s142	1	1	0.295199	0.962058
s143	1	1	0.476119	0.73772
s144	1	1	0.248728	1.69858
s145	1	1	0.221092	1.06504
s146	1	1	0.25235	0.50308
s147	1	1	0.25235	0.539888
s148	1	1	0.165043	0.499619
s149	1	1	0.382125	0.250013
s150	1	1	0.0480308	0.422949
s151	1	1	0.0996263	1.35464
s152	1	1	0.0996263	0.772603
s153	1	1	0.0996263	0.772603
s154	1	1	0.41597	0.755472
s155	1	1	0.418148	0.362677
s156	1	1	0.441227	0.338558
s157	1	1	0.335429	0.212942
s158	1	1	0.17636	0.843642
s159	1	1	0.146276	0.0233333
s160	1	1	0.110519	0.779266
s161	1	1	0.434436	1.65142
s162	1	1	0.330689	0.195924
s163	1	1	0.110819	1.31904
s164	1	1	0.127518	0.551784
s165	1	1	0.128639	0.435402
s166	1	1	0.315545	0.646328
s167	1	1	0.21901	0.386336
s168	1	1	0.21901	0.0641075
s169	1	1	0.407497	0.0576968
s170	1	1	0.384181	0.406813
s171	1	1	0.43835	0.336416
s172	1	1	0.601944	0.457578
s173	1	1	0.424193	0.291515
s174	1	1	0.518166	0.643606
s175	1	1	0.48988	0.174402
s176	1	1	0.615211	0.604158
s177	1	1	0.494791	0.2562
s178	1	1	0.460878	0.522793
s179	1	1	0.336509	2.05188
s180	1	1	0.0601712	0.625776
s181	1	1	0.110445	1.04831
s182	1	1	0.516106	0.759884
s183	1	1	0.542923	1.66755
s184	1	1	0.071352	2.8162
s185	1	1	0.071352	1.41073
s186	1	1	0.0836511	2.31693
s187	1	1	0.071352	0.36173
s188	1	1	0.071352	0.14185
s189	1	1	0.509908	0.996546
s190	1	1	0.446362	0.390486
s191	1	1	0.446362	4.44968
s192	1	1	0.204342	1.81391
s193	1	1	0.17951	0.0833333
s194	1	1	0.180107	4.74493
s195	1	1	0.16883	0.564898
s196	1	1	0.274276	0.692984
s197	1	1	0.321544	3.94224
s198	1	1	0.321544	1.76778
s199	1	1	0.309975	1.66621
s200	1	1	0.205357	0.996506
s201	1	1	0.332187	0.614304
s202	1	1	0.365617	0.830475
s203	1	1	0.610733	2.16346
s204	1	1	0.610733	0.198427
s205	1	1	0.670588	1.65273
s206	1	1	0.670588	0.277328
s207	1	1	0.632008	0.213292
s208	1	1	0.632008	0.297395
s209	1	1	0.632008	0.197768
s210	1	1	0.632008	1.69573
s211	1	1	0.632008	0.680935
s212	1	1	0.670588	0.314005
s213	1	1	0.632008	2.18674
s214	1	1	0.0820885	0.169797
s215	1	1	0.0947525	2.03699
s216	1	1	0.299403	2.2969
s217	1	1	0.492593	1.28146
s218	1	1	0.494441	0.2562
s219	1	1	0.491182	0.537873
s220	1	1	0.304705	4.45424
s221	1	1	0.177997	1.28677
s222	1	1	0.0572365	0.331322
s223	1	1	0.246557	1.61476
s224	1	1	0.331748	0.857236
s225	1	1	0.354664	0.737668
s226	1	1	0.252637	2.27012
s227	1	1	0.252637	2.27012
s228	1	1	0.579525	1.0314
s229	1	1	0.262451	0.996223
s230	1	1	0.376062	0.81282
s231	1	1	0.10789	2.65129
s232	1	1	0.13139	0.368808
s233	1	1	0.474089	4.17619
s234	1	1	0.443258	0.157674
s235	1	1	0.544367	0.222919
s236	1	1	0.565246	2.08664
s237	1	1	0.575259	0.216256
s238	1	1	0.582333	0.80369
s239	1	1	0.332786	2.61028
s240	1	1	0.136894	1.28123
s241	1	1	0.0141941	2.70902
s242	1	1	0.129148	0.352313
s243	1	1	0.184987	0.566427
s244	1	1	0.184967	0.61944
s245	1	1	0.183084	1.41506
s246	1	1	0.162501	2.94109
s247	1	1	0.0966297	1.47994
s248	1	1	0.307125	2.28956
s249	1	1	0.307125	0.257837
s250	1	1	0.290443	1.3894
s251	1	1	0.17478	1.16352
s252	1	1	0.433439	0.770977
s253	1	1	0.431542	1.2244
s254	1	1	0.128031	3.44688
s255	1	1	0.299836	0.700373
s256	1	1	0.487541	1.02425
s257	1	1	0.179227	1.23406
s258	1	1	0.396154	0.582621
s259	1	1	0.5038	0.644213
s260	1	1	0.820544	3.85061
s261	1	1	0.383294	0.568432
s262	1	1	0.383294	0.625731
s263	1	1	0.0971033	2.9313
s264	1	1	0.711822	0.292443
s265	1	1	0.711822	0.492923
s266	1	1	0.685267	0.145565
s267	1	1	0.219122	2.04401
s268	1	1	0.21928	0.35249
s269	1	1	0.21998	0.959017
s270	1	1	0.0962561	1.66274
s271	1	1	0.347664	1.13461
s272	1	1	0.13343	0.928526
s273	1	1	0.231648	0.594183
s274	1	1	0.181692	1.20243
s275	1	1	0.115625	1.79271
s276	1	1	0.118475	0.374922
s277	1	1	0.364382	2.5582
s278	1	1	0.382751	0.274845
s279	1	1	0.211584	0.531295
s280	1	1	0.364857	0.319971
s281	1	1	0.0707227	0.507365
s282	1	1	0.0752076	0.654621
s283	1	1	0.228815	2.91812
s284	1	1	0.157232	0.783086
s285	1	1	0.268955	0.668433
s286	1	1	0.187952	1.19635
s287	1	1	0.318203	0.652613
s288	1	1	0.261338	0.26737
s289	1	1	0.379607	1.33863
s290	1	1	0.293292	2.16859
s291	1	1	0.287377	0.42892
s292	1	1	0.312676	1.56483
s293	1	1	0.528108	1.55764
s294	1	1	0.798788	0.447583
s295	1	1	0.798788	0.459055
s296	1	1	0.814221	5.1819
s297	1	1	0.685378	0.122807
s298	1	1	0.685378	0.145565
s299	1	1	0.685378	0.145565
s300	1	1	0.699321	2.7386
s301	1	1	0.515086	0.57685
s302	1	1	0.574233	0.515909
s303	1	1	0.574233	0.386126
s304	1	1	0.684008	0.145565
s305	1	1	0.699321	3.25376
s306	1	1	0.487447	1.02425
s307	1	1	0.461468	1.65824
s308	1	1	0.539617	0.927269
s309	1	1	0.456709	0.544174
s310	1	1	0.558325	0.382908
s311	1	1	0.128486	11.1061
s312	1	1	0.268547	0.377906
s313	1	1	0.102596	0.468414
s314	1	1	0.0361705	0.252708
s315	1	1	0.308603	2.48795
s316	1	1	0.459644	1.15503
s317	1	1	0.277555	0.419118
s318	1	1	0.336185	1.88536
s319	1	1	0.333427	0.083676
s320	1	1	0.485384	3.03809
s321	1	1	0.803873	1.93028
s322	1	1	0.803873	0.349711
s323	1	1	0.803873	0.453396
s324	1	1	0.616697	0.0724036
s325	1	1	0.605417	0.874827
s326	1	1	0.605417	0.874827
s327	1	1	0.605417	0.874827
s328	1	1	0.387037	6.07551
s329	1	1	0.33622	2.15931
s330	1	1	0.33622	2.4503
s331	1	1	0.33622	0.124445
s332	1	1	0.11406	0.994184
s333	1	1	0.104271	0.304275
s334	1	1	0.146584	0.117745
s335	1	1	0.775426	1.60479
s336	1	1	0.775426	1.60479
s337	1	1	0.775426	0.328859
s338	1	1	0.775426	0.427485
s339	1	1	0.467503	0.224008
s340	1	1	0.750569	0.487619
s341	1	1	0.741097	0.404236
s342	1	1	0.58277	0.80369
s343	1	1	0.58277	0.80369
s344	1	1	0.311328	1.96788
s345	1	1	0.289206	0.37532
s346	1	1	0.292686	1.5838
s347	1	1	0.468842	0.352619
s348	1	1	0.122753	5.20439
s349	1	1	0.342943	0.49051
s350	1	1	0.262723	1.22489
s351	1	1	0.271214	0.647846
s352	1	1	0.0999968	2.14603
s353	1	1	0.103586	0.0234167
s354	1	1	0.557505	4.68247
s355	1	1	0.557505	2.29178
s356	1	1	0.14426	0.238685
s357	1	1	0.140824	0.599117
s358	1	1	0.489554	0.278228
s359	1	1	0.222256	1.98175
s360	1	1	0.222256	1.90671
s361	1	1	0.222256	0.223482
s362	1	1	0.208116	1.59515
s363	1	1	0.298694	1.00265
s364	1	1	0.21933	0.35249
s365	1	1	0.229885	0.417592
s366	1	1	0.36577	0.266672
s367	1	1	0.353318	0.0765638
s368	1	1	0.333361	0.0586318
s369	1	1	0.0589042	0.984714
s370	1	1	0.135599	0.115262
s371	1	1	0.418391	0.111905
s372	1	1	0.414683	0.726508
s373	1	1	0.416381	0.468622
s374	1	1	0.416381	0.864419
s375	1	1	0.395254	0.743168
s376	1	1	0.538388	0.936538
s377	1	1	0.110749	0.779266
s378	1	1	0.103873	0.834448
s379	1	1	0.385687	1.53809
s380	1	1	0.329263	1.44888
s381	1	1	0.329263	1.44888
s382	1	1	0.402599	0.400819
s383	1	1	0.457379	1.94776
s384	1	1	0.522102	0.627424
s385	1	1	0.648632	0.829222
s386	1	1	0.152138	7.22063
s387	1	1	0.156294	2.53662
s388	1	1	0.27921	0.820498
s389	1	1	0.461133	0.459095
s390	1	1	0.120702	0.776176
s391	1	1	0.255655	0.42778
s392	1	1	0.279712	0.227752
s393	1	1	0.279712	0.227752
s394	1	1	0.276589	0.580605
s395	1	1	0.232668	0.0621893
s396	1	1	0.213364	1.10296
s397	1	1	0.205591	0.934199
s398	1	1	0.228571	3.60712
s399	1	1	0.228571	3.43605
s400	1	1	0.198943	1.02433
s401	1	1	0.0734694	0.711112
s402	1	1	0.0797156	1.58158
s403	1	1	0.204678	7.94153
s404	1	1	0.257885	0.437912
s405	1	1	0.362604	0.743836
s406	1	1	0.327327	1.72198
s407	1	1	0.0767269	0.668064
s408	1	1	0.0798016	1.52055
s409	1	1	0.0625436	0.650718
s410	1	1	0.237261	1.27036
s411	1	1	0.237261	10.9208
s412	1	1	0.237261	0.634158
s413	1	1	0.237261	1.20187
s414	1	1	0.425878	0.249219
s415	1	1	0.534063	0.737929
s416	1	1	0.108806	0.404639
s417	1	1	0.101204	0.80134
s418	1	1	0.163151	0.533218
s419	1	1	0.195099	0.173593
s420	1	1	0.342061	0.632767
s421	1	1	0.420109	0.11435
s422	1	1	0.146959	0.379667
s423	1	1	0.227179	0.360937
s424	1	1	0.356322	0.757075
s425	1	1	0.0847578	0.918336
s426	1	1	0.238984	3.10527
s427	1	1	0.360155	1.37367
s428	1	1	0.360155	0.290542
s429	1	1	0.360155	0.843115
s430	1	1	0.536186	0.357217
s431	1	1	0.31318	4.95579
s432	1	1	0.32321	2.04205
s433	1	1	0.411403	0.575719
s434	1	1	0.326409	0.261027
s435	1	1	0.393004	0.470826
s436	1	1	0.416802	0.661291
s437	1	1	0.0876939	1.026
s438	1	1	0.417796	0.318289
s439	1	1	0.318695	1.2666
s440	1	1	0.318695	0.178392
s441	1	1	0.229742	3.19457
s442	1	1	0.369386	0.687277
s443	1	1	0.401635	0.144287
s444	1	1	0.397568	2.68539
s445	1	1	0.464685	0.218238
s446	1	1	0.820544	3.75814
s447	1	1	0.319506	0.138704
s448	1	1	0.0917126	1.1855
s449	1	1	0.0917126	0.555822
s450	1	1	0.291027	0.149507
s451	1	1	0.291027	0.134685
s452	1	1	0.406177	0.658394
s453	1	1	0.344072	1.47205
s454	1	1	0.344072	1.70076
s455	1	1	0.360299	0.484071
s456	1	1	0.360299	0.521312
s457	1	1	0.0681454	0.40419
s458	1	1	0.271168	0.437394
s459	1	1	0.210889	2.28276
s460	1	1	0.106991	0.952692
s461	1	1	0.106991	1.22244
s462	1	1	0.106991	0.702442
s463	1	1	0.44844	1.09855
s464	1	1	0.35854	1.37517
s465	1	1	0.462602	0.0160613
s466	1	1	0.61427	1.78661
s467	1	1	0.41332	0.607175
s468	1	1	0.0663661	2.78853
s469	1	1	0.682625	0.584994
s470	1	1	0.690724	0.556516
s471	1	1	0.667958	1.68576
s472	1	1	0.667958	1.10145
s473	1	1	0.233761	3.48479
s474	1	1	0.103171	1.24413
s475	1	1	0.326963	0.351623
s476	1	1	0.313049	1.84791
s477	1	1	0.59997	0.350411
s478	1	1	0.58754	2.88615
s479	1	1	0.878764	2.62129
s480	1	1	0.395002	0.839086
s481	1	1	0.0506845	1.82602
s482	1	1	0.0983562	0.468034
s483	1	1	0.360136	0.643311
s484	1	1	0.29457	0.358079
s485	1	1	0.0970993	2.9313
s486	1	1	0.410042	1.36069
s487	1	1	0.270694	0.656366
s488	1	1	0.333766	0.332845
s489	1	1	0.0378666	0.680451
s490	1	1	0.604665	0.951252
s491	1	1	0.0692641	0.272691
s492	1	1	0.327656	0.710409
s493	1	1	0.296707	1.56601
s494	1	1	0.34818	0.929878
s495	1	1	0.34818	1.35008
s496	1	1	0.455339	2.74883
s497	1	1	0.252502	0.570554
s498	1	1	0.252502	1.13567
s499	1	1	0.167963	0.426568
s500	1	1	0.192327	2.12448
s501	1	1	0.167963	0.372831
s502	1	1	0.167796	1.0661
s503	1	1	0.0336355	0.333034
s504	1	1	0.0336355	0.333034
s505	1	1	0.50506	0.626332
s506	1	1	0.50506	0.420401
s507	1	1	0.0852491	0.507534
s508	1	1	0.823575	5.32397
s509	1	1	0.823575	0.516305
s510	1	1	0.347539	0.711117
s511	1	1	0.347539	0.711117
s512	1	1	0.482263	3.54648
s513	1	1	0.483644	1.11681
s514	1	1	0.331006	0.751953
s515	1	1	0.297739	0.742985
s516	1	1	0.203237	0.227201
s517	1	1	0.208229	0.377412
s518	1	1	0.311157	0.889042
s519	1	1	0.311157	2.10623
s520	1	1	0.321626	0.363221
s521	1	1	0.331112	0.942884
s522	1	1	0.331112	0.447006
s523	1	1	0.331112	0.345026
s524	1	1	0.528632	2.73329
s525	1	1	0.737526	2.25938
s526	1	1	0.737526	2.25938
s527	1	1	0.737526	2.25938
s528	1	1	0.369445	0.447238
s529	1	1	0.130374	0.733404
s530	1	1	0.130374	0.519059
s531	1	1	0.130374	0.519059
s532	1	1	0.144044	0.744066
s533	1	1	0.144044	0.645181
s534	1	1	0.253133	0.298622
s535	1	1	0.431492	0.5257
s536	1	1	0.390087	1.30505
s537	1	1	0.087913	1.55175
s538	1	1	0.212356	0.521952
s539	1	1	0.211811	0.93853
s540	1	1	0.210697	4.58046
s541	1	1	0.210697	5.2484
s542	1	1	0.175033	1.15686
s543	1	1	0.331062	0.345026
s544	1	1	0.106207	5.74162
s545	1	1	0.468715	0.183429
s546	1	1	0.468715	0.0827618
s547	1	1	0.146432	2.66099
s548	1	1	0.165733	2.11483
s549	1	1	0.411714	1.44915
s550	1	1	0.142578	0.0824505
s551	1	1	0.523639	0.636952
s552	1	1	0.070694	0.365839
s553	1	1	0.732652	2.01206
s554	1	1	0.281465	1.13866
s555	1	1	0.33435	0.0638059
s556	1	1	0.0658186	0.828816
s557	1	1	0.528402	1.7514
s558	1	1	0.160087	1.0354
s559	1	1	0.160087	1.01613
s560	1	1	0.317163	1.32647
s561	1	1	0.536894	0.283373
s562	1	1	0.280413	1.47889
s563	1	1	0.261075	1.51249
s564	1	1	0.179512	1.18339
s565	1	1	0.507787	0.592406
s566	1	1	0.281729	20.4672
s567	1	1	0.253055	0.994827
s568	1	1	0.749121	0.386029
s569	1	1	0.228973	1.53079
s570	1	1	0.0388132	1.9009
s571	1	1	0.427291	2.72802
s572	1	1	0.448137	0.662017
s573	1	1	0.109051	0.994298
s574	1	1	0.517226	0.795016
s575	1	1	0.30922	1.44302
s576	1	1	0.30922	1.44302
s577	1	1	0.30922	1.56258
s578	1	1	0.344945	0.892674
s579	1	1	0.459005	0.302951
s580	1	1	0.205355	0.330947
s581	1	1	0.101283	0.80542
s582	1	1	0.0838001	10.7925
s583	1	1	0.241618	0.667767
s584	1	1	0.102592	0.541197
s585	1	1	0.686683	0.433777
s586	1	1	0.124912	1.10626
s587	1	1	0.454041	3.99075
s588	1	1	0.670588	0.209249
s589	1	1	0.122546	1.19314
s590	1	1	0.138302	0.243575
s591	1	1	0.122546	1.93277
s592	1	1	0.138302	1.48652
s593	1	1	0.165547	0.996953
s594	1	1	0.165547	0.0662879
s595	1	1	0.165547	0.424373
s596	1	1	0.165547	0.461203
s597	1	1	0.165547	2.15285
s598	1	1	0.165547	3.00677
s599	1	1	0.0968275	0.584355
s600	1	1	0.0835969	3.01402
s601	1	1	0.173348	0.307939
s602	1	1	0.202021	0.0697331
s603	1	1	0.423854	0.125936
s604	1	1	0.421858	0.153834
s605	1	1	0.399211	1.36503
s606	1	1	0.357471	0.836592
s607	1	1	0.399211	0.454626
s608	1	1	0.399211	0.261194
s609	1	1	0.281864	18.563
s610	1	1	0.410047	1.31937
s611	1	1	0.0796856	1.59626
s612	1	1	0.0981456	0.897436
s613	1	1	0.230614	0.11132
s614	1	1	0.127835	0.857576
s615	1	1	0.127835	0.407002
s616	1	1	0.127835	2.05255
s617	1	1	0.284925	0.180152
s618	1	1	0.284925	0.373131
s619	1	1	0.284925	0.834347
s620	1	1	0.284925	0.297094
s621	1	1	0.244	1.20151
s622	1	1	0.249035	0.501069
s623	1	1	0.472794	0.932121
s624	1	1	0.464596	0.240949
s625	1	1	0.444793	2.91407
s626	1	1	0.357699	0.265479
s627	1	1	0.357699	1.4467
s628	1	1	0.357239	1.10167
s629	1	1	0.281317	0.972405
s630	1	1	0.279765	1.0775
s631	1	1	0.279259	1.90948
s632	1	1	0.279259	2.28664
s633	1	1	0.127327	0.474887
s634	1	1	0.272157	0.755866
s635	1	1	0.239231	0.786175
s636	1	1	0.0937766	0.886281
s637	1	1	0.178052	0.5387
s638	1	1	0.191542	1.0339
s639	1	1	0.0927638	0.287837
s640	1	1	0.215588	3.38896
s641	1	1	0.162265	1.364
s642	1	1	0.409954	1.33929
s643	1	1	0.283899	1.13323
s644	1	1	0.279365	1.18122
s645	1	1	0.247553	0.243124
s646	1	1	0.279365	1.18144
s647	1	1	0.247553	0.653514
s648	1	1	0.138734	0.988253
s649	1	1	0.215597	1.75324
s650	1	1	0.220894	1.06471
s651	1	1	0.0781035	1.09211
s652	1	1	0.0727365	1.91103
s653	1	1	0.302352	0.924803
s654	1	1	0.519542	0.753877
s655	1	1	0.519542	0.278772
s656	1	1	0.519542	0.288102
s657	1	1	0.519542	0.312059
s658	1	1	0.315564	0.259663
s659	1	1	0.348762	0.434427
s660	1	1	0.103477	0.507413
s661	1	1	0.239825	1.33993
s662	1	1	0.141161	0.297104
s663	1	1	0.252239	4.32975
s664	1	1	0.276369	0.352505
s665	1	1	0.893427	0.188007
s666	1	1	0.741766	1.26475
s667	1	1	0.384133	0.460244
s668	1	1	0.267853	0.754124
s669	1	1	0.267853	0.771174
s670	1	1	0.254873	0.617945
s671	1	1	0.202261	0.695657
s672	1	1	0.200554	1.84114
s673	1	1	0.200554	1.84114
s674	1	1	0.333159	0.220768
s675	1	1	0.135576	0.122434
s676	1	1	0.31327	2.62965
s677	1	1	0.219443	0.35249
s678	1	1	0.194145	0.748357
s679	1	1	0.194145	0.720008
s680	1	1	0.27367	2.48365
s681	1	1	0.275147	0.61621
s682	1	1	0.296769	1.50607
s683	1	1	0.296769	0.701847
s684	1	1	0.291853	6.54217
s685	1	1	0.115145	3.49591
s686	1	1	0.160167	1.50208
s687	1	1	0.443581	1.75629
s688	1	1	0.0856545	0.700688
s689	1	1	0.186503	0.564374
s690	1	1	0.174237	0.77966
s691	1	1	0.320415	2.00771
s692	1	1	0.319953	0.419383
s693	1	1	0.320415	0.339804
s694	1	1	0.323161	2.06756
s695	1	1	0.320415	0.419383
s696	1	1	0.28528	1.32018
s697	1	1	0.372911	1.2909
s698	1	1	0.247186	0.684125
s699	1	1	0.335616	5.86215
s700	1	1	0.335616	2.7336
s701	1	1	0.279575	1.40453
s702	1	1	0.279575	0.800018
s703	1	1	0.0482976	1.01574
s704	1	1	0.264631	0.242259
s705	1	1	0.264631	0.242259
s706	1	1	0.117089	2.05262
s707	1	1	0.218513	2.67926
s708	1	1	0.251902	2.11129
s709	1	1	0.144293	2.68823
s710	1	1	0.302985	1.90078
s711	1	1	0.21467	0.41068
s712	1	1	0.0648503	1.53969
s713	1	1	0.0646536	1.03495
s714	1	1	0.120396	0.181297
s715	1	1	0.302363	0.845264
s716	1	1	0.213731	0.510234
s717	1	1	0.414731	2.64094
s718	1	1	0.335722	1.61066
s719	1	1	0.206355	3.7766
s720	1	1	0.195429	0.137834
s721	1	1	0.146875	0.462928
s722	1	1	0.132958	0.963994
s723	1	1	0.314676	0.835815
s724	1	1	0.264808	0.153799
s725	1	1	0.280127	0.939886
s726	1	1	0.452458	0.939304
s727	1	1	0.493875	1.90126
s728	1	1	0.493875	0.0669185
s729	1	1	0.493875	0.291437
s730	1	1	0.284982	0.462962
s731	1	1	0.116211	0.846512
s732	1	1	0.788846	0.255895
s733	1	1	0.461734	0.0218513
s734	1	1	0.143358	0.789319
s735	1	1	0.461734	0.0160613
s736	1	1	0.806298	0.425389
s737	1	1	0.163243	0.21457
s738	1	1	0.163243	0.210102
s739	1	1	0.163243	0.533218
s740	1	1	0.154875	1.02955
s741	1	1	0.214224	1.83591
s742	1	1	0.214224	1.83591
s743	1	1	0.412184	3.65613
s744	1	1	0.437154	0.403077
s745	1	1	0.220042	0.638071
s746	1	1	0.120446	4.85702
s747	1	1	0.31731	0.683319
s748	1	1	0.0898547	1.23012
s749	1	1	0.0913372	0.271243
s750	1	1	0.0928733	0.760139
s751	1	1	0.178418	5.99059
s752	1	1	0.589064	0.843751
s753	1	1	0.47328	23.9849
s754	1	1	0.184195	1.01547
s755	1	1	0.206322	3.7766
s756	1	1	0.17604	0.95719
s757	1	1	0.26431	1.58283
s758	1	1	0.169372	0.474666
s759	1	1	0.219926	0.596652
s760	1	1	0.0784982	0.929948
s761	1	1	0.196194	0.629862
s762	1	1	0.196194	0.682354
s763	1	1	0.196194	0.681176
s764	1	1	0.196194	2.20317
s765	1	1	0.196194	0.120884
s766	1	1	0.291631	1.53986
s767	1	1	0.189371	3.90611
s768	1	1	0.184499	0.0281692
s769	1	1	0.0501851	1.23085
s770	1	1	0.0760319	0.3521
s771	1	1	0.0760319	0.312419
s772	1	1	0.0888012	6.4365
s773	1	1	0.0986046	0.064697
s774	1	1	0.18826	0.270293
s775	1	1	0.0951006	7.33434
s776	1	1	0.120734	0.737322
s777	1	1	0.0924119	0.295636
s778	1	1	0.237593	0.185789
s779	1	1	0.182908	1.70216
s780	1	1	0.147363	0.252982
s781	1	1	0.147363	1.41751
s782	1	1	0.0837268	10.7925
s783	1	1	0.140407	5.92701
s784	1	1	0.187407	0.395133
s785	1	1	0.0658505	0.808962
s786	1	1	0.0658505	1.52752
s787	1	1	0.231197	0.0518952
s788	1	1	0.141978	1.2641
s789	1	1	0.186307	1.0739
s790	1	1	0.0838605	0.506678
s791	1	1	0.0838605	1.93008
s792	1	1	0.171585	1.40869
s793	1	1	0.168877	1.42593
s794	1	1	0.168877	1.40159
s795	1	1	0.171585	0.187425
s796	1	1	0.168877	0.564898
s797	1	1	0.14245	0.672207
s798	1	1	0.239089	2.58262
s799	1	1	0.363229	0.42558
s800	1	1	0.188561	0.637528
s801	1	1	0.205925	0.192359
s802	1	1	0.205925	0.211109
s803	1	1	0.728574	1.71051
s804	1	1	0.728574	1.69343
s805	1	1	0.728574	0.54228
s806	1	1	0.728574	0.891501
s807	1	1	0.755808	0.304596
s808	1	1	0.130998	1.22289
s809	1	1	0.130998	1.22289
s810	1	1	0.597152	0.509271
s811	1	1	0.231598	0.638354
s812	1	1	0.231598	2.06398
s813	1	1	0.597754	0.398193
s814	1	1	0.175759	2.29657
s815	1	1	0.228639	0.376422
s816	1	1	0.253108	0.933208
s817	1	1	0.253108	0.933208
s818	1	1	0.227454	0.217559
s819	1	1	0.601545	0.499938
s820	1	1	0.158997	1.52777
s821	1	1	0.15244	1.40275
s822	1	1	0.15244	1.95411
s823	1	1	0.103507	0.0234167
s824	1	1	0.103507	0.507413
s825	1	1	0.0578781	1.51999
s826	1	1	0.0642912	0.7208
s827	1	1	0.056482	0.352918
s828	1	1	0.056482	0.280146
s829	1	1	0.056482	0.280146
s830	1	1	0.056482	0.41825
s831	1	1	0.0752064	0.733879
s832	1	1	0.0103157	0.21719
s833	1	1	0.0103157	0.278527
s834	1	1	0.211484	0.943188
s835	1	1	0.209749	1.38947
s836	1	1	0.213462	1.26421
s837	1	1	0.211484	0.966133
s838	1	1	0.211484	0.418879
s839	1	1	0.211484	2.47991
s840	1	1	0.235995	0.530388
s841	1	1	0.0689762	0.903884
s842	1	1	0.229769	2.69304
s843	1	1	0.117055	1.64973
s844	1	1	0.117055	1.31288
s845	1	1	0.122375	0.465724
s846	1	1	0.0862946	0.307028
s847	1	1	0.122616	5.75225
s848	1	1	0.127994	0.274286
s849	1	1	0.260589	1.26722
s850	1	1	0.127994	0.246281
s851	1	1	0.127994	0.408866
s852	1	1	0.127994	0.408866
s853	1	1	0.127994	0.953456
s854	1	1	0.127994	0.725386
s855	1	1	0.116383	0.553975
s856	1	1	0.0890934	0.761916
s857	1	1	0.414856	0.238337
s858	1	1	0.576795	0.796096
s859	1	1	0.751288	0.279391
s860	1	1	0.438377	0.729929
s861	1	1	0.350506	0.403436
s862	1	1	0.396995	0.619021
s863	1	1	0.438377	0.219856
s864	1	1	0.439694	0.273089
s865	1	1	0.524824	0.987495
s866	1	1	0.527417	1.26014
s867	1	1	0.380252	0.286412
s868	1	1	0.110426	0.38315
s869	1	1	0.110426	0.38315
s870	1	1	0.302587	1.43741
s871	1	1	0.195392	1.37934
s872	1	1	0.195392	1.37934
s873	1	1	0.926646	1.05323
s874	1	1	0.134972	0.335902
s875	1	1	0.116493	0.223639
s876	1	1	0.255948	2.41888
s877	1	1	0.260578	1.32345
s878	1	1	0.260578	2.66799
s879	1	1	0.255948	0.323032
s880	1	1	0.689905	0.967391
s881	1	1	0.133562	2.39924
s882	1	1	0.936504	6.55762
s883	1	1	0.533916	0.0837246
s884	1	1	0.533916	0.841832
s885	1	1	0.509218	0.996546
s886	1	1	0.526773	1.26014
s887	1	1	0.169483	3.32798
s888	1	1	0.656303	0.402241
s889	1	1	0.400344	1.01052
s890	1	1	0.373708	1.30567
s891	1	1	0.271994	0.755866
s892	1	1	0.318272	3.95933
s893	1	1	0.366097	0.675001
s894	1	1	0.939633	0.260737
s895	1	1	0.939633	0.273529
s896	1	1	0.939633	2.11298
s897	1	1	0.91962	0.586645
s898	1	1	0.91962	0.175645
s899	1	1	0.91962	0.247461
s900	1	1	0.939633	4.70921
s901	1	1	0.905112	1.30934
s902	1	1	0.421012	0.106448
s903	1	1	0.467938	0.320285
s904	1	1	0.131011	0.344233
s905	1	1	0.0484832	1.09877
s906	1	1	0.0765334	1.46665
s907	1	1	0.204243	0.476446
s908	1	1	0.357481	0.228596
s909	1	1	0.357481	0.0397243
s910	1	1	0.300983	1.4961
s911	1	1	0.352562	0.0764305
s912	1	1	0.323502	0.588348
s913	1	1	0.228251	5.83592
s914	1	1	0.400921	1.71968
s915	1	1	0.387947	0.959172
s916	1	1	0.123472	0.854642
s917	1	1	0.177932	0.75433
s918	1	1	0.177932	0.423853
s919	1	1	0.177932	0.406201
s920	1	1	0.311202	0.920963
s921	1	1	0.316771	1.13244
s922	1	1	0.359371	0.605837
s923	1	1	0.379471	1.33721
s924	1	1	0.30414	2.28452
s925	1	1	0.45212	0.433623
s926	1	1	0.553844	0.163452
s927	1	1	0.137429	1.25055
s928	1	1	0.137429	1.21348
s929	1	1	0.137429	0.415064
s930	1	1	0.137429	0.43173
s931	1	1	0.107812	0.901762
s932	1	1	0.113752	1.08859
s933	1	1	0.15505	1.36893
s934	1	1	0.295951	2.96825
s935	1	1	0.287332	0.922519
s936	1	1	0.0546908	0.354552
s937	1	1	0.024328	1.37429
s938	1	1	0.314792	1.49486
s939	1	1	0.28589	0.542054
s940	1	1	0.28589	0.543556
s941	1	1	0.145817	0.839242
s942	1	1	0.199842	0.429346
s943	1	1	0.147667	0.515073
s944	1	1	0.202114	0.695657
s945	1	1	0.321398	1.76778
s946	1	1	0.0833659	2.11304
s947	1	1	0.0833659	1.19852
s948	1	1	0.227049	3.61343
s949	1	1	0.484415	1.07795
s950	1	1	0.461565	0.284258
s951	1	1	0.219974	0.596652
s952	1	1	0.0329189	0.704338
s953	1	1	0.0589518	2.63135
s954	1	1	0.0589518	0.984714
s955	1	1	0.0623652	0.632834
s956	1	1	0.0421345	0.511511
s957	1	1	0.0331338	0.704338
s958	1	1	0.204531	0.476691
s959	1	1	0.210207	0.418165
s960	1	1	0.182081	1.35295
s961	1	1	0.0973011	1.39313
s962	1	1	0.0959954	1.62603
s963	1	1	0.365699	1.87957
s964	1	1	0.500504	0.914576
s965	1	1	0.0785923	1.14486
s966	1	1	0.265547	0.61947
s967	1	1	0.102531	1.55371
s968	1	1	0.0920447	0.645202
s969	1	1	0.0920447	0.687152
s970	1	1	0.186189	0.389225
s971	1	1	0.283442	2.9379
s972	1	1	0.410934	0.326957
s973	1	1	0.0984267	1.33597
s974	1	1	0.0879148	0.871324
s975	1	1	0.139766	0.681271
s976	1	1	0.139766	2.601
s977	1	1	0.0936475	0.685417
s978	1	1	0.167726	0.64813
s979	1	1	0.165007	3.77527
s980	1	1	0.15942	6.899
s981	1	1	0.344408	0.494571
s982	1	1	0.372316	1.41719
s983	1	1	0.331	0.383093
s984	1	1	0.185384	1.81734
s985	1	1	0.0488714	0.604561
s986	1	1	0.277499	0.382061
s987	1	1	0.274118	0.472285
s988	1	1	0.308783	0.684442
s989	1	1	0.317518	2.50784
s990	1	1	0.236655	0.390603
s991	1	1	0.146934	0.363695
s992	1	1	0.427234	1.31331
s993	1	1	0.390329	0.417943
s994	1	1	0.0531951	0.489019
s995	1	1	0.149908	2.04532
s996	1	1	0.1267	0.376046
s997	1	1	0.202443	0.442313
s998	1	1	0.202443	0.458719
s999	1	1	0.0790121	4.23846
s1000	1	1	0.126877	0.847513
s1001	1	1	0.126877	0.976806
s1002	1	1	0.138752	1.03441
s1003	1	1	0.117019	0.0209935
s1004	1	1	0.138752	0.856007
s1005	1	1	0.073891	2.62488
s1006	1	1	0.0911146	2.46141
s1007	1	1	0.124608	0.549009
s1008	1	1	0.124608	0.683875
s1009	1	1	0.124126	0.856046
s1010	1	1	0.260055	1.07547
s1011	1	1	0.613236	0.701573
s1012	1	1	0.564414	0.156987
s1013	1	1	0.613236	0.67178
s1014	1	1	0.615908	0.178986
s1015	1	1	0.37798	0.496149
s1016	1	1	0.343753	1.66012
s1017	1	1	0.237045	0.393858
s1018	1	1	0.244265	0.439691
s1019	1	1	0.244265	1.82842
s1020	1	1	0.252078	0.403679
s1021	1	1	0.424767	0.26824
s1022	1	1	0.639564	1.34001
s1023	1	1	0.268607	0.588579
s1024	1	1	0.220781	0.695307
s1025	1	1	0.220781	2.96487
s1026	1	1	0.47793	0.0931362
s1027	1	1	0.183883	0.397979
s1028	1	1	0.465815	0.72676
s1029	1	1	0.484093	1.82067
s1030	1	1	0.506513	1.09046
s1031	1	1	0.409864	1.33929
s1032	1	1	0.499669	0.919694
s1033	1	1	0.211768	0.560153
s1034	1	1	0.622461	0.49356
s1035	1	1	0.255121	3.79654
s1036	1	1	0.532078	0.558485
s1037	1	1	0.426319	0.651399
s1038	1	1	0.468997	1.89807
s1039	1	1	0.333452	0.0681425
s1040	1	1	0.346257	1.45545
s1041	1	1	0.335498	1.77106
s1042	1	1	0.200471	0.80131
s1043	1	1	0.758879	0.256518
s1044	1	1	0.758879	0.286198
s1045	1	1	0.382803	0.600338
s1046	1	1	0.325465	3.97483
s1047	1	1	0.325465	0.849254
s1048	1	1	0.143321	1.04173
s1049	1	1	0.173564	1.70581
s1050	1	1	0.466864	1.02948
s1051	1	1	0.191563	5.22713
s1052	1	1	0.225137	1.79099
s1053	1	1	0.115579	1.69616
s1054	1	1	0.124054	1.05038
s1055	1	1	0.144357	1.31467
s1056	1	1	0.13148	0.368808
s1057	1	1	0.128354	2.97342
s1058	1	1	0.140959	0.343093
s1059	1	1	0.33561	1.35715
s1060	1	1	0.343671	1.21337
s1061	1	1	0.347072	1.12238
s1062	1	1	0.244864	2.70749
s1063	1	1	0.244864	0.558016
s1064	1	1	0.730755	0.505997
s1065	1	1	0.735416	1.16755
s1066	1	1	0.754285	0.356532
s1067	1	1	0.754285	0.524111
s1068	1	1	0.754285	2.41636
s1069	1	1	0.47193	1.88575
s1070	1	1	0.24364	0.793486
s1071	1	1	0.165683	2.11483
s1072	1	1	0.16956	0.613386
s1073	1	1	0.32229	0.363221
s1074	1	1	0.382113	0.242478
s1075	1	1	0.307302	1.91121
s1076	1	1	0.19428	0.518126
s1077	1	1	0.10926	1.16635
s1078	1	1	0.146055	0.690876
s1079	1	1	0.110068	0.883205
s1080	1	1	0.600801	0.352871
s1081	1	1	0.329514	3.25756
s1082	1	1	0.302442	0.362919
s1083	1	1	0.303701	1.33072
s1084	1	1	0.570976	0.4268
s1085	1	1	0.672278	0.739563
s1086	1	1	0.452274	2.31935
s1087	1	1	0.348022	0.81725
s1088	1	1	0.415656	0.755472
s1089	1	1	0.307076	0.257837
s1090	1	1	0.300293	0.741432
s1091	1	1	0.444214	1.72041
s1092	1	1	0.142512	0.0824505
s1093	1	1	0.0906518	1.39301
s1094	1	1	0.285922	0.451231
s1095	1	1	0.13075	2.31119
s1096	1	1	0.47033	0.709365
s1097	1	1	0.219792	4.00571
s1098	1	1	0.219792	1.34208
s1099	1	1	0.106545	4.13811
s1100	1	1	0.483109	1.53053
s1101	1	1	0.89563	1.23549
s1102	1	1	0.155815	0.171234
s1103	1	1	0.331628	0.592747
s1104	1	1	0.331628	0.552462
s1105	1	1	0.115033	7.37682
s1106	1	1	0.0881135	1.72397
s1107	1	1	0.348086	0.825128
s1108	1	1	0.0839483	0.947975
s1109	1	1	0.159917	0.617842
s1110	1	1	0.307642	3.88516
s1111	1	1	0.279317	1.60711
s1112	1	1	0.247093	1.84435
s1113	1	1	0.357803	0.140699
s1114	1	1	0.110074	1.16939
s1115	1	1	0.277347	0.99269
s1116	1	1	0.500782	1.48259
s1117	1	1	0.500782	0.575123
s1118	1	1	0.475598	0.165597
s1119	1	1	0.461327	0.449337
s1120	1	1	0.32129	2.61264
s1121	1	1	0.482402	1.084
s1122	1	1	0.583174	3.74721
s1123	1	1	0.322998	2.12525
s1124	1	1	0.317259	0.622435
s1125	1	1	0.461668	0.0262088
s1126	1	1	0.387893	0.938835
s1127	1	1	0.286017	1.21404
s1128	1	1	0.665007	0.564
s1129	1	1	0.665007	0.610754
s1130	1	1	0.111571	1.0484
s1131	1	1	0.392525	4.88454
s1132	1	1	0.373416	1.10874
s1133	1	1	0.0973996	0.566506
s1134	1	1	0.619066	2.14759
s1135	1	1	0.585785	0.719425
s1136	1	1	0.3952	0.596595
s1137	1	1	0.394035	0.899914
s1138	1	1	0.548035	0.553452
s1139	1	1	0.672132	0.739563
s1140	1	1	0.672132	0.181388
s1141	1	1	0.595595	0.228834
s1142	1	1	0.701364	3.25376
s1143	1	1	0.701365	3.25376
s1144	1	1	0.697892	3.25376
s1145	1	1	0.697892	0.240284
s1146	1	1	0.650235	0.114821
s1147	1	1	0.659083	0.583789
s1148	1	1	0.663105	0.326782
s1149	1	1	0.659083	0.262777
s1150	1	1	0.659083	1.14488
s1151	1	1	0.686154	0.159344
s1152	1	1	0.697892	0.310084
s1153	1	1	0.686154	0.122807
s1154	1	1	0.697892	0.310084
s1155	1	1	0.697892	0.973438
s1156	1	1	0.540181	0.329386
s1157	1	1	0.683226	2.38845
s1158	1	1	0.517729	0.645227
s1159	1	1	0.690788	0.527499
s1160	1	1	0.870428	1.89656
s1161	1	1	0.111587	0.938435
s1162	1	1	0.408045	1.46145
s1163	1	1	0.41708	0.339058
s1164	1	1	0.408045	1.01161
s1165	1	1	0.330349	2.71397
s1166	1	1	0.435693	0.285488
s1167	1	1	0.439917	0.882342
s1168	1	1	0.424406	0.538
s1169	1	1	0.432679	0.0814397
s1170	1	1	0.267104	0.606241
s1171	1	1	0.292878	2.01362
s1172	1	1	0.274336	1.28798
s1173	1	1	0.325846	0.553041
s1174	1	1	0.43496	1.76525
s1175	1	1	0.347888	0.481696
s1176	1	1	0.224332	0.510889
s1177	1	1	0.224332	0.504703
s1178	1	1	0.193058	1.95196
s1179	1	1	0.405922	0.577286
s1180	1	1	0.248639	0.96325
s1181	1	1	0.248639	0.299579
s1182	1	1	0.268913	1.73071
s1183	1	1	0.248639	0.138178
s1184	1	1	0.248639	0.459899
s1185	1	1	0.248639	0.459899
s1186	1	1	0.248639	0.669482
s1187	1	1	0.288018	0.369297
s1188	1	1	0.502039	0.894097
s1189	1	1	0.486906	1.10502
s1190	1	1	0.212115	0.96924
s1191	1	1	0.0500139	1.4318
s1192	1	1	0.511942	0.0298213
s1193	1	1	0.511942	0.0870337
s1194	1	1	0.499721	0.576822
s1195	1	1	0.511942	0.400816
s1196	1	1	0.553798	3.35937
s1197	1	1	0.0864769	0.776788
s1198	1	1	0.256014	5.02451
s1199	1	1	0.31861	1.26064
s1200	1	1	0.384376	1.43498
s1201	1	1	0.375574	0.724632
s1202	1	1	0.384376	1.12991
s1203	1	1	0.391848	1.31107
s1204	1	1	0.338633	0.520058
s1205	1	1	0.406354	0.658394
s1206	1	1	0.331189	0.219697
s1207	1	1	0.291656	4.57349
s1208	1	1	0.28561	0.322297
s1209	1	1	0.170579	2.62768
s1210	1	1	0.164313	0.362951
s1211	1	1	0.130006	4.66772
s1212	1	1	0.361186	1.74686
s1213	1	1	0.361186	1.15237
s1214	1	1	0.120309	1.88205
s1215	1	1	0.064002	2.90787
s1216	1	1	0.064002	2.26389
s1217	1	1	0.439478	1.10956
s1218	1	1	0.141073	1.84724
s1219	1	1	0.115879	2.61324
s1220	1	1	0.147132	0.954684
s1221	1	1	0.302766	0.495901
s1222	1	1	0.299055	2.342
s1223	1	1	0.302766	0.495901
s1224	1	1	0.35637	0.344947
s1225	1	1	0.360586	0.634723
s1226	1	1	0.300828	1.4961
s1227	1	1	0.300828	0.954032
s1228	1	1	0.433308	0.0921117
s1229	1	1	0.315688	0.417296
s1230	1	1	0.615475	0.614436
s1231	1	1	0.10565	0.494556
s1232	1	1	0.10565	0.154633
s1233	1	1	0.856983	1.41559
s1234	1	1	0.10565	1.70572
s1235	1	1	0.142419	0.998559
s1236	1	1	0.1593	0.597197
s1237	1	1	0.155213	0.771378
s1238	1	1	0.157303	0.422684
s1239	1	1	0.157303	0.0570421
s1240	1	1	0.299186	1.72278
s1241	1	1	0.290285	1.59709
s1242	1	1	0.290285	1.42971
s1243	1	1	0.355786	1.26639
s1244	1	1	0.1628	1.08979
s1245	1	1	0.160895	0.945576
s1246	1	1	0.15019	0.501421
s1247	1	1	0.243055	4.31495
s1248	1	1	0.0772707	1.19018
s1249	1	1	0.146075	0.690876
s1250	1	1	0.198159	1.47858
s1251	1	1	0.338753	0.520058
s1252	1	1	0.335125	0.201234
s1253	1	1	0.0730314	1.73241
s1254	1	1	0.480594	1.23037
s1255	1	1	0.389719	3.88833
s1256	1	1	0.489267	1.17013
s1257	1	1	0.176011	0.95719
s1258	1	1	0.812488	3.72717
s1259	1	1	0.218684	1.96965
s1260	1	1	0.222792	0.615743
s1261	1	1	0.222792	0.697117
s1262	1	1	0.224618	0.0858727
s1263	1	1	0.197499	0.422022
s1264	1	1	0.25845	1.85786
s1265	1	1	0.275211	0.130157
s1266	1	1	0.275211	0.585936
s1267	1	1	0.275211	0.485472
s1268	1	1	0.127291	0.557103
s1269	1	1	0.130784	1.3664
s1270	1	1	0.130784	0.97696
s1271	1	1	0.130784	0.870425
s1272	1	1	0.237558	2.54919
s1273	1	1	0.302193	0.423985
s1274	1	1	0.306143	0.288946
s1275	1	1	0.137988	0.603368
s1276	1	1	0.137988	3.96922
s1277	1	1	0.227003	1.09377
s1278	1	1	0.129941	0.637995
s1279	1	1	0.129941	4.66772
s1280	1	1	0.304441	1.88125
s1281	1	1	0.106326	0.48631
s1282	1	1	0.127043	1.00204
s1283	1	1	0.32785	0.658707
s1284	1	1	0.349385	2.85915
s1285	1	1	0.349385	1.63657
s1286	1	1	0.336246	2.29019
s1287	1	1	0.143283	1.99004
s1288	1	1	0.129518	0.47591
s1289	1	1	0.202479	0.392039
s1290	1	1	0.202479	0.399519
s1291	1	1	0.202479	0.392039
s1292	1	1	0.178842	0.274363
s1293	1	1	0.178842	0.274363
s1294	1	1	0.178842	0.124193
s1295	1	1	0.351542	2.0164
s1296	1	1	0.384131	0.447775
s1297	1	1	0.384131	1.00424
s1298	1	1	0.351542	0.309786
s1299	1	1	0.351542	0.452963
s1300	1	1	0.624363	0.155386
s1301	1	1	0.634055	0.0629741
s1302	1	1	0.634055	0.0629741
s1303	1	1	0.634055	0.0570421
s1304	1	1	0.137567	1.24057
s1305	1	1	0.103308	0.920913
s1306	1	1	0.0903232	1.57223
s1307	1	1	0.126924	2.94965
s1308	1	1	0.118304	0.165306
s1309	1	1	0.376338	0.148039
s1310	1	1	0.196877	1.79737
s1311	1	1	0.169299	0.384242
s1312	1	1	0.239418	1.33993
s1313	1	1	0.19833	0.547291
s1314	1	1	0.171289	0.924639
s1315	1	1	0.171289	0.924639
s1316	1	1	0.187186	0.613803
s1317	1	1	0.160265	0.540666
s1318	1	1	0.396869	0.700006
s1319	1	1	0.208521	1.37812
s1320	1	1	0.19833	0.510197
s1321	1	1	0.154796	1.37932
s1322	1	1	0.354798	0.690456
s1323	1	1	0.489052	0.886746
s1324	1	1	0.115881	1.2946
s1325	1	1	0.0793562	1.63172
s1326	1	1	0.13866	4.16634
s1327	1	1	0.0314724	0.754902
s1328	1	1	0.426194	0.249219
s1329	1	1	0.121013	1.18169
s1330	1	1	0.121013	0.471828
s1331	1	1	0.307981	0.302808
s1332	1	1	0.238019	1.41565
s1333	1	1	0.20089	0.455597
s1334	1	1	0.419891	0.108221
s1335	1	1	0.339822	0.547132
s1336	1	1	0.0851676	0.919229
s1337	1	1	0.0858158	5.4097
s1338	1	1	0.173201	0.621322
s1339	1	1	0.28768	0.628451
s1340	1	1	0.263156	0.347744
s1341	1	1	0.428574	2.09642
s1342	1	1	0.286062	0.320419
s1343	1	1	0.428574	0.267482
s1344	1	1	0.0611071	0.855889
s1345	1	1	0.286226	0.286037
s1346	1	1	0.300256	0.741432
s1347	1	1	0.300256	1.15942
s1348	1	1	0.300256	1.12664
s1349	1	1	0.300256	1.12664
s1350	1	1	0.28062	1.90368
s1351	1	1	0.28062	2.04399
s1352	1	1	0.339648	2.47986
s1353	1	1	0.25172	0.462116
s1354	1	1	0.295301	0.226916
s1355	1	1	0.22955	0.421286
s1356	1	1	0.0806109	2.15816
s1357	1	1	0.033269	1.16666
s1358	1	1	0.033269	1.57402
s1359	1	1	0.118503	0.189634
s1360	1	1	0.326934	0.356907
s1361	1	1	0.294837	0.174008
s1362	1	1	0.31991	0.431309
s1363	1	1	0.227444	0.217559
s1364	1	1	0.217408	1.54275
s1365	1	1	0.173105	2.27518
s1366	1	1	0.168462	0.729085
s1367	1	1	0.196625	0.835664
s1368	1	1	0.0331941	2.20937
s1369	1	1	0.0331941	2.5264
s1370	1	1	0.0331941	1.20173
s1371	1	1	0.133094	1.01082
s1372	1	1	0.346824	0.619148
s1373	1	1	0.285622	0.322297
s1374	1	1	0.297561	0.422761
s1375	1	1	0.396321	3.84118
s1376	1	1	0.0918722	1.1855
s1377	1	1	0.135837	0.225613
s1378	1	1	0.0486899	1.77557
s1379	1	1	0.140255	2.19129
s1380	1	1	0.32845	0.284559
s1381	1	1	0.160146	1.44467
s1382	1	1	0.255545	1.44522
s1383	1	1	0.142047	0.633757
s1384	1	1	0.255545	2.5509
s1385	1	1	0.129256	11.0813
s1386	1	1	0.252415	1.33331
s1387	1	1	0.235819	1.79746
s1388	1	1	0.374283	1.02954
s1389	1	1	0.321576	1.37361
s1390	1	1	0.160766	0.278228
s1391	1	1	0.160746	1.49661
s1392	1	1	0.0604109	0.975942
s1393	1	1	0.0529698	0.272347
s1394	1	1	0.0604109	3.14041
s1395	1	1	0.123901	2.53453
s1396	1	1	0.136478	0.294228
s1397	1	1	0.0848574	0.785198
s1398	1	1	0.184599	0.0802608
s1399	1	1	0.178615	0.124193
s1400	1	1	0.184599	0.15123
s1401	1	1	0.379392	0.217828
s1402	1	1	0.334704	0.230452
s1403	1	1	0.213775	0.510234
s1404	1	1	0.209379	2.42019
s1405	1	1	0.20969	0.347038
s1406	1	1	0.196083	0.134818
s1407	1	1	0.197611	0.392396
s1408	1	1	0.129901	0.73302
s1409	1	1	0.206753	0.668507
s1410	1	1	0.21029	0.405394
s1411	1	1	0.165322	0.873897
s1412	1	1	0.104021	0.300306
s1413	1	1	0.0967819	1.06849
s1414	1	1	0.278532	1.62622
s1415	1	1	0.226491	1.69638
s1416	1	1	0.118627	2.3155
s1417	1	1	0.499987	3.61676
s1418	1	1	0.314129	0.285902
s1419	1	1	0.243016	0.670985
s1420	1	1	0.0395225	0.477547
s1421	1	1	0.0395225	1.09361
s1422	1	1	0.257311	0.940923
s1423	1	1	0.257311	0.617765
s1424	1	1	0.0335132	0.310451
s1425	1	1	0.0335132	0.58482
s1426	1	1	0.0335132	1.55124
s1427	1	1	0.443335	0.711337
s1428	1	1	0.227903	0.135216
s1429	1	1	0.139814	0.681271
s1430	1	1	0.21035	2.63257
s1431	1	1	0.203701	0.234634
s1432	1	1	0.0580433	1.51999
s1433	1	1	0.0406759	3.30254
s1434	1	1	0.162478	1.364
s1435	1	1	0.148369	0.868186
s1436	1	1	0.181171	0.442239
s1437	1	1	0.148369	0.97361
s1438	1	1	0.380626	0.859214
s1439	1	1	0.351992	1.20412
s1440	1	1	0.358282	2.01921
s1441	1	1	0.199325	0.326495
s1442	1	1	0.199325	0.981725
s1443	1	1	0.143295	1.22132
s1444	1	1	0.570583	0.0546759
s1445	1	1	0.305462	0.0726966
s1446	1	1	0.285476	0.546661
s1447	1	1	0.339094	0.273409
s1448	1	1	0.294001	3.40158
s1449	1	1	0.476331	0.73772
s1450	1	1	0.21514	1.03065
s1451	1	1	0.213482	1.26421
s1452	1	1	0.357774	0.140699
s1453	1	1	0.517264	0.668588
s1454	1	1	0.151812	0.73947
s1455	1	1	0.410545	2.11631
s1456	1	1	0.574468	0.357677
s1457	1	1	0.596273	0.370966
s1458	1	1	0.342318	0.634734
s1459	1	1	0.339917	0.721924
s1460	1	1	0.12977	1.90798
s1461	1	1	0.499987	1.82648
s1462	1	1	0.507637	0.592406
s1463	1	1	0.507637	0.606595
s1464	1	1	0.365558	7.8536
s1465	1	1	0.0847785	1.04629
s1466	1	1	0.096862	1.32379
s1467	1	1	0.17997	0.662652
s1468	1	1	0.0513751	0.506404
s1469	1	1	0.159642	6.51332
s1470	1	1	0.72677	0.891501
s1471	1	1	0.338123	0.28313
s1472	1	1	0.389684	1.76774
s1473	1	1	0.228706	0.556347
s1474	1	1	0.228706	1.54959
s1475	1	1	0.225385	0.0480918
s1476	1	1	0.411505	0.575719
s1477	1	1	0.289663	0.322438
s1478	1	1	0.38839	1.02497
s1479	1	1	0.46606	0.709405
s1480	1	1	0.413886	0.400404
s1481	1	1	0.157369	3.13756
s1482	1	1	0.157509	0.462088
s1483	1	1	0.157509	0.626779
s1484	1	1	0.152055	3.85323
s1485	1	1	0.217492	1.3486
s1486	1	1	0.538452	0.930299
s1487	1	1	0.534385	0.637378
s1488	1	1	0.506766	2.6687
s1489	1	1	0.674497	0.503585
s1490	1	1	0.705934	3.90481
s1491	1	1	0.494824	0.302537
s1492	1	1	0.523016	1.70564
s1493	1	1	0.187528	3.45703
s1494	1	1	0.28362	0.946809
s1495	1	1	0.357756	0.145482
s1496	1	1	0.335054	0.230452
s1497	1	1	0.336993	3.84294
s1498	1	1	0.310011	0.651958
s1499	1	1	0.0560843	2.12713
s1500	1	1	0.235467	0.261932
s1501	1	1	0.330264	0.0792668
s1502	1	1	0.250216	0.442153
s1503	1	1	0.249822	1.28479
s1504	1	1	0.241541	3.89196
s1505	1	1	0.239198	3.34487
s1506	1	1	0.275252	0.130157
s1507	1	1	0.287598	0.298572
s1508	1	1	0.282054	1.2621
s1509	1	1	0.628079	0.493638
s1510	1	1	0.245828	0.871923
s1511	1	1	0.235223	0.869338
s1512	1	1	0.362196	0.225423
s1513	1	1	0.362196	1.07943
s1514	1	1	0.701855	0.21047
s1515	1	1	0.697819	1.14268
s1516	1	1	0.295602	3.44137
s1517	1	1	0.295333	4.5221
s1518	1	1	0.413377	0.504856
s1519	1	1	0.391356	0.728303
s1520	1	1	0.230875	0.0518952
s1521	1	1	0.370571	0.586427
s1522	1	1	0.256507	5.57526
s1523	1	1	0.167577	0.617855
s1524	1	1	0.299168	1.72278
s1525	1	1	0.299168	1.67574
s1526	1	1	0.593419	0.65387
s1527	1	1	0.780937	0.552248
s1528	1	1	0.780937	2.13571
s1529	1	1	0.142094	1.12626
s1530	1	1	0.606325	1.48298
s1531	1	1	0.102467	1.59343
s1532	1	1	0.195383	0.338108
s1533	1	1	0.282318	4.03779
s1534	1	1	0.126846	0.37006
s1535	1	1	0.375784	0.596501
s1536	1	1	0.254795	3.04519
s1537	1	1	0.255419	1.1976
s1538	1	1	0.150662	2.00205
s1539	1	1	0.160702	0.204945
s1540	1	1	0.429538	0.12187
s1541	1	1	0.122058	0.400105
s1542	1	1	0.202313	0.27399
s1543	1	1	0.170043	1.33553
s1544	1	1	0.114942	7.37682
s1545	1	1	0.183993	0.549534
s1546	1	1	0.265521	0.869917
s1547	1	1	0.162243	0.508302
s1548	1	1	0.149953	0.156142
s1549	1	1	0.149953	0.192396
s1550	1	1	0.149994	0.0486687
s1551	1	1	0.149953	2.53535
s1552	1	1	0.161421	0.970903
s1553	1	1	0.256272	5.02451
s1554	1	1	0.15734	0.422684
s1555	1	1	0.154093	1.09863
s1556	1	1	0.224222	0.349607
s1557	1	1	0.0495047	1.52147
s1558	1	1	0.0495047	1.52147
s1559	1	1	0.316772	1.95527
s1560	1	1	0.311377	4.49251
s1561	1	1	0.30552	3.14999
s1562	1	1	0.0709236	0.0533892
s1563	1	1	0.136801	0.446207
s1564	1	1	0.580636	2.22026
s1565	1	1	0.694341	1.13806
s1566	1	1	0.323311	0.494987
s1567	1	1	0.250094	0.48134
s1568	1	1	0.298891	0.513858
s1569	1	1	0.300025	1.12664
s1570	1	1	0.104002	0.301721
s1571	1	1	0.104002	0.0998252
s1572	1	1	0.101488	1.53603
s1573	1	1	0.101488	0.313257
s1574	1	1	0.101488	0.628878
s1575	1	1	0.101488	2.744
s1576	1	1	0.0865373	0.463928
s1577	1	1	0.503958	0.494899
s1578	1	1	0.2779	0.451787
s1579	1	1	0.358558	0.163936
s1580	1	1	0.26673	0.333935
s1581	1	1	0.160411	0.960129
s1582	1	1	0.582287	0.80369
s1583	1	1	0.36824	0.295961
s1584	1	1	0.413254	1.2156
s1585	1	1	0.0930989	1.45619
s1586	1	1	0.148636	0.727895
s1587	1	1	0.344623	0.879678
s1588	1	1	0.131281	0.189125
s1589	1	1	0.457908	1.56912
s1590	1	1	0.366077	0.499432
s1591	1	1	0.370167	2.15379
s1592	1	1	0.24481	1.73261
s1593	1	1	0.276608	0.259163
s1594	1	1	0.103772	3.0601
s1595	1	1	0.23527	2.28486
s1596	1	1	0.452018	2.93097
s1597	1	1	0.274939	0.973606
s1598	1	1	0.452018	0.691455
s1599	1	1	0.435176	0.860434
s1600	1	1	0.473666	4.17619
s1601	1	1	0.462353	0.0218513
s1602	1	1	0.472607	0.932121
s1603	1	1	0.289224	0.490092
s1604	1	1	0.289224	0.343304
s1605	1	1	0.318245	0.923192
s1606	1	1	0.391807	0.728303
s1607	1	1	0.270253	0.788613
s1608	1	1	0.0746734	1.74349
s1609	1	1	0.390921	0.810135
s1610	1	1	0.324799	0.152646
s1611	1	1	0.438787	0.359959
s1612	1	1	0.27027	3.79377
s1613	1	1	0.333586	0.863719
s1614	1	1	0.333586	0.399279
s1615	1	1	0.352769	0.0765638
s1616	1	1	0.626998	0.499789
s1617	1	1	0.481581	1.51084
s1618	1	1	0.480665	1.23037
s1619	1	1	0.483866	0.802217
s1620	1	1	0.338881	0.11883
s1621	1	1	0.117394	0.83167
s1622	1	1	0.23138	0.150243
s1623	1	1	0.0308505	0.912611
s1624	1	1	0.108727	0.0930119
s1625	1	1	0.19651	0.611781
s1626	1	1	0.229898	0.928333
s1627	1	1	0.722399	0.320321
s1628	1	1	0.51248	1.52103
s1629	1	1	0.51248	0.741123
s1630	1	1	0.51248	0.654589
s1631	1	1	0.510444	0.730879
s1632	1	1	0.479236	0.964036
s1633	1	1	0.341079	3.1861
s1634	1	1	0.438618	0.250331
s1635	1	1	0.147979	0.492537
s1636	1	1	0.192858	0.203435
s1637	1	1	0.118904	2.78154
s1638	1	1	0.118904	1.62621
s1639	1	1	0.371037	3.27492
s1640	1	1	0.0890249	0.896278
s1641	1	1	0.0890249	3.81152
s1642	1	1	0.310933	5.30077
s1643	1	1	0.310933	5.30077
s1644	1	1	0.317446	0.818799
s1645	1	1	0.317446	0.783852
s1646	1	1	0.317446	0.783852
s1647	1	1	0.363492	0.537535
s1648	1	1	0.343912	0.394659
s1649	1	1	0.343912	1.76585
s1650	1	1	0.370052	2.21334
s1651	1	1	0.124596	0.678007
s1652	1	1	0.75	0.61336
s1653	1	1	0.219022	0.386336
s1654	1	1	0.25155	0.40552
s1655	1	1	0.25958	2.08786
s1656	1	1	0.567597	0.476593
s1657	1	1	0.137111	0.415064
s1658	1	1	0.504828	0.494899
s1659	1	1	0.516058	0.644885
s1660	1	1	0.525847	1.26014
s1661	1	1	0.188051	0.184672
s1662	1	1	0.359837	0.622832
s1663	1	1	0.448003	0.806388
s1664	1	1	0.37615	0.766973
s1665	1	1	0.415034	0.928607
s1666	1	1	0.21469	0.786564
s1667	1	1	0.125197	1.42071
s1668	1	1	0.17827	1.71652
s1669	1	1	0.149221	0.968211
s1670	1	1	0.149221	1.00575
s1671	1	1	0.0414663	0.53749
s1672	1	1	0.17433	0.603285
s1673	1	1	0.392492	1.53247
s1674	1	1	0.345226	0.29773
s1675	1	1	0.282574	9.35814
s1676	1	1	0.742466	0.740687
s1677	1	1	0.340567	0.061998
s1678	1	1	0.324123	0.436845
s1679	1	1	0.153972	0.585518
s1680	1	1	0.462499	0.0160613
s1681	1	1	0.228704	0.819579
s1682	1	1	0.279858	0.38944
s1683	1	1	0.279858	1.05501
s1684	1	1	0.279858	0.341759
s1685	1	1	0.279858	0.367375
s1686	1	1	0.279858	0.766008
s1687	1	1	0.286424	3.22721
s1688	1	1	0.11494	3.78925
s1689	1	1	0.16371	2.57433
s1690	1	1	0.292112	1.24672
s1691	1	1	0.292112	1.24672
s1692	1	1	0.292112	1.29728
s1693	1	1	0.292112	1.43857
s1694	1	1	0.214094	3.7417
s1695	1	1	0.434758	1.48182
s1696	1	1	0.272761	0.972448
s1697	1	1	0.250767	0.521587
s1698	1	1	0.203312	0.227201
s1699	1	1	0.14402	0.196759
s1700	1	1	0.146018	2.3786
s1701	1	1	0.603958	0.8375
s1702	1	1	0.421717	0.176778
s1703	1	1	0.15383	0.751979
s1704	1	1	0.134748	0.383277
s1705	1	1	0.119318	1.35933
s1706	1	1	0.110171	1.17324
s1707	1	1	0.0723952	1.32989
s1708	1	1	0.190164	1.43315
s1709	1	1	0.187051	0.416968
s1710	1	1	0.639879	3.07413
s1711	1	1	0.639879	0.842585
s1712	1	1	0.632141	0.291749
s1713	1	1	0.312303	1.09708
s1714	1	1	0.484986	2.28538
s1715	1	1	0.147345	1.41751
s1716	1	1	0.408149	0.778572
s1717	1	1	0.408149	2.98538
s1718	1	1	0.409575	0.611223
s1719	1	1	0.522361	0.627424
s1720	1	1	0.862889	0.512465
s1721	1	1	0.239062	0.931371
s1722	1	1	0.230077	1.159
s1723	1	1	0.282845	0.928836
s1724	1	1	0.184956	3.87871
s1725	1	1	0.247542	0.761104
s1726	1	1	0.247542	0.154594
s1727	1	1	0.0596599	1.54054
s1728	1	1	0.1481	0.338319
s1729	1	1	0.0547878	2.21951
s1730	1	1	0.193884	0.252812
s1731	1	1	0.145125	0.473217
s1732	1	1	0.420205	0.129315
s1733	1	1	0.248244	1.61727
s1734	1	1	0.285607	0.326225
s1735	1	1	0.285607	0.343359
s1736	1	1	0.285607	2.55506
s1737	1	1	0.3198	0.284724
s1738	1	1	0.164865	1.45783
s1739	1	1	0.167348	0.619943
s1740	1	1	0.0726974	1.91103
s1741	1	1	0.0726974	0.880543
s1742	1	1	0.0726974	0.854822
s1743	1	1	0.0726974	0.734689
s1744	1	1	0.358936	0.979635
s1745	1	1	0.253121	0.887612
s1746	1	1	0.265828	0.461811
s1747	1	1	0.253121	0.3788
s1748	1	1	0.276799	0.654394
s1749	1	1	0.307195	2.39991
s1750	1	1	0.131582	0.373334
s1751	1	1	0.131582	0.373334
s1752	1	1	0.628408	0.293899
s1753	1	1	0.765547	0.371269
s1754	1	1	0.765547	0.299151
s1755	1	1	0.765547	0.299151
s1756	1	1	0.735918	0.347874
s1757	1	1	0.718316	0.260329
s1758	1	1	0.735918	0.316601
s1759	1	1	0.735918	0.495315
s1760	1	1	0.76586	2.65868
s1761	1	1	0.76586	3.14326
s1762	1	1	0.76586	0.80859
s1763	1	1	0.76586	0.754173
s1764	1	1	0.70503	2.01357
s1765	1	1	0.721622	0.339354
s1766	1	1	0.731637	0.325459
s1767	1	1	0.172582	1.1729
s1768	1	1	0.104441	0.567238
s1769	1	1	0.181297	8.8147
s1770	1	1	0.171926	0.666833
s1771	1	1	0.211779	0.975032
s1772	1	1	0.43028	0.166111
s1773	1	1	0.0707123	0.365839
s1774	1	1	0.253585	2.67581
s1775	1	1	0.110307	0.392437
s1776	1	1	0.446599	0.335159
s1777	1	1	0.355638	1.24389
s1778	1	1	0.165553	0.844786
s1779	1	1	0.226989	0.683586
s1780	1	1	0.328836	0.201615
s1781	1	1	0.336315	0.916289
s1782	1	1	0.336315	0.449628
s1783	1	1	0.380625	0.357526
s1784	1	1	0.377082	0.750712
s1785	1	1	0.358238	3.20327
s1786	1	1	0.377082	0.785021
s1787	1	1	0.373932	0.731181
s1788	1	1	0.382593	0.921059
s1789	1	1	0.382593	0.448765
s1790	1	1	0.259432	0.16268
s1791	1	1	0.364538	0.423788
s1792	1	1	0.2586	0.317376
s1793	1	1	0.173082	0.680344
s1794	1	1	0.331172	1.42865
s1795	1	1	0.389976	1.30525
s1796	1	1	0.392992	0.625283
s1797	1	1	0.227965	0.917489
s1798	1	1	0.308035	1.60825
s1799	1	1	0.0804079	0.210362
s1800	1	1	0.132516	2.54267
s1801	1	1	0.456963	0.594735
s1802	1	1	0.460611	0.394419
s1803	1	1	0.139357	0.506141
s1804	1	1	0.36263	0.891439
s1805	1	1	0.365269	0.0960689
s1806	1	1	0.365269	0.237824
s1807	1	1	0.340448	0.0632461
s1808	1	1	0.365269	0.237824
s1809	1	1	0.211886	2.99403
s1810	1	1	0.156242	0.633002
s1811	1	1	0.13774	0.949207
s1812	1	1	0.134641	0.381569
s1813	1	1	0.23253	0.401138
s1814	1	1	0.234247	1.86049
s1815	1	1	0.247922	0.218356
s1816	1	1	0.341672	2.36789
s1817	1	1	0.532301	2.04251
s1818	1	1	0.426489	2.0212
s1819	1	1	0.284914	0.425382
s1820	1	1	0.180557	0.284132
s1821	1	1	0.260114	1.6559
s1822	1	1	0.260114	2.16621
s1823	1	1	0.260114	0.875622
s1824	1	1	0.260114	1.10842
s1825	1	1	0.0605624	0.539931
s1826	1	1	0.0554068	0.332001
s1827	1	1	0.0554068	0.369488
s1828	1	1	0.136519	0.809307
s1829	1	1	0.215501	1.55893
s1830	1	1	0.182166	1.35295
s1831	1	1	0.437746	0.495161
s1832	1	1	0.287638	0.518287
s1833	1	1	0.351014	0.412986
s1834	1	1	0.169505	0.361162
s1835	1	1	0.146589	0.833917
s1836	1	1	0.146589	0.364059
s1837	1	1	0.0900871	2.46572
s1838	1	1	0.239949	1.33993
s1839	1	1	0.0956078	0.518023
s1840	1	1	0.425236	0.275654
s1841	1	1	0.400402	1.22668
s1842	1	1	0.400402	0.7942
s1843	1	1	0.456429	0.624462
s1844	1	1	0.461381	0.449337
s1845	1	1	0.456429	0.624462
s1846	1	1	0.145736	0.29175
s1847	1	1	0.218785	0.373089
s1848	1	1	0.13688	0.470694
s1849	1	1	0.139368	0.934487
s1850	1	1	0.256546	1.13641
s1851	1	1	0.221302	0.714458
s1852	1	1	0.286944	1.00418
s1853	1	1	0.286944	1.79132
s1854	1	1	0.224153	0.258649
s1855	1	1	0.112188	3.63327
s1856	1	1	0.218316	1.64361
s1857	1	1	0.335764	1.61066
s1858	1	1	0.27956	0.36678
s1859	1	1	0.185562	3.63403
s1860	1	1	0.145176	0.807701
s1861	1	1	0.128155	0.333556
s1862	1	1	0.250077	0.4801
s1863	1	1	0.354597	0.653184
s1864	1	1	0.387802	1.2622
s1865	1	1	0.124017	2.52203
s1866	1	1	0.130882	0.406951
s1867	1	1	0.170839	0.825907
s1868	1	1	0.170839	1.4647
s1869	1	1	0.493437	0.0600591
s1870	1	1	0.516002	0.759884
s1871	1	1	0.598387	2.15678
s1872	1	1	0.337605	5.60566
s1873	1	1	0.868486	7.08447
s1874	1	1	0.192606	2.33111
s1875	1	1	0.282571	9.35814
s1876	1	1	0.2832	3.21923
s1877	1	1	0.177311	0.430324
s1878	1	1	0.0872464	0.422647
s1879	1	1	0.597747	0.509271
s1880	1	1	0.0645518	1.03495
s1881	1	1	0.0645518	1.03495
s1882	1	1	0.194341	1.17135
s1883	1	1	0.194341	9.40551
s1884	1	1	0.0954969	0.366669
s1885	1	1	0.440454	0.680727
s1886	1	1	0.0685211	0.577037
s1887	1	1	0.0671322	0.851291
s1888	1	1	0.0727569	2.0662
s1889	1	1	0.798095	3.47803
s1890	1	1	0.801287	4.39501
s1891	1	1	0.798095	2.15288
s1892	1	1	0.142611	0.0824505
s1893	1	1	0.389863	3.88833
s1894	1	1	0.464584	0.224587
s1895	1	1	0.257222	0.586354
s1896	1	1	0.460683	0.373564
s1897	1	1	0.313624	0.86941
s1898	1	1	0.242973	1.38696
s1899	1	1	0.0915799	3.21813
s1900	1	1	0.0915799	1.03787
s1901	1	1	0.0915799	1.07802
s1902	1	1	0.0821036	0.169797
s1903	1	1	0.0829364	2.46937
s1904	1	1	0.477638	0.0807718
s1905	1	1	0.498819	0.352801
s1906	1	1	0.375923	0.440234
s1907	1	1	0.759831	0.473733
s1908	1	1	0.759831	0.442185
s1909	1	1	0.85203	1.80954
s1910	1	1	0.67782	0.763965
s1911	1	1	0.0274058	1.95121
s1912	1	1	0.324651	0.330148
s1913	1	1	0.324651	0.220744
s1914	1	1	0.367101	0.614381
s1915	1	1	0.275488	0.366655
s1916	1	1	0.282501	3.34113
s1917	1	1	0.468929	2.55604
s1918	1	1	0.130715	2.43325
s1919	1	1	0.179369	0.549566
s1920	1	1	0.0426937	1.59466
s1921	1	1	0.0426937	0.928691
s1922	1	1	0.0610809	1.37562
s1923	1	1	0.0915917	1.72448
s1924	1	1	0.0915917	1.32644
s1925	1	1	0.108607	1.14826
s1926	1	1	0.108607	1.06733
s1927	1	1	0.108607	0.638701
s1928	1	1	0.214355	1.99865
s1929	1	1	0.357333	0.633875
s1930	1	1	0.098418	0.433268
s1931	1	1	0.103764	0.415319
s1932	1	1	0.0925823	0.411392
s1933	1	1	0.667655	1.10159
s1934	1	1	0.667655	1.11549
s1935	1	1	0.117076	1.13543
s1936	1	1	0.253273	0.216233
s1937	1	1	0.398502	1.8159
s1938	1	1	0.229478	1.10401
s1939	1	1	0.24243	0.365596
s1940	1	1	0.134361	1.34662
s1941	1	1	0.134361	1.41427
s1942	1	1	0.0409021	0.44829
s1943	1	1	0.0409021	0.236597
s1944	1	1	0.0837914	10.7925
s1945	1	1	0.155555	2.70979
s1946	1	1	0.0896637	1.10428
s1947	1	1	0.0896637	1.08296
s1948	1	1	0.0941729	0.293614
s1949	1	1	0.123697	4.5252
s1950	1	1	0.540024	0.390882
s1951	1	1	0.404947	2.10126
s1952	1	1	0.540024	2.59372
s1953	1	1	0.449997	1.5387
s1954	1	1	0.58069	2.04767
s1955	1	1	0.554037	0.499027
s1956	1	1	0.554037	6.35212
s1957	1	1	0.520343	0.627424
s1958	1	1	0.520343	0.774589
s1959	1	1	0.589	1.00664
s1960	1	1	0.589	3.15278
s1961	1	1	0.785193	0.661644
s1962	1	1	0.796671	2.69443
s1963	1	1	0.428931	0.312792
s1964	1	1	0.428931	1.50424
s1965	1	1	0.428931	2.50781
s1966	1	1	0.224473	0.547062
s1967	1	1	0.385043	0.977291
s1968	1	1	0.566437	0.671939
s1969	1	1	0.481248	1.09187
s1970	1	1	0.713634	0.255264
s1971	1	1	0.810027	4.33205
s1972	1	1	0.843299	0.193053
s1973	1	1	0.785811	0.707449
s1974	1	1	0.74923	0.386029
s1975	1	1	0.810027	3.91844
s1976	1	1	0.531047	0.967405
s1977	1	1	0.0568896	0.630713
s1978	1	1	0.120968	5.40853
s1979	1	1	0.087404	0.331867
s1980	1	1	0.284914	0.0682287
s1981	1	1	0.268101	1.82834
s1982	1	1	0.272893	5.94968
s1983	1	1	0.287949	0.561562
s1984	1	1	0.28925	0.490092
s1985	1	1	0.308826	4.01444
s1986	1	1	0.274642	1.14448
s1987	1	1	0.225787	0.233069
s1988	1	1	0.291439	1.2124
s1989	1	1	0.296649	1.52267
s1990	1	1	0.311541	2.30582
s1991	1	1	0.379798	0.354031
s1992	1	1	0.532258	0.233347
s1993	1	1	0.148929	0.915838
s1994	1	1	0.209576	0.374041
s1995	1	1	0.358677	1.46211
s1996	1	1	0.42015	0.127014
s1997	1	1	0.42015	0.129315
s1998	1	1	0.42015	0.129315
[truncated: 4,202 more rows]
