# Supplementary material for: Genetic diversity analysis of a flax (Linum usitatissimum L.) global collection
Source: BMC Genomics. 2020 Aug 14;21:557. doi: 10.1186/s12864-020-06922-2 (PMC7430851; doi:10.1186/s12864-020-06922-2)
Supplement: Supplementary file 6 — Additional file 6: Table S6. Mean LD values according to distance. [file 12864_2020_6922_MOESM6_ESM.xlsx]

## Sheet: Sheet1
Table S6: Mean LD values according to distance
	Overall LD		P1		P2		P3		P4		P5		P6		P7
Distance (kb)	r2	SD	r2	SD	r2	SD	r2	SD	r2	SD	r2	SD	r2	SD	r2	SD
0-1	0.80034	0.321356	0.827129	0.314821	0.824178	0.314432	0.782849	0.326276	0.870366	0.286596	0.832517	0.314846	0.913065	0.242117	0.833794	0.315249
1-2	0.614649	0.361684	0.639246	0.376432	0.666979	0.373241	0.525927	0.358589	0.632552	0.377231	0.701657	0.367301	0.784345	0.344923	0.667888	0.377948
2-4	0.549511	0.372269	0.594294	0.374874	0.590907	0.390411	0.483262	0.35945	0.594692	0.386842	0.627307	0.415989	0.788506	0.336643	0.63577	0.383807
4-7	0.373543	0.347196	0.421899	0.375059	0.401783	0.371999	0.312052	0.347673	0.476157	0.389784	0.489035	0.412702	0.634189	0.38829	0.423789	0.398135
7-10	0.282879	0.317981	0.311801	0.35421	0.349883	0.356983	0.220715	0.295488	0.360746	0.366047	0.362042	0.379787	0.560069	0.389085	0.350678	0.354643
10-20	0.187673	0.259524	0.217354	0.287734	0.261975	0.313197	0.139415	0.226337	0.261713	0.314926	0.297456	0.354337	0.471859	0.394284	0.220596	0.294496
20-40	0.119842	0.195332	0.148033	0.220893	0.178346	0.244752	0.0815678	0.158632	0.190168	0.25582	0.217599	0.301969	0.378353	0.367563	0.16488	0.236669
40-70	0.0777315	0.145216	0.107133	0.17486	0.133211	0.210338	0.0550854	0.118094	0.153565	0.213178	0.182584	0.272389	0.306566	0.345092	0.126043	0.201621
70-100	0.0647994	0.117893	0.100729	0.167947	0.106224	0.168175	0.0421807	0.0877109	0.124146	0.181103	0.148096	0.241987	0.28716	0.331166	0.113722	0.185142
100-150	0.0617946	0.113913	0.0864092	0.141849	0.0991841	0.164881	0.0411127	0.0790206	0.123882	0.183355	0.145472	0.237741	0.269304	0.332338	0.0997908	0.159717
150-200	0.0499973	0.0876116	0.0821874	0.142989	0.087556	0.153538	0.0359461	0.0676912	0.101516	0.16299	0.125162	0.203139	0.260096	0.305644	0.0844894	0.144727
200-250	0.0485208	0.0887069	0.0639311	0.115009	0.0842126	0.154995	0.0328578	0.0579102	0.100159	0.157164	0.117068	0.197527	0.23936	0.31189	0.0836804	0.143534
250-300	0.0411759	0.0737034	0.0613902	0.100894	0.0819398	0.148993	0.0301669	0.0515494	0.0996561	0.158318	0.102196	0.175311	0.218914	0.286685	0.0754579	0.131439
300-1000	0.0365904	0.0365904	0.0512284	0.0512284	0.067458	0.067458	0.0274987	0.0274987	0.088115	0.088115	0.079701	0.079701	0.213431	0.213431	0.062911	0.062911
1000-2000	0.0294665	0.0294665	0.0426021	0.0426021	0.0534335	0.0534335	0.0230415	0.0230415	0.0820567	0.0820567	0.049224	0.049224	0.188207	0.188207	0.0572007	0.0572007
2000-2500	0.0262643	0.0262643	0.0398478	0.0398478	0.0469635	0.0469635	0.0206763	0.0206763	0.0800223	0.0800223	0.0386868	0.0386868	0.177469	0.177469	0.0565379	0.0565379
2500-3000	0.0283777	0.0283777	0.039241	0.039241	0.0437775	0.0437775	0.0204793	0.0204793	0.0809753	0.0809753	0.0355332	0.0355332	0.170894	0.170894	0.0549442	0.0549442
