# Supplementary material for: Genetic diversity analysis of a flax (Linum usitatissimum L.) global collection
Source: BMC Genomics. 2020 Aug 14;21:557. doi: 10.1186/s12864-020-06922-2 (PMC7430851; doi:10.1186/s12864-020-06922-2)
Supplement: Supplementary file 7 — Additional file 7: Table S7. Chromosomewise LD decay rate (Kb) within each sub-population. [file 12864_2020_6922_MOESM7_ESM.xlsx]

## Sheet: Sheet1
Table S7: Chromosomewise LD decay rate (Kb) within each sub-population
	Chromosomes
Sub-population	Lu1	Lu2	Lu3	Lu4	Lu5	Lu6	Lu7	Lu8	Lu9	Lu10	Lu11	Lu12	Lu13	Lu14	Lu15	Mean decay rate
P1	32.136	27.153	38.521	43.819	29.437	32.494	27.473	19.145	35.558	35.398	19.167	47.297	20.863	30.969	28.012	29.89
P2	112.356	62.008	38.707	77.163	60.045	75.71	101.48	31.92	68.41	36.379	39.698	45.855	28.187	20.6	73.449	52.682
P3	8.221	15.144	14.434	10.956	12.216	12.222	9.925	9.361	11.313	16.013	7.451	8.8	6.509	7.809	5.935	10.088
P4	102.993	84.319	53.724	73.759	183.153	54.674	76.901	51.142	118.278	59.735	57.814	72.231	50.361	94.917	189.69	80.983
P5	127.303	85.853	93.148	90.778	93.347	75.039	144.837	44.145	91.878	86.146	53.643	69.169	67.476	109.09	79.249	83.906
P6	3779.41	698.633	7575.84	1802.4	591.705	1008.05	814.305	1602.48	1188.59	932.161	1798.01	1734.56	1373.01	562.089	337.357	1444.53
P7	91.83	42.893	53.423	39.031	30.388	49.326	42.676	19.454	75.019	56.53	20.086	52.241	22.628	21.135	30.268	38.344
Whole collection	35.425	23.316	34.398	23.526	22.903	19.728	21.315	14.681	27.194	22.254	14.956	18.35	13.714	15.434	16.097	20.886
