# Supplementary material for: Genetic diversity analysis of a flax (Linum usitatissimum L.) global collection
Source: BMC Genomics. 2020 Aug 14;21:557. doi: 10.1186/s12864-020-06922-2 (PMC7430851; doi:10.1186/s12864-020-06922-2)
Supplement: Supplementary file 8 — Additional file 8: Table S8. Kinship (IBS) matrix. [file 12864_2020_6922_MOESM8_ESM.xlsx]

## Sheet: Sheet1
Table S8: Kinship (IBS) matrix
	f379	f137	f136	f378	f257	f135	f256	f376	f134	f255	f375	f133	f254	f374	f132	f253	f252	f131	f373	f251	f130	f372	f250	f370	f139	f259	f138	f368	f247	f126	f367	f246	f125	f245	f124	f366	f244	f365	f123	f243	f364	f122	f363	f121	f242	f362	f241	f120	f240
f379	2	1.41097	1.39323	1.38419	1.45806	1.38581	1.46484	1.37	1.38548	1.4971	1.42871	1.41065	1.2371	1.38419	1.39645	1.38355	1.46862	1.38516	1.26516	1.50097	1.39968	1.54323	1.69387	1.32452	1.4029	1.3371	1.38839	1.60806	1.39226	1.45194	1.53387	1.47581	1.38645	1.40065	1.39226	1.3771	1.3929	1.36323	1.41387	1.33677	1.39097	1.39258	1.38226	1.40258	1.53258	1.21645	1.34839	1.37839	1.38581
f137	1.41097	2	1.64613	1.33903	1.42419	1.59613	1.37226	1.62387	1.59516	1.38355	1.54742	1.66355	1.19452	1.4171	1.60484	1.49452	1.41603	1.59548	1.21935	1.43581	1.62935	1.38903	1.43129	1.3029	1.62613	1.30097	1.56387	1.36097	1.4671	1.51065	1.45194	1.42419	1.62323	1.42323	1.5929	1.61	1.37968	1.52065	1.6229	1.30194	1.51613	1.67774	1.49903	1.59355	1.39355	1.28097	1.38	1.55129	1.44581
f136	1.39323	1.64613	2	1.31226	1.41774	1.63258	1.36645	1.61645	1.63161	1.35097	1.51677	1.93935	1.20581	1.41871	1.60581	1.46387	1.4141	1.63258	1.21419	1.43032	1.77935	1.37645	1.39871	1.27677	1.63097	1.28581	1.58935	1.33419	1.46484	1.51097	1.42968	1.37871	1.64419	1.41968	1.62484	1.57419	1.37935	1.52613	1.63355	1.30032	1.51645	1.71806	1.53548	1.63129	1.3671	1.27871	1.37516	1.56516	1.45226
f378	1.38419	1.33903	1.31226	2	1.39968	1.31452	1.36387	1.3029	1.31161	1.34968	1.35161	1.33226	1.25677	1.35548	1.35548	1.37226	1.45991	1.31387	1.27258	1.34645	1.32452	1.35903	1.36	1.32194	1.33032	1.3671	1.32935	1.35484	1.32419	1.35677	1.34387	1.36968	1.31516	1.37387	1.34742	1.31226	1.37742	1.33516	1.34	1.33323	1.3229	1.30258	1.3271	1.3371	1.35419	1.22258	1.36484	1.32387	1.34677
f257	1.45806	1.42419	1.41774	1.39968	2	1.40774	1.43	1.41323	1.40871	1.44548	1.42871	1.43516	1.26484	1.49226	1.42194	1.42452	1.49508	1.40774	1.27032	1.44161	1.44226	1.44161	1.45774	1.32613	1.42161	1.34935	1.42516	1.43548	1.42677	1.46161	1.41	1.45032	1.40258	1.44484	1.4329	1.42548	1.43935	1.40226	1.42484	1.34194	1.4029	1.38226	1.40645	1.46935	1.46032	1.26935	1.39226	1.46129	1.44452
f135	1.38581	1.59613	1.63258	1.31452	1.40774	2	1.34484	1.62161	1.99	1.33839	1.52742	1.64871	1.17452	1.41	1.60871	1.47323	1.40087	1.99935	1.18161	1.4229	1.60355	1.37097	1.40613	1.27677	1.71452	1.28161	1.68516	1.34226	1.48452	1.49194	1.46484	1.3771	1.64065	1.40452	1.63355	1.59645	1.38774	1.53032	1.67968	1.28903	1.51355	1.64871	1.50484	1.60323	1.35774	1.29581	1.36	1.57387	1.41323
f256	1.46484	1.37226	1.36645	1.36387	1.43	1.34484	2	1.35935	1.34	1.45161	1.38968	1.39677	1.19677	1.40161	1.36806	1.37968	1.46249	1.34484	1.21323	1.43419	1.37419	1.4671	1.45871	1.29871	1.36645	1.32839	1.3771	1.44742	1.37097	1.3871	1.39871	1.40935	1.35645	1.42581	1.38871	1.3671	1.40548	1.36968	1.39161	1.31968	1.36516	1.34839	1.37065	1.40968	1.46839	1.2271	1.38484	1.39839	1.43258
f376	1.37	1.62387	1.61645	1.3029	1.41323	1.62161	1.35935	2	1.61968	1.3329	1.54742	1.63323	1.17387	1.42355	1.59774	1.47903	1.38764	1.62161	1.18613	1.41	1.60548	1.35097	1.38452	1.26935	1.61645	1.25581	1.5929	1.31419	1.49226	1.50742	1.42	1.37806	1.64968	1.41032	1.57484	1.55	1.36161	1.53935	1.61194	1.25935	1.51484	1.61839	1.50613	1.59677	1.33935	1.27742	1.35548	1.56516	1.42645
f134	1.38548	1.59516	1.63161	1.31161	1.40871	1.99	1.34	1.61968	2	1.33935	1.52645	1.64839	1.17742	1.41032	1.60645	1.4729	1.40055	1.98935	1.18581	1.42516	1.60194	1.36935	1.4071	1.27742	1.71097	1.28129	1.68097	1.34452	1.48355	1.49097	1.46516	1.37613	1.63839	1.40226	1.63	1.59484	1.38452	1.53065	1.67677	1.28935	1.51516	1.6471	1.50258	1.60484	1.35806	1.29548	1.35903	1.57355	1.41032
f255	1.4971	1.38355	1.35097	1.34968	1.44548	1.33839	1.45161	1.3329	1.33935	2	1.38774	1.37032	1.22871	1.39452	1.35677	1.35226	1.47604	1.33839	1.24839	1.45774	1.36581	1.51774	1.51806	1.33194	1.37484	1.33387	1.36484	1.46516	1.36806	1.40323	1.41548	1.4529	1.34613	1.41194	1.38419	1.34839	1.43968	1.34484	1.37935	1.34129	1.34806	1.34129	1.33097	1.38968	1.51194	1.21323	1.36742	1.36581	1.38968
f375	1.42871	1.54742	1.51677	1.35161	1.42871	1.52742	1.38968	1.54742	1.52645	1.38774	2	1.55032	1.20097	1.42742	1.52129	1.54968	1.43313	1.52677	1.21742	1.49839	1.50258	1.40677	1.45677	1.27226	1.52581	1.28419	1.53	1.39806	1.57516	1.4871	1.50839	1.39677	1.5171	1.38548	1.50484	1.53677	1.37161	1.62935	1.53806	1.29806	1.60032	1.51806	1.58774	1.54194	1.40484	1.34355	1.35387	1.48258	1.40774
f133	1.41065	1.66355	1.93935	1.33226	1.43516	1.64871	1.39677	1.63323	1.64839	1.37032	1.55032	2	1.22387	1.44516	1.63226	1.49161	1.43991	1.64871	1.23226	1.45806	1.78903	1.40161	1.42	1.29806	1.64194	1.30774	1.62677	1.35871	1.49	1.53677	1.45677	1.39871	1.64677	1.43839	1.64613	1.59613	1.40194	1.54935	1.65935	1.32419	1.54161	1.72129	1.56387	1.64548	1.39226	1.30194	1.39258	1.57419	1.46645
f254	1.2371	1.19452	1.20581	1.25677	1.26484	1.17452	1.19677	1.17387	1.17742	1.22871	1.20097	1.22387	2	1.1871	1.20774	1.23677	1.2702	1.17516	1.81258	1.23032	1.20129	1.22355	1.22645	1.51548	1.18452	1.35419	1.18677	1.2329	1.20065	1.22258	1.21613	1.22097	1.19129	1.22452	1.17452	1.1871	1.22194	1.18032	1.19032	1.44484	1.19419	1.17516	1.18613	1.22871	1.23935	1.13613	1.16935	1.16774	1.24032
f374	1.38419	1.4171	1.41871	1.35548	1.49226	1.41	1.40161	1.42355	1.41032	1.39452	1.42742	1.44516	1.1871	2	1.43032	1.40774	1.43152	1.40935	1.19903	1.39226	1.42645	1.36484	1.38968	1.29226	1.41935	1.31484	1.4171	1.34387	1.41548	1.44968	1.39548	1.39774	1.42613	1.41419	1.42484	1.41613	1.40387	1.40548	1.4271	1.31129	1.4271	1.41194	1.41452	1.50419	1.35516	1.29161	1.38419	1.53548	1.44742
f132	1.39645	1.60484	1.60581	1.35548	1.42194	1.60871	1.36806	1.59774	1.60645	1.35677	1.52129	1.63226	1.20774	1.43032	2	1.47613	1.43442	1.60806	1.20548	1.42194	1.5929	1.38871	1.3871	1.28968	1.60581	1.29613	1.64355	1.3671	1.47839	1.52903	1.42903	1.39548	1.61194	1.43323	1.71065	1.60581	1.38323	1.5229	1.71355	1.29645	1.52161	1.61419	1.50516	1.62613	1.37839	1.27677	1.35968	1.57032	1.45645
f253	1.38355	1.49452	1.46387	1.37226	1.42452	1.47323	1.37968	1.47903	1.4729	1.35226	1.54968	1.49161	1.23677	1.40774	1.47613	2	1.41603	1.47258	1.25774	1.4271	1.46194	1.37839	1.38774	1.28323	1.48	1.29742	1.46419	1.34774	1.59065	1.45677	1.47613	1.35484	1.48613	1.37452	1.48161	1.5129	1.36645	1.57968	1.46645	1.30935	1.59645	1.45677	1.57548	1.49387	1.38419	1.32194	1.37645	1.45484	1.38871
f252	1.46862	1.41603	1.4141	1.45991	1.49508	1.40087	1.46249	1.38764	1.40055	1.47604	1.43313	1.43991	1.2702	1.43152	1.43442	1.41603	2	1.40087	1.29311	1.42636	1.41797	1.46153	1.46572	1.37087	1.42636	1.40216	1.39926	1.45249	1.40281	1.45152	1.42959	1.48766	1.42087	1.48088	1.4341	1.39442	1.49798	1.40087	1.41313	1.4341	1.397	1.39474	1.39603	1.44152	1.45701	1.26859	1.44701	1.42055	1.47475
f131	1.38516	1.59548	1.63258	1.31387	1.40774	1.99935	1.34484	1.62161	1.98935	1.33839	1.52677	1.64871	1.17516	1.40935	1.60806	1.47258	1.40087	2	1.18226	1.42226	1.60355	1.37032	1.40613	1.27677	1.71452	1.28226	1.68581	1.34161	1.48387	1.49129	1.46419	1.37645	1.64065	1.40387	1.6329	1.59581	1.3871	1.52968	1.67968	1.28903	1.5129	1.64806	1.50419	1.60323	1.3571	1.29516	1.36065	1.57387	1.41323
f373	1.26516	1.21935	1.21419	1.27258	1.27032	1.18161	1.21323	1.18613	1.18581	1.24839	1.21742	1.23226	1.81258	1.19903	1.20548	1.25774	1.29311	1.18226	2	1.25129	1.20742	1.24323	1.25129	1.56419	1.1971	1.37903	1.19226	1.24419	1.20419	1.22677	1.24161	1.24516	1.19968	1.22677	1.17871	1.18806	1.23968	1.18968	1.19839	1.47161	1.22161	1.18968	1.20065	1.23613	1.25839	1.14419	1.19419	1.17581	1.25806
f251	1.50097	1.43581	1.43032	1.34645	1.44161	1.4229	1.43419	1.41	1.42516	1.45774	1.49839	1.45806	1.23032	1.39226	1.42194	1.4271	1.42636	1.42226	1.25129	2	1.42774	1.49516	1.55355	1.3	1.42194	1.3471	1.43645	1.51161	1.45484	1.51161	1.47548	1.43323	1.41258	1.39226	1.42419	1.42258	1.37871	1.46161	1.44258	1.29968	1.47419	1.41516	1.44226	1.45581	1.48645	1.29419	1.33581	1.41548	1.42032
f130	1.39968	1.62935	1.77935	1.32452	1.44226	1.60355	1.37419	1.60548	1.60194	1.36581	1.50258	1.78903	1.20129	1.42645	1.5929	1.46194	1.41797	1.60355	1.20742	1.42774	2	1.38935	1.39871	1.3071	1.61097	1.30387	1.58677	1.3471	1.45129	1.52968	1.43935	1.39097	1.58419	1.40935	1.61581	1.58645	1.39613	1.49839	1.61677	1.31	1.49903	1.68774	1.53548	1.59839	1.38323	1.28129	1.35774	1.56129	1.43194
f372	1.54323	1.38903	1.37645	1.35903	1.44161	1.37097	1.4671	1.35097	1.36935	1.51774	1.40677	1.40161	1.22355	1.36484	1.38871	1.37839	1.46153	1.37032	1.24323	1.49516	1.38935	2	1.55645	1.30032	1.39903	1.33774	1.39161	1.51387	1.37355	1.4629	1.45323	1.47194	1.38968	1.43161	1.39355	1.37968	1.41452	1.36645	1.3971	1.30065	1.38516	1.36613	1.38419	1.40258	1.55677	1.23	1.35871	1.37129	1.41548
f250	1.69387	1.43129	1.39871	1.36	1.45774	1.40613	1.45871	1.38452	1.4071	1.51806	1.45677	1.42	1.22645	1.38968	1.3871	1.38774	1.46572	1.40613	1.25129	1.55355	1.39871	1.55645	2	1.30935	1.4271	1.33419	1.41258	1.56323	1.39452	1.48065	1.53419	1.47742	1.42161	1.41774	1.40677	1.4	1.39452	1.37903	1.42452	1.32871	1.39323	1.39097	1.37032	1.41516	1.53484	1.22774	1.35903	1.38774	1.40161
f370	1.32452	1.3029	1.27677	1.32194	1.32613	1.27677	1.29871	1.26935	1.27742	1.33194	1.27226	1.29806	1.51548	1.29226	1.28968	1.28323	1.37087	1.27677	1.56419	1.3	1.3071	1.30032	1.30935	2	1.30258	1.36129	1.27387	1.30355	1.25516	1.29613	1.28161	1.32935	1.28097	1.31645	1.28806	1.27677	1.31742	1.24548	1.28452	1.45839	1.26484	1.27032	1.27548	1.31129	1.30516	1.18806	1.28032	1.27065	1.31935
f139	1.4029	1.62613	1.63097	1.33032	1.42161	1.71452	1.36645	1.61645	1.71097	1.37484	1.52581	1.64194	1.18452	1.41935	1.60581	1.48	1.42636	1.71452	1.1971	1.42194	1.61097	1.39903	1.4271	1.30258	2	1.2871	1.70161	1.35806	1.49258	1.48065	1.46516	1.40387	1.65387	1.38935	1.72355	1.58323	1.39419	1.54871	1.77935	1.2971	1.50677	1.67871	1.51355	1.60097	1.37677	1.28968	1.37839	1.57419	1.40161
f259	1.3371	1.30097	1.28581	1.3671	1.34935	1.28161	1.32839	1.25581	1.28129	1.33387	1.28419	1.30774	1.35419	1.31484	1.29613	1.29742	1.40216	1.28226	1.37903	1.3471	1.30387	1.33774	1.33419	1.36129	1.2871	2	1.27	1.31935	1.28774	1.31419	1.32516	1.33258	1.29452	1.33871	1.28613	1.28387	1.32452	1.27968	1.30065	1.34226	1.28903	1.26226	1.26742	1.33065	1.35226	1.23032	1.31581	1.28323	1.34742
f138	1.38839	1.56387	1.58935	1.32935	1.42516	1.68516	1.3771	1.5929	1.68097	1.36484	1.53	1.62677	1.18677	1.4171	1.64355	1.46419	1.39926	1.68581	1.19226	1.43645	1.58677	1.39161	1.41258	1.27387	1.70161	1.27	2	1.35968	1.48129	1.50226	1.44097	1.39194	1.60065	1.38387	1.64194	1.57774	1.40161	1.53484	1.7371	1.27871	1.51097	1.56871	1.49387	1.60839	1.38613	1.27516	1.34452	1.57323	1.44581
f368	1.60806	1.36097	1.33419	1.35484	1.43548	1.34226	1.44742	1.31419	1.34452	1.46516	1.39806	1.35871	1.2329	1.34387	1.3671	1.34774	1.45249	1.34161	1.24419	1.51161	1.3471	1.51387	1.56323	1.30355	1.35806	1.31935	1.35968	2	1.36355	1.42516	1.49935	1.4871	1.35774	1.38097	1.36613	1.33742	1.3571	1.33581	1.37097	1.3229	1.34613	1.33161	1.34194	1.37452	1.54677	1.19484	1.33323	1.33613	1.37129
f247	1.39226	1.4671	1.46484	1.32419	1.42677	1.48452	1.37097	1.49226	1.48355	1.36806	1.57516	1.49	1.20065	1.41548	1.47839	1.59065	1.40281	1.48387	1.20419	1.45484	1.45129	1.37355	1.39452	1.25516	1.49258	1.28774	1.48129	1.36355	2	1.45065	1.47323	1.37065	1.47419	1.39032	1.48323	1.49194	1.35968	1.62839	1.4971	1.2971	1.60452	1.48161	1.52548	1.50419	1.35645	1.31355	1.36323	1.45839	1.40484
f126	1.45194	1.51065	1.51097	1.35677	1.46161	1.49194	1.3871	1.50742	1.49097	1.40323	1.4871	1.53677	1.22258	1.44968	1.52903	1.45677	1.45152	1.49129	1.22677	1.51161	1.52968	1.4629	1.48065	1.29613	1.48065	1.31419	1.50226	1.42516	1.45065	2	1.43548	1.43097	1.51581	1.42548	1.50935	1.51484	1.38581	1.47774	1.50129	1.32161	1.48677	1.4929	1.47226	1.52935	1.43419	1.26903	1.35323	1.52839	1.42484
f367	1.53387	1.45194	1.42968	1.34387	1.41	1.46484	1.39871	1.42	1.46516	1.41548	1.50839	1.45677	1.21613	1.39548	1.42903	1.47613	1.42959	1.46419	1.24161	1.47548	1.43935	1.45323	1.53419	1.28161	1.46516	1.32516	1.44097	1.49935	1.47323	1.43548	2	1.42258	1.44677	1.40226	1.43452	1.41806	1.38097	1.49968	1.45097	1.29645	1.49194	1.42774	1.48645	1.43839	1.47032	1.29806	1.36677	1.40839	1.37452
f246	1.47581	1.42419	1.37871	1.36968	1.45032	1.3771	1.40935	1.37806	1.37613	1.4529	1.39677	1.39871	1.22097	1.39774	1.39548	1.35484	1.48766	1.37645	1.24516	1.43323	1.39097	1.47194	1.47742	1.32935	1.40387	1.33258	1.39194	1.4871	1.37065	1.43097	1.42258	2	1.41645	1.43129	1.41387	1.39677	1.4229	1.38355	1.39935	1.36065	1.37323	1.40129	1.39419	1.4271	1.44452	1.24742	1.41194	1.38774	1.43548
f125	1.38645	1.62323	1.64419	1.31516	1.40258	1.64065	1.35645	1.64968	1.63839	1.34613	1.5171	1.64677	1.19129	1.42613	1.61194	1.48613	1.42087	1.64065	1.19968	1.41258	1.58419	1.38968	1.42161	1.28097	1.65387	1.29452	1.60065	1.35774	1.47419	1.51581	1.44677	1.41645	2	1.4129	1.59419	1.53129	1.37323	1.51161	1.61581	1.28323	1.52194	1.67323	1.51774	1.61097	1.35516	1.29258	1.37355	1.55194	1.41774
f245	1.40065	1.42323	1.41968	1.37387	1.44484	1.40452	1.42581	1.41032	1.40226	1.41194	1.38548	1.43839	1.22452	1.41419	1.43323	1.37452	1.48088	1.40387	1.22677	1.39226	1.40935	1.43161	1.41774	1.31645	1.38935	1.33871	1.38387	1.38097	1.39032	1.42548	1.40226	1.43129	1.4129	2	1.42581	1.39387	1.47129	1.36065	1.41516	1.36484	1.38774	1.3771	1.36935	1.41968	1.3829	1.24129	1.42258	1.39065	1.47129
f124	1.39226	1.5929	1.62484	1.34742	1.4329	1.63355	1.38871	1.57484	1.63	1.38419	1.50484	1.64613	1.17452	1.42484	1.71065	1.48161	1.4341	1.6329	1.17871	1.42419	1.61581	1.39355	1.40677	1.28806	1.72355	1.28613	1.64194	1.36613	1.48323	1.50935	1.43452	1.41387	1.59419	1.42581	2	1.60677	1.39387	1.52065	1.78806	1.29355	1.48516	1.56161	1.50097	1.60323	1.38871	1.26484	1.38129	1.56355	1.4529
f366	1.3771	1.61	1.57419	1.31226	1.42548	1.59645	1.3671	1.55	1.59484	1.34839	1.53677	1.59613	1.1871	1.41613	1.60581	1.5129	1.39442	1.59581	1.18806	1.42258	1.58645	1.37968	1.4	1.27677	1.58323	1.28387	1.57774	1.33742	1.49194	1.51484	1.41806	1.39677	1.53129	1.39387	1.60677	2	1.37742	1.54613	1.61484	1.28226	1.54806	1.62645	1.53742	1.60484	1.38129	1.29161	1.35839	1.57161	1.4771
f244	1.3929	1.37968	1.37935	1.37742	1.43935	1.38774	1.40548	1.36161	1.38452	1.43968	1.37161	1.40194	1.22194	1.40387	1.38323	1.36645	1.49798	1.3871	1.23968	1.37871	1.39613	1.41452	1.39452	1.31742	1.39419	1.32452	1.40161	1.3571	1.35968	1.38581	1.38097	1.4229	1.37323	1.47129	1.39387	1.37742	2	1.34484	1.39613	1.36419	1.37645	1.37161	1.35677	1.40806	1.38419	1.22871	1.42742	1.4029	1.41742
f365	1.36323	1.52065	1.52613	1.33516	1.40226	1.53032	1.36968	1.53935	1.53065	1.34484	1.62935	1.54935	1.18032	1.40548	1.5229	1.57968	1.40087	1.52968	1.18968	1.46161	1.49839	1.36645	1.37903	1.24548	1.54871	1.27968	1.53484	1.33581	1.62839	1.47774	1.49968	1.38355	1.51161	1.36065	1.52065	1.54613	1.34484	2	1.53	1.26645	1.67548	1.53581	1.61774	1.52581	1.34903	1.35774	1.3471	1.49258	1.3929
f123	1.41387	1.6229	1.63355	1.34	1.42484	1.67968	1.39161	1.61194	1.67677	1.37935	1.53806	1.65935	1.19032	1.4271	1.71355	1.46645	1.41313	1.67968	1.19839	1.44258	1.61677	1.3971	1.42452	1.28452	1.77935	1.30065	1.7371	1.37097	1.4971	1.50129	1.45097	1.39935	1.61581	1.41516	1.78806	1.61484	1.39613	1.53	2	1.28871	1.51129	1.59806	1.50839	1.59774	1.38323	1.28323	1.36742	1.56516	1.44419
f243	1.33677	1.30194	1.30032	1.33323	1.34194	1.28903	1.31968	1.25935	1.28935	1.34129	1.29806	1.32419	1.44484	1.31129	1.29645	1.30935	1.4341	1.28903	1.47161	1.29968	1.31	1.30065	1.32871	1.45839	1.2971	1.34226	1.27871	1.3229	1.2971	1.32161	1.29645	1.36065	1.28323	1.36484	1.29355	1.28226	1.36419	1.26645	1.28871	2	1.27129	1.28774	1.27871	1.32129	1.33258	1.19516	1.30323	1.27129	1.33613
f364	1.39097	1.51613	1.51645	1.3229	1.4029	1.51355	1.36516	1.51484	1.51516	1.34806	1.60032	1.54161	1.19419	1.4271	1.52161	1.59645	1.397	1.5129	1.22161	1.47419	1.49903	1.38516	1.39323	1.26484	1.50677	1.28903	1.51097	1.34613	1.60452	1.48677	1.49194	1.37323	1.52194	1.38774	1.48516	1.54806	1.37645	1.67548	1.51129	1.27129	2	1.52677	1.60935	1.52613	1.35903	1.39742	1.35226	1.49323	1.41129
f122	1.39258	1.67774	1.71806	1.30258	1.38226	1.64871	1.34839	1.61839	1.6471	1.34129	1.51806	1.72129	1.17516	1.41194	1.61419	1.45677	1.39474	1.64806	1.18968	1.41516	1.68774	1.36613	1.39097	1.27032	1.67871	1.26226	1.56871	1.33161	1.48161	1.4929	1.42774	1.40129	1.67323	1.3771	1.56161	1.62645	1.37161	1.53581	1.59806	1.28774	1.52677	2	1.5329	1.68129	1.34613	1.28226	1.35129	1.6329	1.43032
f363	1.38226	1.49903	1.53548	1.3271	1.40645	1.50484	1.37065	1.50613	1.50258	1.33097	1.58774	1.56387	1.18613	1.41452	1.50516	1.57548	1.39603	1.50419	1.20065	1.44226	1.53548	1.38419	1.37032	1.27548	1.51355	1.26742	1.49387	1.34194	1.52548	1.47226	1.48645	1.39419	1.51774	1.36935	1.50097	1.53742	1.35677	1.61774	1.50839	1.27871	1.60935	1.5329	2	1.52968	1.37161	1.33129	1.35129	1.48	1.40194
f121	1.40258	1.59355	1.63129	1.3371	1.46935	1.60323	1.40968	1.59677	1.60484	1.38968	1.54194	1.64548	1.22871	1.50419	1.62613	1.49387	1.44152	1.60323	1.23613	1.45581	1.59839	1.40258	1.41516	1.31129	1.60097	1.33065	1.60839	1.37452	1.50419	1.52935	1.43839	1.4271	1.61097	1.41968	1.60323	1.60484	1.40806	1.52581	1.59774	1.32129	1.52613	1.68129	1.52968	2	1.39677	1.28742	1.38387	1.78226	1.50839
f242	1.53258	1.39355	1.3671	1.35419	1.46032	1.35774	1.46839	1.33935	1.35806	1.51194	1.40484	1.39226	1.23935	1.35516	1.37839	1.38419	1.45701	1.3571	1.25839	1.48645	1.38323	1.55677	1.53484	1.30516	1.37677	1.35226	1.38613	1.54677	1.35645	1.43419	1.47032	1.44452	1.35516	1.3829	1.38871	1.38129	1.38419	1.34903	1.38323	1.33258	1.35903	1.34613	1.37161	1.39677	2	1.21097	1.33452	1.36871	1.35903
f362	1.21645	1.28097	1.27871	1.22258	1.26935	1.29581	1.2271	1.27742	1.29548	1.21323	1.34355	1.30194	1.13613	1.29161	1.27677	1.32194	1.26859	1.29516	1.14419	1.29419	1.28129	1.23	1.22774	1.18806	1.28968	1.23032	1.27516	1.19484	1.31355	1.26903	1.29806	1.24742	1.29258	1.24129	1.26484	1.29161	1.22871	1.35774	1.28323	1.19516	1.39742	1.28226	1.33129	1.28742	1.21097	2	1.23194	1.26645	1.25
f241	1.34839	1.38	1.37516	1.36484	1.39226	1.36	1.38484	1.35548	1.35903	1.36742	1.35387	1.39258	1.16935	1.38419	1.35968	1.37645	1.44701	1.36065	1.19419	1.33581	1.35774	1.35871	1.35903	1.28032	1.37839	1.31581	1.34452	1.33323	1.36323	1.35323	1.36677	1.41194	1.37355	1.42258	1.38129	1.35839	1.42742	1.3471	1.36742	1.30323	1.35226	1.35129	1.35129	1.38387	1.33452	1.23194	2	1.38226	1.41161
f120	1.37839	1.55129	1.56516	1.32387	1.46129	1.57387	1.39839	1.56516	1.57355	1.36581	1.48258	1.57419	1.16774	1.53548	1.57032	1.45484	1.42055	1.57387	1.17581	1.41548	1.56129	1.37129	1.38774	1.27065	1.57419	1.28323	1.57323	1.33613	1.45839	1.52839	1.40839	1.38774	1.55194	1.39065	1.56355	1.57161	1.4029	1.49258	1.56516	1.27129	1.49323	1.6329	1.48	1.78226	1.36871	1.26645	1.38226	2	1.46226
f240	1.38581	1.44581	1.45226	1.34677	1.44452	1.41323	1.43258	1.42645	1.41032	1.38968	1.40774	1.46645	1.24032	1.44742	1.45645	1.38871	1.47475	1.41323	1.25806	1.42032	1.43194	1.41548	1.40161	1.31935	1.40161	1.34742	1.44581	1.37129	1.40484	1.42484	1.37452	1.43548	1.41774	1.47129	1.4529	1.4771	1.41742	1.3929	1.44419	1.33613	1.41129	1.43032	1.40194	1.50839	1.35903	1.25	1.41161	1.46226	2
f361	1.36968	1.46968	1.47194	1.34548	1.4	1.48581	1.37645	1.45548	1.48355	1.34355	1.49839	1.48806	1.20258	1.42194	1.47194	1.49258	1.42926	1.48516	1.22032	1.38645	1.4429	1.36387	1.36419	1.28161	1.50226	1.31226	1.47161	1.33323	1.48774	1.41968	1.44806	1.35452	1.49226	1.39871	1.46	1.46613	1.40935	1.52258	1.49581	1.29774	1.5329	1.49839	1.52419	1.50871	1.36258	1.28323	1.37419	1.49323	1.38355
f129	1.3929	1.59548	1.61129	1.31516	1.40742	1.80774	1.35419	1.60484	1.80161	1.35839	1.55129	1.64161	1.17903	1.4171	1.63	1.47581	1.40797	1.80774	1.1871	1.42742	1.60355	1.38194	1.42806	1.27548	1.66161	1.28226	1.73161	1.34548	1.46516	1.50613	1.46742	1.38806	1.64581	1.39419	1.6071	1.55452	1.38065	1.52903	1.67452	1.28774	1.52065	1.61065	1.52032	1.60194	1.36839	1.30548	1.35548	1.55839	1.43161
f249	1.39452	1.40548	1.40645	1.38581	1.43774	1.38355	1.42194	1.40032	1.38258	1.3929	1.40645	1.43226	1.21871	1.40258	1.42323	1.4	1.46346	1.3829	1.23161	1.41742	1.4	1.40806	1.38387	1.29161	1.40645	1.33161	1.39968	1.37161	1.38871	1.4071	1.36968	1.44194	1.37968	1.44935	1.42161	1.40645	1.43484	1.39323	1.39032	1.34161	1.38419	1.38	1.38065	1.40226	1.37032	1.23935	1.40161	1.40194	1.44258
f128	1.39645	1.61516	1.57613	1.33161	1.4229	1.59516	1.37032	1.65516	1.5929	1.39161	1.52129	1.60452	1.19742	1.41355	1.59742	1.46968	1.42668	1.59516	1.21065	1.45742	1.57419	1.39194	1.43032	1.28516	1.54194	1.27677	1.61	1.37226	1.47516	1.55613	1.42452	1.39677	1.62548	1.4371	1.56032	1.54968	1.39935	1.49129	1.57935	1.28613	1.4971	1.5729	1.48516	1.56548	1.38903	1.25806	1.34871	1.52516	1.43194
f248	1.54484	1.39323	1.39161	1.35161	1.46161	1.38677	1.47484	1.35903	1.38645	1.50516	1.42258	1.41484	1.22387	1.37613	1.4071	1.37548	1.47992	1.38613	1.25	1.50258	1.3929	1.59516	1.57097	1.31806	1.40968	1.37355	1.41129	1.50774	1.37774	1.45161	1.45419	1.47161	1.39	1.39452	1.4029	1.39871	1.38	1.3771	1.43226	1.33129	1.38548	1.37613	1.37548	1.41774	1.55097	1.23226	1.36548	1.38387	1.39774
f127	1.36194	1.57161	1.57323	1.31516	1.39839	1.60645	1.36194	1.71677	1.6029	1.34935	1.52871	1.61129	1.15839	1.4029	1.5971	1.46484	1.39119	1.60645	1.1771	1.41194	1.59065	1.36645	1.37323	1.27258	1.68355	1.24677	1.62645	1.32806	1.45355	1.49258	1.41258	1.37581	1.56194	1.37935	1.61806	1.60161	1.3771	1.52065	1.63452	1.26774	1.50645	1.63065	1.50806	1.6	1.35161	1.25	1.3529	1.57323	1.42355
f369	1.50968	1.43613	1.44677	1.32226	1.42613	1.43032	1.41484	1.42032	1.42935	1.44613	1.52548	1.46548	1.20548	1.38355	1.43581	1.47839	1.44088	1.43032	1.22645	1.50097	1.43774	1.48581	1.51581	1.27935	1.4429	1.31065	1.43419	1.46097	1.46968	1.48161	1.48419	1.43516	1.41419	1.37226	1.44581	1.45968	1.34774	1.51355	1.44032	1.29548	1.48903	1.42806	1.46613	1.44774	1.46452	1.27968	1.34323	1.41258	1.40774
f159	1.4071	1.57355	1.59258	1.35581	1.43452	1.63677	1.39935	1.62452	1.63516	1.36806	1.62032	1.62677	1.20484	1.43194	1.63323	1.56226	1.43797	1.63613	1.22129	1.46226	1.59968	1.38129	1.41645	1.29129	1.63903	1.28742	1.64	1.37129	1.57935	1.52935	1.50935	1.40226	1.58839	1.3871	1.64452	1.63645	1.38742	1.63097	1.65516	1.3	1.60774	1.59839	1.60806	1.61742	1.38968	1.36935	1.37548	1.56097	1.46065
f158	1.37194	1.56935	1.60581	1.32968	1.39516	1.66355	1.34516	1.59323	1.66387	1.34323	1.54968	1.62129	1.18258	1.38839	1.64774	1.46645	1.40184	1.66355	1.19516	1.42581	1.6	1.37516	1.37355	1.28323	1.66258	1.26968	1.61	1.33742	1.49581	1.49613	1.41871	1.37806	1.56548	1.39452	1.62355	1.63871	1.37355	1.53258	1.63355	1.28226	1.53323	1.65097	1.52581	1.60677	1.35355	1.28452	1.36161	1.57097	1.41516
f157	1.36345	1.50282	1.50702	1.31731	1.407	1.49379	1.36925	1.50153	1.49605	1.34699	1.57767	1.52896	1.18664	1.39894	1.49347	1.56283	1.40013	1.49379	1.2102	1.44507	1.49927	1.37635	1.37925	1.28343	1.50379	1.26988	1.49798	1.33376	1.58187	1.46798	1.48992	1.37151	1.49153	1.38861	1.49056	1.54831	1.34151	1.62575	1.49347	1.26633	1.6222	1.50315	1.63059	1.53315	1.36183	1.36667	1.38797	1.48443	1.41442
f278	1.36032	1.49387	1.49161	1.32774	1.4129	1.50226	1.36419	1.50839	1.50194	1.33935	1.58065	1.51419	1.17	1.41323	1.48968	1.58	1.39151	1.50161	1.18968	1.42613	1.50323	1.36548	1.38	1.2771	1.51419	1.27258	1.49323	1.34387	1.60161	1.48194	1.50323	1.39613	1.48226	1.38097	1.49968	1.55742	1.35645	1.62355	1.49097	1.27355	1.60806	1.52129	1.60516	1.54258	1.35355	1.32613	1.37387	1.52194	1.41613
f399	1.41677	1.47613	1.48742	1.37645	1.42323	1.51742	1.39581	1.4929	1.51581	1.37129	1.46806	1.5171	1.21129	1.39452	1.47645	1.43839	1.46217	1.51742	1.24258	1.41968	1.51129	1.37097	1.39903	1.30871	1.51065	1.31645	1.49226	1.38097	1.43032	1.46613	1.45	1.39065	1.46581	1.39226	1.48452	1.49065	1.39968	1.46129	1.50677	1.33548	1.47161	1.46742	1.45387	1.48194	1.39516	1.27194	1.36516	1.44742	1.40194
f398	1.41484	1.44839	1.45	1.39839	1.43871	1.45935	1.39968	1.45097	1.45774	1.3829	1.4971	1.48419	1.24484	1.43903	1.49387	1.49065	1.44798	1.45871	1.26516	1.42161	1.46419	1.38968	1.41839	1.33581	1.50742	1.3429	1.48258	1.37387	1.48968	1.43839	1.44871	1.40613	1.46516	1.39613	1.50387	1.50806	1.40032	1.49871	1.49129	1.35806	1.4871	1.47452	1.46742	1.48516	1.38355	1.26548	1.37419	1.43968	1.39806
f156	1.40258	1.5471	1.52226	1.34613	1.44226	1.56258	1.38387	1.56387	1.5629	1.36806	1.62935	1.56419	1.19645	1.43839	1.5571	1.61129	1.42797	1.56194	1.21613	1.46613	1.52032	1.4	1.41	1.29	1.55	1.29516	1.56645	1.36871	1.60968	1.51323	1.52677	1.41258	1.56323	1.41677	1.51871	1.57194	1.38935	1.66645	1.53774	1.28968	1.73032	1.5429	1.6171	1.5729	1.37161	1.37452	1.37935	1.52419	1.42516
f277	1.56194	1.43548	1.38613	1.37258	1.46581	1.37871	1.47516	1.35323	1.37839	1.5171	1.43	1.40548	1.21581	1.36806	1.39258	1.36548	1.50799	1.37806	1.24452	1.4829	1.40097	1.55226	1.57323	1.30323	1.39645	1.35	1.39742	1.55968	1.39742	1.47	1.47516	1.61516	1.38452	1.38129	1.40774	1.3971	1.38581	1.37742	1.40677	1.32387	1.39032	1.37258	1.38419	1.42452	1.58548	1.23839	1.34581	1.37452	1.39484
f397	1.36903	1.3729	1.35194	1.39323	1.41032	1.35677	1.38419	1.33742	1.35452	1.37387	1.37774	1.37194	1.19129	1.34548	1.38742	1.35387	1.44572	1.35613	1.19806	1.38097	1.34871	1.39806	1.38806	1.29065	1.39	1.33516	1.37032	1.37258	1.38258	1.39903	1.3829	1.41645	1.36516	1.42387	1.39226	1.36161	1.39581	1.37161	1.3771	1.32387	1.37097	1.34806	1.34935	1.39032	1.37065	1.22806	1.37484	1.37129	1.39613
f276	1.69226	1.40323	1.36677	1.3771	1.43645	1.36258	1.47355	1.3571	1.36226	1.49	1.43387	1.39065	1.24161	1.35516	1.39323	1.3829	1.47314	1.36258	1.26645	1.56613	1.36484	1.56645	1.65968	1.33161	1.38419	1.31129	1.3729	1.73968	1.38516	1.46226	1.51645	1.4829	1.38581	1.40839	1.39097	1.35968	1.36774	1.35806	1.39774	1.33935	1.3671	1.35516	1.37387	1.39419	1.5529	1.20355	1.34903	1.35903	1.38
f155	1.36516	1.54258	1.55903	1.31387	1.41935	1.6	1.37323	1.63226	1.59968	1.33	1.53323	1.58548	1.21968	1.41516	1.62355	1.47645	1.38603	1.6	1.20194	1.41	1.55323	1.36258	1.37194	1.23581	1.59194	1.26613	1.6129	1.32935	1.49097	1.49645	1.41774	1.35839	1.54194	1.40387	1.61548	1.59903	1.35903	1.53419	1.61129	1.27032	1.51613	1.55065	1.51	1.58839	1.34806	1.27645	1.34258	1.55194	1.40065
f154	1.35806	1.55258	1.55355	1.35419	1.41903	1.56839	1.36452	1.69194	1.56839	1.34484	1.49355	1.58129	1.18129	1.43871	1.62129	1.46258	1.40797	1.56774	1.19097	1.39742	1.56516	1.34871	1.36419	1.27484	1.55484	1.27806	1.56742	1.32548	1.49129	1.52387	1.38226	1.38355	1.60097	1.41903	1.56355	1.56323	1.37935	1.52032	1.57355	1.27452	1.51516	1.57806	1.5	1.59839	1.32839	1.27903	1.35258	1.54161	1.46097
f396	1.4171	1.37226	1.35097	1.44645	1.44903	1.34613	1.38935	1.32839	1.34516	1.41065	1.36419	1.37677	1.27323	1.37484	1.35839	1.37516	1.5025	1.34548	1.30258	1.39387	1.35806	1.38774	1.4	1.32903	1.37097	1.35387	1.3371	1.37323	1.34484	1.38194	1.37355	1.41871	1.34226	1.40032	1.36935	1.35032	1.40032	1.33032	1.35097	1.38774	1.32677	1.33194	1.33677	1.37839	1.40839	1.21452	1.36226	1.33968	1.38387
f395	1.37355	1.38032	1.3971	1.33065	1.39935	1.39871	1.41065	1.39387	1.39903	1.3671	1.34258	1.41194	1.20032	1.40065	1.41419	1.35419	1.43378	1.39871	1.20581	1.36032	1.41387	1.38742	1.36677	1.2829	1.38032	1.30032	1.37806	1.33161	1.35355	1.39645	1.33903	1.38742	1.37935	1.52968	1.41097	1.39	1.41806	1.32032	1.39774	1.32516	1.32839	1.36065	1.34613	1.42484	1.35323	1.20419	1.4071	1.41032	1.47032
f153	1.36194	1.52097	1.55097	1.32452	1.40452	1.6729	1.34355	1.60806	1.67097	1.33	1.52323	1.5871	1.19677	1.39226	1.62065	1.48645	1.40345	1.67226	1.20194	1.39677	1.56581	1.37258	1.37452	1.25935	1.53613	1.25806	1.6629	1.3171	1.4829	1.51419	1.41452	1.37903	1.56419	1.38548	1.59	1.57742	1.37742	1.51	1.57226	1.26613	1.51452	1.55355	1.49548	1.6029	1.35774	1.26806	1.34871	1.55387	1.42548
f273	1.23903	1.19968	1.20871	1.26258	1.27065	1.1729	1.19613	1.17548	1.17581	1.23258	1.20097	1.22548	1.96839	1.18645	1.20452	1.23742	1.26891	1.17355	1.81	1.23548	1.2	1.22484	1.22903	1.52	1.18839	1.34968	1.18419	1.23419	1.20065	1.22516	1.21871	1.22548	1.19355	1.22323	1.17645	1.18516	1.22065	1.18484	1.1929	1.44613	1.19871	1.18032	1.18935	1.22871	1.24129	1.14	1.1771	1.1671	1.24032
f152	1.40032	1.58968	1.60613	1.3429	1.42194	1.58226	1.38355	1.69484	1.58097	1.36258	1.52226	1.62871	1.18097	1.42613	1.68097	1.47968	1.42765	1.5829	1.19194	1.41968	1.63645	1.37355	1.38581	1.28355	1.57645	1.27839	1.60258	1.34903	1.47161	1.54355	1.41548	1.39806	1.57806	1.43484	1.65484	1.56742	1.37645	1.49484	1.62742	1.27548	1.49097	1.57194	1.49258	1.61161	1.36032	1.27677	1.36452	1.55806	1.4529
f393	1.40581	1.34903	1.31129	1.46419	1.41129	1.31548	1.3671	1.3	1.31387	1.39516	1.32226	1.34097	1.23935	1.34258	1.33323	1.33452	1.4554	1.31548	1.26161	1.36645	1.33774	1.39032	1.40677	1.3171	1.33581	1.36065	1.31871	1.36935	1.29677	1.34677	1.35774	1.38935	1.31355	1.38968	1.33226	1.32677	1.39839	1.30129	1.32548	1.36032	1.30323	1.31452	1.30677	1.35323	1.37774	1.22387	1.34	1.32226	1.38161
f151	1.39097	1.58097	1.5929	1.3471	1.41903	1.57871	1.37548	1.56097	1.57806	1.35839	1.52129	1.61806	1.17355	1.41871	1.85032	1.46839	1.43249	1.57806	1.17968	1.42516	1.57484	1.38484	1.37452	1.28	1.57677	1.28194	1.60935	1.36097	1.48742	1.49677	1.41065	1.41903	1.55581	1.43452	1.81129	1.61161	1.36839	1.51	1.74	1.28032	1.50484	1.55613	1.49871	1.60548	1.36645	1.27645	1.35968	1.54355	1.47548
f272	1.22774	1.19161	1.19032	1.25258	1.25871	1.16677	1.2029	1.16871	1.16903	1.23097	1.19097	1.20452	1.85645	1.18742	1.19258	1.22935	1.27182	1.16742	1.77355	1.22677	1.19452	1.21742	1.21581	1.50032	1.18161	1.34613	1.1671	1.23903	1.18419	1.22161	1.22161	1.21484	1.17516	1.21774	1.16258	1.17194	1.22484	1.17226	1.17774	1.45484	1.18419	1.16774	1.18645	1.22258	1.24226	1.14161	1.18065	1.16871	1.21613
f392	1.34258	1.49935	1.47839	1.32677	1.36677	1.49677	1.34194	1.48903	1.4971	1.33645	1.57452	1.50226	1.17968	1.40097	1.46935	1.61258	1.38474	1.49613	1.18968	1.42806	1.47839	1.35613	1.38097	1.26806	1.49516	1.28419	1.47806	1.33387	1.59677	1.45645	1.55323	1.36419	1.50516	1.35355	1.46452	1.53516	1.35452	1.66	1.47387	1.26258	1.64258	1.51258	1.59516	1.51935	1.35032	1.34677	1.37935	1.48484	1.39806
f150	1.37419	1.4929	1.47903	1.33323	1.42032	1.49742	1.3729	1.52516	1.49839	1.3429	1.58355	1.51129	1.17323	1.43387	1.50097	1.59387	1.39829	1.49677	1.19355	1.44032	1.4971	1.37677	1.38935	1.28871	1.51968	1.27645	1.50065	1.36097	1.59419	1.47581	1.52226	1.38032	1.48774	1.38258	1.49355	1.55452	1.37065	1.63161	1.5029	1.27613	1.62129	1.50871	1.60871	1.5329	1.35484	1.33968	1.37484	1.52097	1.41226
f391	1.4271	1.34806	1.33323	1.44806	1.42065	1.35419	1.37323	1.31645	1.35129	1.39355	1.3329	1.35903	1.23194	1.34452	1.35355	1.34452	1.46024	1.35355	1.24839	1.38355	1.35516	1.41323	1.40613	1.30871	1.37581	1.36548	1.35226	1.37871	1.31484	1.37194	1.36097	1.40419	1.3529	1.38258	1.36968	1.32484	1.40194	1.31452	1.36484	1.35871	1.30065	1.32452	1.31258	1.36871	1.39452	1.21839	1.33871	1.32839	1.3671
f148	1.37548	1.38613	1.39484	1.34839	1.42581	1.36419	1.43903	1.39903	1.36323	1.39323	1.36484	1.41226	1.21871	1.41484	1.41097	1.36194	1.46378	1.36355	1.24742	1.37677	1.40452	1.41194	1.36484	1.31806	1.4	1.31355	1.37452	1.35742	1.34774	1.4071	1.35742	1.40484	1.37452	1.47935	1.42419	1.40968	1.43032	1.36484	1.40194	1.37065	1.35742	1.39581	1.37065	1.42161	1.38	1.22903	1.39258	1.41161	1.48677
f147	1.43548	1.57742	1.57581	1.32935	1.4271	1.59742	1.38032	1.67581	1.59645	1.38226	1.51194	1.59194	1.21	1.41	1.58677	1.48806	1.41636	1.59677	1.22355	1.42935	1.57258	1.42387	1.46161	1.29742	1.65581	1.30226	1.56839	1.40613	1.48	1.51	1.48355	1.39968	1.64452	1.40387	1.56452	1.49645	1.3729	1.50968	1.59	1.28452	1.49806	1.61903	1.51065	1.62194	1.47903	1.26806	1.38194	1.62161	1.42419
f268	1.44161	1.47548	1.46258	1.33806	1.43	1.46484	1.40839	1.46452	1.46774	1.42032	1.57581	1.49419	1.21097	1.39258	1.46548	1.49839	1.43313	1.46484	1.23065	1.46516	1.45548	1.4471	1.45871	1.29226	1.50581	1.31097	1.45968	1.42806	1.47903	1.45484	1.47161	1.42452	1.45323	1.36097	1.47516	1.50839	1.37452	1.54581	1.46774	1.29323	1.52742	1.45	1.51355	1.47161	1.45419	1.30839	1.35903	1.42161	1.39968
f389	1.39645	1.33677	1.31129	1.4429	1.42806	1.33548	1.38452	1.29677	1.33258	1.38226	1.33452	1.34226	1.22677	1.34742	1.33129	1.34032	1.46766	1.33484	1.26194	1.36677	1.3229	1.38774	1.39097	1.29323	1.35387	1.36484	1.33097	1.3829	1.31548	1.36613	1.37387	1.39645	1.32903	1.38129	1.33677	1.31645	1.40419	1.30968	1.34419	1.3529	1.29806	1.30742	1.30742	1.34968	1.38935	1.20161	1.35355	1.31581	1.36581
f388	1.37839	1.34581	1.32613	1.66484	1.40742	1.33613	1.36903	1.3329	1.33323	1.34806	1.36097	1.35194	1.2629	1.35903	1.36677	1.37968	1.46314	1.33548	1.27097	1.35516	1.34355	1.36581	1.37032	1.32806	1.33516	1.37194	1.33871	1.36161	1.34	1.35129	1.33903	1.36613	1.31419	1.3871	1.33613	1.32419	1.38226	1.32387	1.34742	1.35161	1.32581	1.31839	1.34032	1.36387	1.36548	1.22548	1.37226	1.33645	1.38258
f267	1.35968	1.52419	1.55355	1.32	1.42258	1.5829	1.38613	1.50355	1.58129	1.35677	1.52774	1.58323	1.19581	1.43774	1.59742	1.47032	1.41216	1.5829	1.19419	1.43323	1.55806	1.38548	1.37161	1.28581	1.52258	1.28484	1.58935	1.33419	1.47774	1.54516	1.41871	1.39226	1.55968	1.42097	1.57452	1.60645	1.36194	1.51452	1.55355	1.29806	1.52548	1.52452	1.5	1.58194	1.36129	1.27387	1.3571	1.5071	1.44387
f146	1.73581	1.42032	1.38129	1.38516	1.45516	1.38871	1.45355	1.36516	1.38903	1.50645	1.43742	1.40065	1.24387	1.38387	1.39097	1.40258	1.4612	1.38871	1.25968	1.54645	1.38323	1.54871	1.70258	1.31	1.42323	1.33935	1.40742	1.58645	1.40355	1.46323	1.5129	1.46065	1.40097	1.39194	1.41903	1.36581	1.37323	1.35323	1.41677	1.3371	1.39645	1.38516	1.36774	1.41581	1.54839	1.20968	1.32548	1.37742	1.38355
f145	1.38774	1.57161	1.6229	1.32032	1.41677	1.63032	1.38226	1.55548	1.63	1.34484	1.54484	1.64613	1.17194	1.41	1.64097	1.48871	1.41345	1.63032	1.18	1.43194	1.58871	1.3671	1.38742	1.28226	1.60935	1.26484	1.62129	1.36871	1.51355	1.51129	1.45258	1.40161	1.55548	1.40323	1.64194	1.63323	1.36226	1.56516	1.63194	1.29613	1.54968	1.60742	1.5571	1.60839	1.36613	1.29774	1.37677	1.56613	1.43161
f387	1.43194	1.39871	1.38645	1.43677	1.47129	1.3771	1.41677	1.38387	1.37548	1.42935	1.39968	1.41677	1.27742	1.38613	1.37903	1.40548	1.50573	1.37645	1.29839	1.42839	1.4	1.43935	1.43355	1.35484	1.40839	1.41032	1.37516	1.40032	1.37774	1.39419	1.40387	1.4271	1.37968	1.42677	1.37516	1.37677	1.42032	1.39613	1.37806	1.4029	1.37581	1.36355	1.39226	1.4	1.41742	1.32645	1.38677	1.36871	1.40677
f266	1.49548	1.42613	1.41419	1.35032	1.51032	1.40839	1.43129	1.42161	1.41097	1.44484	1.47548	1.44452	1.21806	1.53613	1.44	1.44065	1.45281	1.40774	1.24613	1.47484	1.43742	1.46097	1.49645	1.29484	1.42	1.31548	1.44097	1.45774	1.41387	1.48581	1.47452	1.4171	1.41258	1.4029	1.40419	1.42581	1.37935	1.41387	1.4329	1.32161	1.42613	1.4271	1.44516	1.47452	1.49129	1.26484	1.35258	1.48161	1.39935
f265	1.44355	1.50548	1.49581	1.36516	1.44806	1.47742	1.4071	1.50516	1.48097	1.40774	1.56323	1.53	1.22581	1.44323	1.49355	1.50581	1.47798	1.47677	1.25387	1.50452	1.5	1.42871	1.45548	1.31742	1.49677	1.31613	1.48419	1.41677	1.49452	1.49548	1.50258	1.43548	1.47935	1.42355	1.47516	1.49806	1.4	1.54806	1.48968	1.35194	1.54742	1.48903	1.54194	1.50871	1.42581	1.33935	1.39839	1.44581	1.42935
f386	1.35032	1.35806	1.35774	1.4429	1.39355	1.32323	1.35968	1.32452	1.32548	1.36613	1.3571	1.38419	1.23968	1.48677	1.35645	1.37323	1.43023	1.32258	1.2571	1.35323	1.36032	1.34387	1.3571	1.28548	1.33452	1.34484	1.32903	1.34935	1.36516	1.36355	1.33645	1.3771	1.33161	1.38387	1.35871	1.36226	1.36935	1.34839	1.32742	1.34645	1.3529	1.32032	1.35258	1.39742	1.3429	1.21452	1.36903	1.34613	1.38419
f144	1.32742	1.44806	1.46194	1.32903	1.41903	1.43774	1.4	1.45065	1.43742	1.34065	1.45806	1.47935	1.1929	1.40516	1.48258	1.38774	1.42926	1.4371	1.1829	1.41161	1.4529	1.37645	1.35419	1.28903	1.46	1.28581	1.44742	1.34581	1.44548	1.43871	1.38	1.41226	1.45323	1.4571	1.47129	1.48387	1.40839	1.45323	1.47355	1.31839	1.44226	1.46194	1.43871	1.48484	1.34323	1.28903	1.38548	1.44	1.42548
f264	1.27161	1.31419	1.32839	1.26742	1.30968	1.31774	1.25774	1.31452	1.32129	1.28581	1.32194	1.35548	1.65774	1.25903	1.30097	1.30226	1.31634	1.31839	1.60323	1.30355	1.33129	1.28516	1.26871	1.39387	1.32097	1.31194	1.31742	1.25968	1.29581	1.33645	1.29129	1.26581	1.31452	1.27839	1.30645	1.30806	1.28677	1.30194	1.32548	1.36452	1.30548	1.30645	1.29097	1.35032	1.28871	1.18742	1.22516	1.29387	1.29806
f385	1.42548	1.41	1.42258	1.41355	1.4729	1.38742	1.42355	1.39	1.38968	1.41484	1.42129	1.4529	1.26161	1.43968	1.40903	1.40452	1.49089	1.38677	1.28194	1.41129	1.43355	1.44161	1.42	1.35806	1.41548	1.37581	1.39	1.40774	1.39323	1.42581	1.41161	1.43806	1.40161	1.44161	1.43129	1.41484	1.41419	1.40419	1.41226	1.37161	1.4029	1.37742	1.41355	1.43161	1.41742	1.24871	1.42097	1.4071	1.44452
f143	1.4	1.56065	1.59258	1.33581	1.43452	1.60323	1.38323	1.54839	1.60226	1.34871	1.53968	1.63323	1.19871	1.42	1.62742	1.48032	1.41894	1.60258	1.19323	1.43097	1.59774	1.38774	1.39194	1.27516	1.57387	1.27161	1.60065	1.34548	1.52258	1.50226	1.43968	1.40097	1.53871	1.41548	1.64129	1.6571	1.37516	1.53097	1.63581	1.28806	1.54645	1.56032	1.51903	1.57516	1.37774	1.30194	1.36774	1.53774	1.43839
f263	1.22548	1.26871	1.28323	1.20581	1.26226	1.29387	1.21097	1.28548	1.29355	1.20742	1.32677	1.30129	1.13032	1.27613	1.28194	1.31935	1.25762	1.29323	1.13516	1.27097	1.2871	1.22613	1.22581	1.19419	1.29032	1.22645	1.27129	1.18129	1.30065	1.28516	1.26903	1.24613	1.29065	1.22903	1.27	1.2871	1.21677	1.34226	1.28194	1.19387	1.38194	1.26806	1.32419	1.29581	1.19484	1.83613	1.22613	1.27226	1.25387
f142	1.37194	1.46548	1.47032	1.36968	1.42613	1.44871	1.35677	1.46032	1.44903	1.34452	1.52129	1.49871	1.21323	1.46355	1.48194	1.53677	1.41926	1.44806	1.22032	1.41065	1.47161	1.35065	1.36774	1.27355	1.45097	1.29	1.45645	1.32581	1.53903	1.43419	1.42839	1.35871	1.44226	1.40161	1.45258	1.47613	1.36903	1.52355	1.44968	1.30645	1.53903	1.44645	1.51677	1.47935	1.34871	1.28871	1.37903	1.44903	1.39839
f383	1.37323	1.32516	1.32065	1.41419	1.42323	1.31258	1.37903	1.29548	1.31097	1.37645	1.30935	1.34258	1.24613	1.3329	1.32161	1.33516	1.45152	1.31258	1.27806	1.37581	1.33742	1.40968	1.37806	1.29742	1.35613	1.36742	1.32355	1.3629	1.31645	1.37226	1.36	1.39419	1.31645	1.37839	1.33258	1.30839	1.38935	1.30323	1.33677	1.35806	1.29387	1.30484	1.30839	1.34677	1.39419	1.2029	1.35645	1.30677	1.36645
f382	1.39	1.34452	1.32903	1.4129	1.43097	1.33129	1.38097	1.31419	1.32774	1.38484	1.34484	1.35419	1.23	1.35032	1.33258	1.34419	1.46766	1.33065	1.26065	1.38484	1.34903	1.38774	1.39097	1.29871	1.35484	1.35581	1.33194	1.36548	1.32161	1.36645	1.37097	1.39161	1.34097	1.40935	1.3571	1.32323	1.39452	1.32839	1.34581	1.34645	1.31323	1.31323	1.31161	1.35968	1.37871	1.21581	1.34355	1.31645	1.37613
f140	1.46065	1.64347	1.59524	1.36321	1.45283	1.60567	1.42643	1.64282	1.606	1.46065	1.55874	1.62229	1.21818	1.41535	1.60437	1.50595	1.47784	1.60502	1.24067	1.50073	1.58709	1.46717	1.49519	1.32508	1.70116	1.32247	1.62946	1.43849	1.49454	1.53984	1.50073	1.47336	1.62979	1.44794	1.64445	1.58188	1.42936	1.54734	1.64478	1.32247	1.53202	1.62979	1.51638	1.62294	1.48183	1.2876	1.41861	1.58449	1.45934
f260	1.52863	1.43604	1.41636	1.39797	1.47701	1.41249	1.46572	1.39539	1.41539	1.50186	1.43217	1.43765	1.26117	1.42571	1.42636	1.39539	1.50242	1.41184	1.28343	1.56735	1.41733	1.51702	1.54702	1.35248	1.43346	1.37925	1.42023	1.51799	1.41733	1.50863	1.43926	1.46088	1.41281	1.43378	1.43249	1.41281	1.46153	1.37022	1.43539	1.38926	1.39894	1.40571	1.37667	1.46798	1.5025	1.26214	1.39668	1.44346	1.45927
f381	1.39355	1.53742	1.53645	1.33581	1.41645	1.53935	1.36903	1.56581	1.5371	1.3429	1.68355	1.56806	1.18645	1.41935	1.53194	1.60161	1.39926	1.53871	1.20806	1.46903	1.51387	1.38129	1.40161	1.26097	1.53645	1.26839	1.53161	1.35516	1.60581	1.49645	1.51	1.39774	1.52065	1.37419	1.51742	1.58548	1.36226	1.71097	1.52355	1.27194	1.67419	1.53387	1.64161	1.53194	1.36935	1.37484	1.36516	1.48871	1.40032
f380	1.37452	1.35871	1.38	1.34968	1.40806	1.36097	1.41419	1.36903	1.36	1.38484	1.33194	1.39097	1.22516	1.39839	1.40097	1.34806	1.44572	1.36097	1.2371	1.35548	1.36774	1.40129	1.36839	1.29355	1.37226	1.30194	1.35581	1.3629	1.34161	1.38968	1.33677	1.41355	1.35581	1.45194	1.40613	1.36516	1.43581	1.30516	1.39161	1.3371	1.32355	1.33968	1.32968	1.41161	1.36	1.19161	1.38806	1.39065	1.44613
f149	1.36903	1.64258	1.63968	1.30806	1.39774	1.62774	1.35613	1.61806	1.62613	1.37194	1.5229	1.66355	1.18452	1.42	1.61968	1.4629	1.40216	1.6271	1.19484	1.42774	1.64677	1.36968	1.38871	1.27516	1.6171	1.27161	1.61419	1.33968	1.48065	1.50742	1.42161	1.38935	1.58258	1.39677	1.58839	1.66032	1.38742	1.51548	1.59774	1.27903	1.51871	1.75903	1.52677	1.65129	1.36226	1.28	1.35032	1.59968	1.47032
f179	1.37355	1.33548	1.31903	1.54419	1.39677	1.30903	1.35452	1.28516	1.30935	1.35129	1.32484	1.3429	1.27774	1.34226	1.33581	1.34742	1.43378	1.30903	1.29065	1.33387	1.32419	1.3529	1.34097	1.31452	1.3171	1.36613	1.29355	1.35645	1.30774	1.34161	1.34032	1.36935	1.30194	1.3671	1.33032	1.31581	1.34419	1.28516	1.31774	1.34968	1.29613	1.29	1.2971	1.33097	1.35903	1.18935	1.32194	1.29387	1.3371
f299	1.34645	1.5129	1.54097	1.30742	1.43097	1.53871	1.36935	1.54129	1.53903	1.33065	1.53	1.57774	1.16871	1.40677	1.5629	1.48032	1.41055	1.53871	1.16258	1.41774	1.54419	1.38129	1.37452	1.25516	1.55903	1.25968	1.57548	1.34677	1.48516	1.48355	1.43323	1.40226	1.50258	1.41548	1.58452	1.60871	1.36548	1.53871	1.59645	1.29742	1.51419	1.50613	1.52419	1.52903	1.36419	1.3029	1.36129	1.51839	1.4329
f178	1.39839	1.34484	1.3329	1.5671	1.41903	1.31516	1.38323	1.30742	1.31355	1.38129	1.34258	1.35871	1.31161	1.35419	1.34645	1.38065	1.45475	1.31452	1.3229	1.35935	1.34968	1.37903	1.37742	1.33613	1.33806	1.37806	1.32419	1.39032	1.34355	1.36065	1.35613	1.38258	1.31839	1.38161	1.35065	1.33742	1.38516	1.30355	1.34258	1.38161	1.31774	1.30645	1.3329	1.35645	1.39161	1.20258	1.35323	1.31935	1.37194
f298	1.38677	1.32452	1.32613	1.3829	1.39323	1.31677	1.32968	1.32935	1.31452	1.36097	1.32097	1.34161	1.29516	1.3429	1.32355	1.42484	1.44378	1.31613	1.31355	1.33968	1.34097	1.3529	1.3271	1.32194	1.3429	1.35065	1.32516	1.34806	1.32323	1.34419	1.33258	1.35839	1.31677	1.36839	1.34581	1.32419	1.37226	1.30065	1.32677	1.36387	1.32645	1.30806	1.32355	1.34774	1.33774	1.18871	1.35935	1.32806	1.36129
f177	1.39032	1.53097	1.51903	1.34226	1.40903	1.52581	1.36097	1.53097	1.52613	1.34806	1.69839	1.54871	1.18516	1.42258	1.52032	1.56355	1.39764	1.52516	1.19387	1.4671	1.49774	1.37871	1.40484	1.24935	1.53968	1.24968	1.54387	1.34484	1.5929	1.48548	1.50806	1.36871	1.50839	1.38323	1.50194	1.56226	1.35516	1.6671	1.52097	1.25452	1.64968	1.53	1.63387	1.52871	1.38516	1.37355	1.34581	1.49323	1.38613
f296	1.26613	1.21839	1.21581	1.27419	1.28032	1.18774	1.20774	1.18065	1.19	1.25452	1.21258	1.23387	1.83161	1.20645	1.22129	1.24774	1.28827	1.18774	1.84548	1.25097	1.22065	1.23839	1.25484	1.54516	1.21226	1.36387	1.2029	1.25935	1.20774	1.23548	1.24129	1.24935	1.20323	1.22645	1.18161	1.19871	1.24065	1.19129	1.20323	1.46806	1.20968	1.19516	1.19774	1.23968	1.26516	1.13806	1.19323	1.18774	1.24677
f175	1.37742	1.34774	1.33065	1.61516	1.40516	1.32645	1.34613	1.31742	1.32548	1.34097	1.35129	1.35774	1.37645	1.35903	1.35516	1.39	1.44217	1.32581	1.36871	1.34677	1.34419	1.35097	1.3629	1.34548	1.33452	1.38097	1.33677	1.35774	1.33032	1.35452	1.3429	1.35129	1.3271	1.37226	1.32645	1.32419	1.36419	1.31548	1.33645	1.38774	1.32968	1.32226	1.33903	1.36387	1.35	1.23	1.35032	1.33323	1.3571
f174	1.37452	1.3929	1.40613	1.3171	1.39839	1.36581	1.40387	1.38903	1.36677	1.37	1.38484	1.42548	1.19387	1.42032	1.39903	1.35968	1.44604	1.36516	1.21935	1.37323	1.39903	1.39935	1.37419	1.30806	1.38226	1.29258	1.40645	1.34935	1.34581	1.38419	1.35645	1.38677	1.36065	1.41806	1.40194	1.39194	1.44032	1.38194	1.39581	1.32581	1.3871	1.36677	1.39387	1.41548	1.36355	1.24032	1.38452	1.40419	1.48258
f295	1.40742	1.47452	1.47806	1.3929	1.45645	1.48032	1.38387	1.49452	1.47935	1.37613	1.48516	1.50323	1.22387	1.42387	1.50194	1.43935	1.47475	1.48032	1.22935	1.42	1.48839	1.39129	1.4129	1.30903	1.48968	1.3071	1.48677	1.39742	1.44806	1.47677	1.46645	1.43484	1.48935	1.42677	1.49129	1.50387	1.41677	1.47774	1.50968	1.35839	1.45581	1.47935	1.45548	1.48355	1.40387	1.29161	1.39129	1.45742	1.43
f173	1.39187	1.41059	1.41446	1.37153	1.51097	1.40349	1.41511	1.41801	1.4051	1.40478	1.43544	1.44222	1.21401	1.85281	1.43706	1.41349	1.45601	1.40284	1.21498	1.39994	1.41898	1.36604	1.38057	1.30439	1.4193	1.31666	1.42576	1.35216	1.42059	1.45223	1.40123	1.40349	1.41607	1.42673	1.42221	1.40575	1.43028	1.41252	1.43221	1.34022	1.42899	1.39477	1.41607	1.50581	1.35571	1.2918	1.38735	1.53131	1.44932
f293	1.3971	1.32613	1.32194	1.40774	1.42516	1.3171	1.37258	1.31032	1.31484	1.39419	1.32452	1.34774	1.25452	1.34419	1.34129	1.33032	1.47346	1.31645	1.27355	1.39194	1.34194	1.39903	1.39032	1.30226	1.35548	1.37065	1.32742	1.39161	1.30613	1.37677	1.34839	1.39226	1.32484	1.37968	1.3371	1.32129	1.38097	1.31387	1.33806	1.35742	1.2971	1.30516	1.31355	1.3529	1.38645	1.22032	1.35839	1.33161	1.38645
f172	1.34581	1.51871	1.54484	1.31065	1.42581	1.54	1.36935	1.54129	1.54032	1.33387	1.52097	1.5829	1.19387	1.40484	1.56871	1.48677	1.4099	1.54	1.1929	1.42097	1.54548	1.38323	1.37129	1.27387	1.56032	1.25903	1.58	1.33581	1.48903	1.48226	1.43323	1.39387	1.50581	1.42065	1.58774	1.61	1.36806	1.53935	1.59387	1.30452	1.51871	1.51194	1.52935	1.54065	1.35903	1.29903	1.35871	1.51839	1.43548
f292	1.40323	1.35	1.33323	1.43968	1.42452	1.33032	1.39452	1.32097	1.32871	1.40065	1.36323	1.3629	1.23968	1.3671	1.35032	1.34581	1.48282	1.33032	1.27194	1.40161	1.35258	1.40355	1.39129	1.31774	1.35903	1.38613	1.32903	1.38129	1.34581	1.3829	1.37129	1.39839	1.34065	1.39097	1.34645	1.3429	1.38258	1.33	1.34161	1.36387	1.33548	1.32387	1.33839	1.36935	1.39645	1.22484	1.35161	1.33355	1.38419
f171	1.36638	1.5285	1.54013	1.32408	1.41321	1.52721	1.36186	1.58598	1.52624	1.32311	1.57888	1.56079	1.21169	1.40287	1.55272	1.53851	1.40375	1.52656	1.21976	1.41289	1.50945	1.35153	1.35411	1.27951	1.56176	1.27434	1.53496	1.33893	1.544	1.48103	1.44938	1.35185	1.54658	1.347	1.53399	1.54529	1.34345	1.60891	1.55014	1.28468	1.58534	1.54174	1.57242	1.56822	1.34571	1.31439	1.34959	1.51687	1.399
f291	1.48323	1.4329	1.42742	1.31581	1.43968	1.41871	1.43161	1.42258	1.41645	1.42032	1.46806	1.45065	1.20968	1.39742	1.42097	1.42742	1.44217	1.41806	1.22484	1.4329	1.43645	1.43806	1.50226	1.30419	1.42613	1.29548	1.40839	1.43903	1.40065	1.47581	1.42613	1.40355	1.42258	1.48516	1.44645	1.42806	1.38548	1.42968	1.44742	1.30677	1.4329	1.39258	1.43903	1.4371	1.41645	1.24581	1.3471	1.40742	1.41839
f1	1.25613	1.22581	1.21742	1.26677	1.28839	1.20097	1.21581	1.19968	1.20452	1.24774	1.21226	1.23161	1.8429	1.21323	1.2229	1.24742	1.28795	1.20161	1.80839	1.24548	1.21774	1.23419	1.24161	1.51065	1.21	1.36548	1.20774	1.25129	1.21387	1.24419	1.22871	1.23484	1.21516	1.23839	1.19419	1.19452	1.24677	1.2	1.21645	1.4471	1.21452	1.19226	1.21226	1.25226	1.25645	1.15323	1.18774	1.19129	1.25806
f290	1.38065	1.45903	1.47419	1.31097	1.41032	1.48968	1.37516	1.48355	1.49032	1.37194	1.54323	1.49613	1.19355	1.43419	1.48452	1.55548	1.40571	1.48903	1.19645	1.42968	1.48581	1.38806	1.40032	1.29355	1.48194	1.28	1.46548	1.35903	1.55968	1.47161	1.59774	1.37839	1.47323	1.40097	1.45129	1.51613	1.37742	1.57516	1.48	1.27581	1.57387	1.47613	1.55355	1.49581	1.35	1.34871	1.38806	1.47129	1.41226
f2	1.23677	1.20774	1.21032	1.26032	1.26774	1.17839	1.19065	1.17452	1.18065	1.23161	1.19355	1.22774	1.90613	1.19194	1.20613	1.24032	1.27569	1.17903	1.81161	1.22548	1.21065	1.22516	1.22226	1.53194	1.18871	1.36097	1.18516	1.22935	1.19968	1.22548	1.21065	1.2271	1.19903	1.22871	1.17742	1.17839	1.21968	1.18258	1.19194	1.45419	1.20419	1.18258	1.19161	1.2329	1.24484	1.13903	1.17419	1.16806	1.24129
f4	1.36226	1.36323	1.37323	1.31903	1.41806	1.34968	1.41903	1.35097	1.34613	1.36935	1.35581	1.39968	1.21226	1.41871	1.37968	1.33581	1.45507	1.34903	1.23645	1.36645	1.36871	1.38774	1.35677	1.3171	1.37065	1.3271	1.36323	1.33387	1.33419	1.35581	1.33516	1.37774	1.35613	1.4529	1.39613	1.35645	1.42226	1.34516	1.37968	1.35129	1.33613	1.35516	1.37258	1.4029	1.33903	1.22323	1.39935	1.40677	1.4829
f5	1.34097	1.47516	1.47806	1.32903	1.39161	1.49581	1.35839	1.48	1.49355	1.33097	1.58194	1.49935	1.17129	1.40097	1.48839	1.58194	1.39345	1.49516	1.19161	1.41839	1.47226	1.35387	1.36903	1.26613	1.4929	1.26226	1.49258	1.32129	1.61	1.46258	1.4871	1.36	1.47	1.37323	1.4771	1.52258	1.3629	1.62419	1.47871	1.26065	1.60742	1.48258	1.58774	1.53097	1.34323	1.32161	1.37581	1.50516	1.39935
f6	1.36161	1.49	1.48065	1.33484	1.40613	1.52032	1.35419	1.49032	1.51806	1.33161	1.58258	1.50065	1.17935	1.39226	1.51419	1.58774	1.40507	1.51968	1.19129	1.44	1.47161	1.36419	1.37032	1.26097	1.50645	1.26774	1.50226	1.32903	1.6229	1.47032	1.49484	1.37613	1.47	1.35774	1.49516	1.53484	1.3571	1.63516	1.48903	1.27387	1.60484	1.49871	1.58258	1.54484	1.34968	1.32839	1.37387	1.51613	1.40097
f8	1.52032	1.40097	1.36323	1.36581	1.44226	1.38871	1.43097	1.36129	1.38903	1.63871	1.43742	1.3929	1.21	1.38097	1.38129	1.39548	1.46443	1.38871	1.24452	1.50677	1.36903	1.49645	1.54968	1.30871	1.39161	1.33452	1.40355	1.49484	1.39129	1.43806	1.45806	1.44968	1.37387	1.38935	1.39194	1.38516	1.40742	1.37323	1.39548	1.35032	1.40161	1.3729	1.37032	1.41935	1.49323	1.24548	1.3629	1.38774	1.4
f168	1.37419	1.41032	1.41387	1.34226	1.47355	1.40516	1.44677	1.39226	1.40742	1.39129	1.39516	1.42613	1.20935	1.46677	1.4171	1.37194	1.47669	1.40516	1.2271	1.39452	1.39065	1.41419	1.37968	1.31581	1.38419	1.33065	1.40516	1.35903	1.39161	1.39903	1.37387	1.44419	1.41097	1.48581	1.43742	1.43	1.43903	1.34968	1.40613	1.33935	1.37935	1.37323	1.37968	1.47161	1.36548	1.25129	1.41484	1.4629	1.72387
f289	1.37129	1.36677	1.36452	1.35548	1.43806	1.34548	1.43	1.38032	1.34387	1.43806	1.36194	1.3871	1.21548	1.40903	1.36323	1.35161	1.48798	1.34548	1.23645	1.36516	1.36839	1.43903	1.39032	1.30774	1.35419	1.35226	1.36806	1.35806	1.35581	1.38258	1.36516	1.39677	1.35516	1.45581	1.37903	1.36258	1.53677	1.34419	1.37871	1.35774	1.34548	1.3329	1.3671	1.40161	1.37387	1.2129	1.39645	1.39032	1.42806
f288	1.3771	1.52419	1.52065	1.31613	1.42	1.52161	1.35645	1.5429	1.52065	1.33355	1.65548	1.55097	1.17935	1.42	1.52065	1.59355	1.3828	1.52097	1.18677	1.4529	1.51355	1.38032	1.39355	1.25419	1.54258	1.26065	1.52742	1.35548	1.61581	1.47871	1.48645	1.37742	1.49	1.36097	1.51516	1.6	1.35742	1.69645	1.53484	1.27452	1.66419	1.52839	1.63806	1.53839	1.36226	1.36194	1.34355	1.49226	1.39323
f167	1.36387	1.52903	1.56806	1.32484	1.38742	1.54645	1.35806	1.58839	1.54871	1.3371	1.50419	1.58871	1.19516	1.39839	1.67065	1.46355	1.42055	1.5471	1.20677	1.41645	1.53581	1.35355	1.37387	1.27968	1.51323	1.28226	1.54323	1.32355	1.46903	1.47581	1.41	1.38677	1.54387	1.44839	1.60839	1.55129	1.36806	1.49548	1.59903	1.28903	1.49548	1.51903	1.49323	1.53161	1.32581	1.27065	1.36968	1.45516	1.46935
f166	1.36839	1.39258	1.37581	1.33129	1.42161	1.37419	1.44645	1.38419	1.37065	1.38581	1.36065	1.39194	1.20258	1.43452	1.39484	1.34516	1.44927	1.37419	1.21645	1.36968	1.38355	1.42032	1.36613	1.30161	1.37581	1.32323	1.38	1.34516	1.34645	1.38484	1.33323	1.39	1.36774	1.54387	1.39226	1.37516	1.43355	1.33581	1.38484	1.32677	1.34387	1.32903	1.35839	1.42774	1.36226	1.21871	1.41548	1.40903	1.49645
f286	1.35581	1.49387	1.51226	1.32516	1.39839	1.50935	1.36258	1.50806	1.50968	1.3329	1.60065	1.54258	1.17677	1.40645	1.50581	1.58645	1.387	1.50871	1.19065	1.44258	1.50452	1.34677	1.36387	1.26323	1.53032	1.27806	1.52419	1.31871	1.61129	1.46645	1.50258	1.36	1.4771	1.34032	1.50355	1.54	1.34258	1.86226	1.51097	1.26032	1.65516	1.52065	1.61871	1.51581	1.34903	1.35419	1.34097	1.48581	1.39258
f164	1.42129	1.49226	1.52484	1.32419	1.45452	1.48968	1.41548	1.54645	1.48806	1.41355	1.47742	1.54161	1.1829	1.43968	1.47129	1.48548	1.44927	1.48968	1.20065	1.44484	1.50419	1.41355	1.4229	1.26613	1.51903	1.29065	1.48258	1.39129	1.49387	1.47323	1.47452	1.43613	1.50903	1.44742	1.52774	1.49774	1.38548	1.51419	1.51065	1.29226	1.47	1.51484	1.47613	1.48839	1.40387	1.27323	1.38968	1.45645	1.44065
f163	1.35032	1.50387	1.50032	1.31774	1.4029	1.49484	1.37161	1.51742	1.49516	1.33387	1.55194	1.52226	1.17806	1.40516	1.49774	1.53387	1.3941	1.49419	1.18806	1.40323	1.49258	1.37226	1.35452	1.27065	1.52548	1.26129	1.49742	1.34032	1.54194	1.44355	1.43645	1.35839	1.51097	1.36452	1.52129	1.52097	1.36161	1.59806	1.54355	1.27774	1.56581	1.49452	1.57194	1.53194	1.34097	1.30323	1.36194	1.49065	1.37
f284	1.57032	1.41452	1.36806	1.35645	1.42839	1.37032	1.4429	1.3429	1.37452	1.50194	1.4271	1.39774	1.22161	1.34645	1.40194	1.36968	1.46798	1.37032	1.24	1.51968	1.38419	1.53065	1.57258	1.30677	1.40548	1.32871	1.40065	1.58323	1.37871	1.46355	1.50677	1.46032	1.39097	1.36903	1.39548	1.38613	1.36581	1.38806	1.40548	1.3271	1.37548	1.36645	1.3629	1.41387	1.54806	1.21774	1.33161	1.37419	1.35806
f283	1.36774	1.49484	1.48742	1.33323	1.41581	1.51226	1.36774	1.52065	1.51323	1.34548	1.57645	1.52032	1.17323	1.43258	1.50548	1.59774	1.40474	1.51161	1.19226	1.43645	1.50161	1.37613	1.39065	1.28097	1.52548	1.26806	1.50774	1.36419	1.60516	1.46871	1.52677	1.38355	1.49548	1.38387	1.49806	1.55581	1.37258	1.63613	1.50484	1.28581	1.62065	1.50806	1.61774	1.54065	1.35742	1.33774	1.38258	1.52355	1.4129
f162	1.40355	1.55516	1.55097	1.33742	1.42032	1.55581	1.3729	1.59387	1.55419	1.35097	1.7329	1.58452	1.17645	1.39194	1.54323	1.57871	1.40345	1.55516	1.1929	1.4571	1.53484	1.38613	1.41742	1.26645	1.54774	1.26806	1.54613	1.36581	1.57903	1.49677	1.5129	1.38065	1.54613	1.37581	1.53387	1.57161	1.35419	1.66355	1.57935	1.26645	1.65323	1.54903	1.62	1.54323	1.37774	1.35839	1.36613	1.49355	1.40645
f282	1.3629	1.47258	1.46258	1.33548	1.42677	1.46677	1.3671	1.48065	1.46645	1.34129	1.51097	1.48968	1.17677	1.43548	1.44774	1.50194	1.43088	1.46677	1.18677	1.40258	1.46065	1.36935	1.36774	1.27	1.48387	1.28	1.46806	1.3271	1.56742	1.44194	1.44968	1.37419	1.47129	1.40484	1.47129	1.49226	1.38097	1.56355	1.46774	1.29645	1.54806	1.47677	1.5271	1.49516	1.33742	1.30258	1.38871	1.48452	1.44677
f161	1.36516	1.55355	1.57516	1.31839	1.42968	1.61484	1.36613	1.54645	1.61323	1.33839	1.53194	1.60806	1.19	1.42032	1.62548	1.48419	1.40926	1.61419	1.18194	1.42677	1.55839	1.37226	1.37903	1.26677	1.5771	1.27645	1.60387	1.33839	1.51613	1.52032	1.4371	1.38871	1.51548	1.40645	1.61097	1.66548	1.37323	1.5471	1.5971	1.28452	1.53484	1.55903	1.51194	1.59613	1.3629	1.29065	1.36129	1.54742	1.4329
f281	1.36065	1.50581	1.49645	1.32161	1.38806	1.53484	1.34129	1.53839	1.53194	1.33194	1.63194	1.52613	1.19613	1.39806	1.51839	1.60226	1.37474	1.53419	1.20935	1.44774	1.50097	1.35677	1.38613	1.26	1.53258	1.25935	1.51355	1.32484	1.62323	1.48871	1.50484	1.36032	1.51032	1.3471	1.48968	1.55774	1.3271	1.69355	1.51452	1.26548	1.66194	1.52742	1.60613	1.52806	1.34097	1.34968	1.3529	1.48032	1.38806
f280	1.36968	1.43226	1.43194	1.35194	1.41419	1.42968	1.38161	1.43387	1.43	1.36806	1.48935	1.45839	1.21387	1.38419	1.42806	1.49	1.427	1.42903	1.22516	1.42613	1.43065	1.36774	1.36161	1.2729	1.44548	1.32548	1.43097	1.35968	1.53355	1.40871	1.44806	1.37258	1.42387	1.38516	1.41613	1.45387	1.36	1.53419	1.44097	1.28903	1.53548	1.44032	1.50806	1.44903	1.38032	1.3171	1.36258	1.40097	1.40258
f199	1.49452	1.45129	1.43387	1.41516	1.52387	1.43194	1.4629	1.42548	1.43065	1.47968	1.43484	1.45839	1.29323	1.43806	1.45226	1.44387	1.53121	1.43129	1.30839	1.48161	1.45194	1.47839	1.5	1.3571	1.44161	1.39	1.42774	1.47387	1.44194	1.49645	1.44129	1.46	1.43677	1.45613	1.44387	1.44484	1.45613	1.40742	1.45516	1.39742	1.42903	1.42	1.40935	1.47645	1.47645	1.25742	1.40387	1.45387	1.45839
f198	1.54226	1.40871	1.37613	1.35161	1.45194	1.36226	1.48903	1.33774	1.36258	1.49548	1.39935	1.39419	1.24	1.37742	1.36903	1.36903	1.44539	1.36161	1.25516	1.48839	1.37871	1.55645	1.54903	1.30645	1.37871	1.34839	1.38548	1.52129	1.36226	1.42258	1.46258	1.44258	1.39065	1.36097	1.37387	1.38581	1.38774	1.34742	1.38581	1.3171	1.36548	1.37161	1.37935	1.4029	1.55935	1.23419	1.33387	1.37161	1.37774
f196	1.43273	1.56292	1.59906	1.3407	1.44244	1.5994	1.4093	1.62282	1.59973	1.3832	1.584	1.6332	1.24163	1.42303	1.57296	1.54618	1.44301	1.5994	1.26004	1.46954	1.57463	1.40361	1.43876	1.32162	1.62115	1.29853	1.59772	1.39759	1.58701	1.51606	1.50937	1.41031	1.57831	1.38922	1.59237	1.59137	1.40194	1.60676	1.62517	1.32564	1.58902	1.58467	1.57095	1.6168	1.417	1.3427	1.37851	1.54652	1.41198
f195	1.57391	1.50641	1.50901	1.4136	1.53821	1.50122	1.50868	1.48304	1.50219	1.52361	1.52393	1.53432	1.29255	1.45708	1.51744	1.4983	1.54495	1.50057	1.31916	1.5301	1.5116	1.57034	1.55995	1.38082	1.51809	1.38244	1.51517	1.55282	1.49245	1.54665	1.53237	1.52069	1.51387	1.47363	1.53237	1.49895	1.47298	1.49732	1.51485	1.39802	1.49959	1.49018	1.50122	1.5606	1.59013	1.26432	1.41003	1.49148	1.47136
f193	1.48022	1.61596	1.64154	1.41166	1.52251	1.62517	1.4792	1.6678	1.62483	1.441	1.5764	1.66235	1.27012	1.50136	1.59482	1.52319	1.52755	1.62449	1.28649	1.51808	1.62517	1.47271	1.49454	1.37005	1.63574	1.36323	1.61357	1.42872	1.53411	1.57367	1.50068	1.50375	1.61187	1.49352	1.60539	1.6105	1.49659	1.57503	1.63643	1.38302	1.55082	1.61937	1.57401	1.65894	1.46044	1.3073	1.47647	1.60914	1.52285
f192	1.37226	1.38161	1.38677	1.37452	1.42194	1.35806	1.41903	1.36226	1.35774	1.4071	1.36	1.3971	1.24032	1.42903	1.38645	1.36387	1.4783	1.35871	1.25742	1.35968	1.36871	1.42032	1.37645	1.31387	1.37194	1.32226	1.37935	1.34968	1.36452	1.36677	1.36613	1.4229	1.38387	1.45484	1.3871	1.3571	1.46194	1.35194	1.38806	1.36774	1.34645	1.35097	1.34677	1.40226	1.36871	1.19839	1.43548	1.37032	1.43806
f191	1.39387	1.33613	1.34097	1.39194	1.40065	1.32323	1.34806	1.32742	1.32161	1.36484	1.33129	1.35194	1.29548	1.34194	1.33258	1.43387	1.44378	1.32258	1.30935	1.33419	1.35129	1.35935	1.33935	1.31484	1.34677	1.35226	1.3329	1.34935	1.34323	1.34484	1.35	1.36097	1.32968	1.38581	1.35548	1.32871	1.37677	1.30774	1.33839	1.36355	1.32903	1.32032	1.33129	1.36484	1.34226	1.20581	1.35161	1.34419	1.3629
f190	1.39452	1.34645	1.31935	1.51548	1.39	1.31839	1.36129	1.30742	1.31806	1.3729	1.34258	1.34258	1.29161	1.35258	1.34677	1.34226	1.44701	1.31839	1.29839	1.33032	1.34065	1.35871	1.36839	1.33129	1.33097	1.42258	1.33258	1.35516	1.32516	1.35742	1.33161	1.36677	1.32097	1.36258	1.32613	1.32258	1.38968	1.30194	1.34194	1.35903	1.30839	1.32581	1.33323	1.35677	1.35161	1.22258	1.37194	1.33258	1.37839
f189	1.36129	1.59484	1.55774	1.32161	1.40516	1.60194	1.34097	1.61548	1.60097	1.35581	1.53839	1.58871	1.18032	1.41452	1.63774	1.47968	1.40894	1.60194	1.18613	1.43387	1.55774	1.36774	1.38677	1.26226	1.5371	1.27903	1.61548	1.33516	1.47806	1.58226	1.40484	1.38548	1.72387	1.42323	1.57097	1.60226	1.37452	1.5129	1.5829	1.26194	1.52968	1.58355	1.51516	1.58968	1.36032	1.28548	1.33742	1.53645	1.42871
f188	1.36871	1.61484	1.59774	1.31258	1.41	1.59452	1.35484	1.94774	1.59258	1.33161	1.56806	1.62677	1.17129	1.42161	1.58806	1.49	1.38893	1.59452	1.18742	1.41903	1.59581	1.34774	1.38581	1.26419	1.5829	1.25387	1.58323	1.31548	1.49226	1.51581	1.42903	1.37935	1.63097	1.40774	1.56258	1.54484	1.36419	1.55032	1.60032	1.25419	1.51935	1.5971	1.51516	1.59097	1.34452	1.27742	1.34516	1.53871	1.42581
f187	1.36903	1.55613	1.60161	1.31581	1.41097	1.61742	1.36806	1.57419	1.6171	1.34548	1.55903	1.63323	1.20613	1.40097	1.60161	1.51323	1.42152	1.61742	1.19742	1.42419	1.59839	1.38194	1.38548	1.25968	1.63903	1.26161	1.60258	1.33839	1.52968	1.52097	1.45516	1.37258	1.55613	1.36839	1.64645	1.68677	1.36355	1.59226	1.6229	1.27742	1.56	1.63065	1.56677	1.58645	1.38677	1.28161	1.34516	1.56484	1.41355
f186	1.38077	1.55018	1.52856	1.34592	1.43304	1.5547	1.38819	1.58245	1.55373	1.35431	1.65376	1.56276	1.20232	1.41497	1.55244	1.64634	1.42004	1.55405	1.21749	1.45208	1.53437	1.37464	1.40271	1.28074	1.55308	1.28235	1.56857	1.35495	1.65376	1.48209	1.53856	1.38787	1.53856	1.37012	1.53985	1.58083	1.35915	1.69506	1.55179	1.28267	1.67732	1.55115	1.64795	1.57373	1.38851	1.37076	1.37625	1.52598	1.42272
f185	1.37871	1.59194	1.59806	1.3329	1.40226	1.60903	1.36516	1.79903	1.60774	1.35	1.55226	1.63097	1.16903	1.42387	1.62129	1.49677	1.39732	1.60839	1.19419	1.42323	1.62194	1.37387	1.38419	1.28581	1.59548	1.2729	1.6229	1.32871	1.49323	1.51032	1.43194	1.39129	1.60355	1.39839	1.59968	1.61742	1.38258	1.53452	1.61355	1.26161	1.53129	1.62903	1.51806	1.62355	1.35226	1.28548	1.35968	1.5971	1.44226
f183	1.38742	1.4971	1.50968	1.37484	1.46742	1.47968	1.44968	1.5029	1.47871	1.38645	1.5071	1.53226	1.23677	1.47484	1.54387	1.45032	1.47508	1.47903	1.22677	1.45032	1.51032	1.41258	1.40452	1.3271	1.50903	1.31935	1.48032	1.37935	1.47774	1.48452	1.42774	1.44258	1.48226	1.46548	1.51839	1.53097	1.44645	1.48161	1.52194	1.34097	1.48613	1.5071	1.49613	1.5371	1.39419	1.29161	1.41065	1.49613	1.46548
f182	1.34097	1.38581	1.35387	1.36806	1.42452	1.34935	1.37903	1.35871	1.34742	1.38387	1.36419	1.36484	1.20097	1.37968	1.35903	1.36355	1.44668	1.34935	1.21032	1.35	1.35129	1.43032	1.36258	1.3171	1.37	1.31	1.36452	1.33032	1.35935	1.37194	1.36516	1.3929	1.36774	1.45161	1.37355	1.35903	1.51452	1.35032	1.37065	1.34387	1.34323	1.33	1.34806	1.40645	1.33129	1.21806	1.42839	1.37419	1.42871
f181	1.52729	1.40578	1.41293	1.37947	1.44964	1.40676	1.45062	1.40513	1.40708	1.46036	1.46004	1.44022	1.31124	1.40481	1.42495	1.42203	1.47782	1.40676	1.33333	1.47303	1.4334	1.50065	1.51917	1.35543	1.41813	1.37654	1.44087	1.48116	1.42268	1.46491	1.45484	1.45614	1.42463	1.42658	1.42073	1.43567	1.40546	1.40643	1.43957	1.38044	1.42885	1.40383	1.43275	1.44477	1.48765	1.25179	1.37167	1.40416	1.41845
f180	1.49516	1.4	1.39581	1.33581	1.44097	1.38677	1.42581	1.37935	1.38806	1.46452	1.45903	1.41839	1.19194	1.38613	1.40613	1.41194	1.45314	1.38677	1.22	1.48548	1.38935	1.49355	1.50452	1.28613	1.40226	1.32419	1.39161	1.49226	1.43097	1.45194	1.44968	1.42065	1.38065	1.40323	1.40452	1.40419	1.38548	1.43355	1.40355	1.30645	1.41032	1.36419	1.41129	1.39871	1.46645	1.23677	1.3529	1.35871	1.38419
f10	1.2429	1.19516	1.19839	1.26516	1.26677	1.16516	1.20581	1.1671	1.16677	1.22935	1.19516	1.2171	1.8929	1.18645	1.1871	1.23226	1.27343	1.16581	1.82677	1.23419	1.19871	1.23581	1.22387	1.51548	1.18194	1.36323	1.17903	1.23548	1.19226	1.22065	1.21613	1.21774	1.18194	1.2271	1.16484	1.17484	1.22645	1.17774	1.17871	1.46613	1.19742	1.17	1.19	1.22355	1.24774	1.13032	1.17645	1.16581	1.22806
f12	1.43323	1.41323	1.37871	1.4071	1.43935	1.37645	1.43387	1.37645	1.37742	1.43161	1.39484	1.40323	1.24935	1.42484	1.39419	1.38452	1.51637	1.37581	1.26516	1.42484	1.3929	1.44355	1.43677	1.36323	1.40258	1.37129	1.40161	1.39355	1.38871	1.43484	1.38258	1.44387	1.38226	1.47516	1.40484	1.39548	1.47806	1.35516	1.40258	1.40065	1.36419	1.37097	1.38452	1.42194	1.40516	1.22613	1.41065	1.38516	1.44452
f11	1.38	1.35097	1.3371	1.35581	1.42323	1.33742	1.40548	1.32581	1.33258	1.4071	1.35032	1.35774	1.22032	1.38484	1.35452	1.33774	1.4825	1.33742	1.25935	1.36935	1.35065	1.36129	1.37129	1.32677	1.33452	1.31065	1.33355	1.3629	1.34871	1.37387	1.35387	1.39871	1.34323	1.45	1.36903	1.3429	1.46613	1.32581	1.34806	1.38323	1.34484	1.33032	1.3529	1.38581	1.35645	1.20032	1.39871	1.35968	1.41032
f16	1.39	1.56677	1.61613	1.31484	1.41516	1.60161	1.37484	1.60355	1.60065	1.34258	1.59677	1.63613	1.16968	1.38903	1.56387	1.56581	1.40829	1.60097	1.18032	1.44	1.59161	1.3771	1.39935	1.24968	1.62194	1.25226	1.58548	1.36129	1.56097	1.50194	1.47935	1.38645	1.57323	1.3629	1.57968	1.63161	1.34452	1.63774	1.58774	1.26161	1.59968	1.64194	1.62839	1.58097	1.38194	1.32387	1.36161	1.53871	1.4229
f15	1.38581	1.6271	1.67774	1.31452	1.41258	1.64387	1.37161	1.83806	1.64161	1.33129	1.55581	1.69194	1.17968	1.4029	1.62032	1.50355	1.39894	1.64387	1.19194	1.42871	1.6371	1.36	1.39323	1.26613	1.6771	1.26097	1.62194	1.33	1.5071	1.52871	1.43581	1.37645	1.68258	1.3929	1.58452	1.55645	1.36161	1.57032	1.64806	1.26516	1.54452	1.70032	1.55194	1.64129	1.34194	1.29581	1.36516	1.60226	1.43065
f18	1.35226	1.37032	1.38613	1.39129	1.44258	1.36387	1.36935	1.34839	1.36226	1.37387	1.36161	1.41129	1.2029	1.54548	1.38742	1.35323	1.4383	1.36323	1.21645	1.35065	1.38355	1.36645	1.35774	1.25516	1.35774	1.33516	1.35032	1.32742	1.36194	1.34935	1.33774	1.38097	1.36516	1.45742	1.40129	1.35774	1.40032	1.32839	1.35387	1.3329	1.32774	1.33387	1.35516	1.41806	1.33516	1.21581	1.38129	1.38677	1.41903
f17	1.4029	1.55581	1.57484	1.33613	1.4329	1.57581	1.39839	1.59194	1.57548	1.35677	1.6529	1.60645	1.20355	1.42806	1.55871	1.58581	1.42346	1.57516	1.22258	1.47452	1.55742	1.38161	1.4129	1.28194	1.57742	1.28226	1.57581	1.3529	1.60806	1.51935	1.50452	1.41032	1.55323	1.38742	1.57065	1.6071	1.38	1.68548	1.57871	1.29355	1.64355	1.55935	1.62903	1.55806	1.38839	1.36742	1.37323	1.51935	1.41935
f19	1.47949	1.62801	1.6517	1.41231	1.5145	1.67327	1.47843	1.63048	1.6761	1.47348	1.55552	1.66761	1.27546	1.50955	1.64003	1.5297	1.54412	1.67327	1.30163	1.49505	1.62977	1.4901	1.49328	1.38472	1.76627	1.38897	1.67645	1.4261	1.51202	1.55799	1.4855	1.49823	1.64003	1.5442	1.7104	1.60149	1.50035	1.53925	1.73197	1.39781	1.52051	1.63472	1.53395	1.67256	1.44342	1.28925	1.46818	1.63048	1.52511
f21	1.37742	1.58742	1.59806	1.33032	1.39968	1.60839	1.36323	1.79774	1.6071	1.34806	1.55097	1.63032	1.16903	1.42	1.62258	1.49484	1.39474	1.60774	1.19419	1.42194	1.61871	1.37258	1.3829	1.28194	1.59548	1.26968	1.62226	1.32742	1.49323	1.50839	1.42871	1.38806	1.60484	1.39516	1.60032	1.6129	1.37806	1.53323	1.61419	1.25903	1.53	1.6271	1.51677	1.62032	1.35097	1.28355	1.3571	1.59516	1.43903
f20	1.38258	1.53484	1.51065	1.34032	1.44129	1.55677	1.39968	1.53742	1.55516	1.35581	1.61581	1.53968	1.20258	1.42839	1.53774	1.59839	1.42475	1.55613	1.20419	1.45677	1.50677	1.37613	1.40161	1.26806	1.53452	1.28129	1.51548	1.35645	1.6129	1.50677	1.50355	1.39194	1.52774	1.38581	1.5	1.56548	1.37258	1.66323	1.51903	1.28677	1.65484	1.53323	1.61065	1.53258	1.39032	1.35742	1.37548	1.50097	1.41323
f23	1.36258	1.54226	1.53871	1.31677	1.41903	1.56452	1.34903	1.5571	1.56323	1.32806	1.50839	1.56516	1.15742	1.39871	1.69032	1.45355	1.40732	1.56452	1.15839	1.40065	1.57548	1.37065	1.35194	1.26129	1.53161	1.27097	1.59387	1.33194	1.47323	1.50194	1.40032	1.39774	1.51968	1.41387	1.6571	1.60129	1.34839	1.51387	1.60323	1.27065	1.51387	1.55355	1.5129	1.58677	1.34065	1.26935	1.34419	1.54677	1.43742
f22	1.39	1.57258	1.58065	1.32516	1.41194	1.63258	1.37806	1.57194	1.6329	1.38903	1.51419	1.61484	1.16	1.40516	1.59097	1.48129	1.407	1.63194	1.18161	1.42581	1.56968	1.40161	1.40452	1.27935	1.72	1.2729	1.6171	1.36258	1.46419	1.48323	1.44903	1.38516	1.54419	1.41129	1.66419	1.6071	1.38645	1.53	1.64387	1.28742	1.50742	1.60194	1.5	1.56871	1.37355	1.26258	1.36355	1.52774	1.43839
f25	1.40097	1.53871	1.55065	1.33	1.40935	1.54613	1.38065	1.65355	1.54484	1.35935	1.50484	1.56097	1.16871	1.38226	1.59065	1.46871	1.39958	1.54548	1.18	1.43452	1.55258	1.39613	1.40903	1.26484	1.53	1.26742	1.58129	1.36387	1.46774	1.52484	1.42258	1.39419	1.55613	1.4071	1.56581	1.51452	1.36806	1.50258	1.55516	1.26903	1.49677	1.55452	1.47581	1.59226	1.39032	1.25548	1.33806	1.57935	1.42484
f24	1.38903	1.57903	1.55677	1.33226	1.39903	1.56452	1.37935	1.60742	1.56387	1.3629	1.53161	1.58839	1.17548	1.39419	1.63484	1.46581	1.42475	1.56452	1.18548	1.43742	1.56903	1.38161	1.41516	1.27871	1.52774	1.29355	1.6029	1.36935	1.46161	1.50452	1.41581	1.42806	1.55839	1.40613	1.60548	1.56258	1.36452	1.50032	1.58323	1.27645	1.5029	1.54387	1.47742	1.59194	1.38	1.26677	1.3371	1.54677	1.42516
f27	1.4211	1.56147	1.5605	1.35979	1.4253	1.56373	1.39271	1.5989	1.56308	1.3969	1.52501	1.59148	1.19264	1.42562	1.72959	1.46951	1.44457	1.56308	1.19877	1.45015	1.56179	1.40658	1.42594	1.30106	1.5547	1.30042	1.59245	1.38851	1.48532	1.51016	1.43175	1.4395	1.57761	1.42917	1.75056	1.58503	1.38819	1.50274	1.67925	1.29106	1.48338	1.52759	1.47273	1.58793	1.38625	1.27428	1.35173	1.53501	1.47144
f26	1.39903	1.58968	1.60806	1.3429	1.42065	1.5829	1.38806	1.69548	1.58161	1.36	1.5229	1.63065	1.1771	1.42613	1.6829	1.47968	1.42571	1.58355	1.18806	1.42097	1.64097	1.37419	1.38645	1.28161	1.57645	1.2771	1.60323	1.34968	1.47097	1.54355	1.41613	1.39677	1.57742	1.4329	1.65742	1.56613	1.37645	1.49806	1.62871	1.27677	1.4929	1.57194	1.49452	1.61355	1.35903	1.27677	1.36258	1.56065	1.45484
f28	1.59129	1.38	1.35742	1.34903	1.45968	1.34742	1.46903	1.33323	1.34645	1.50935	1.40226	1.37935	1.23419	1.35774	1.36419	1.36161	1.45959	1.34677	1.25323	1.48	1.3671	1.54065	1.55548	1.31	1.3671	1.32774	1.36806	1.61903	1.37903	1.40903	1.46452	1.4671	1.35903	1.39387	1.36097	1.36323	1.3871	1.33677	1.37226	1.34097	1.34419	1.3571	1.33871	1.39871	1.56645	1.19484	1.34484	1.34871	1.37387
f30	1.41032	1.40258	1.43258	1.3771	1.39839	1.38645	1.37871	1.42968	1.38677	1.3829	1.35774	1.44613	1.25129	1.40742	1.40226	1.4371	1.4383	1.38581	1.28	1.37839	1.43452	1.38129	1.36613	1.30806	1.41	1.32742	1.39806	1.36161	1.35742	1.39	1.36548	1.37129	1.39871	1.42452	1.42	1.40097	1.40032	1.36258	1.41903	1.33613	1.3871	1.39839	1.38419	1.41871	1.36581	1.21065	1.38065	1.39839	1.41097
f31	1.39258	1.34548	1.33355	1.66516	1.43065	1.33	1.37032	1.32484	1.32903	1.35871	1.35742	1.35935	1.27484	1.37226	1.36387	1.38516	1.47217	1.33	1.28613	1.37355	1.35548	1.37903	1.38258	1.33355	1.34968	1.37677	1.33774	1.37613	1.34419	1.37032	1.35161	1.38452	1.32484	1.39581	1.35774	1.33032	1.40194	1.33258	1.3529	1.37387	1.33065	1.31548	1.34387	1.3571	1.36903	1.24194	1.39452	1.33484	1.38419
f34	1.56387	1.38161	1.37129	1.33968	1.44387	1.37419	1.47839	1.34968	1.37387	1.50774	1.4471	1.39774	1.23194	1.35935	1.38968	1.39419	1.47314	1.37355	1.26258	1.54032	1.39065	1.54548	1.61258	1.31032	1.38613	1.34032	1.39161	1.56065	1.40774	1.4429	1.50742	1.46935	1.37871	1.36839	1.39161	1.39194	1.3771	1.38677	1.39581	1.31613	1.39548	1.35806	1.40097	1.40419	1.53903	1.23645	1.35355	1.35806	1.38452
f33	1.36419	1.49258	1.49032	1.32516	1.41226	1.48484	1.3629	1.49484	1.48194	1.32581	1.56194	1.50774	1.16871	1.38484	1.48581	1.55355	1.37667	1.48419	1.18839	1.41387	1.49806	1.36871	1.38516	1.24032	1.50645	1.2771	1.47968	1.32387	1.55903	1.45677	1.45548	1.36387	1.48226	1.38742	1.48355	1.54645	1.33903	1.63452	1.50065	1.25097	1.59774	1.49806	1.58065	1.49226	1.34194	1.34742	1.37387	1.46323	1.41871
f36	1.38548	1.35581	1.34129	1.57484	1.43129	1.34355	1.35032	1.31806	1.34065	1.38	1.34645	1.36065	1.25613	1.35484	1.37484	1.3871	1.4612	1.34355	1.2629	1.3529	1.34968	1.37065	1.36774	1.31452	1.35806	1.34065	1.33903	1.34581	1.33968	1.37226	1.35097	1.38065	1.33516	1.39903	1.3629	1.33806	1.39129	1.3429	1.35613	1.36032	1.33839	1.32065	1.34387	1.36355	1.36387	1.23806	1.36484	1.35097	1.35968
f35	1.39903	1.56742	1.62774	1.34581	1.42226	1.62677	1.37548	1.62677	1.62581	1.33613	1.59032	1.64	1.17871	1.39226	1.60129	1.51548	1.3999	1.62677	1.18935	1.46	1.60645	1.37387	1.39871	1.26516	1.65419	1.26903	1.61581	1.34968	1.51903	1.53097	1.46903	1.38258	1.60032	1.36613	1.60097	1.61161	1.36581	1.58935	1.63548	1.26935	1.56806	1.64581	1.59935	1.60355	1.35548	1.31677	1.35516	1.55677	1.43903
f38	1.40194	1.37871	1.3629	1.45581	1.42032	1.34	1.40258	1.34903	1.33968	1.39516	1.35	1.37839	1.25871	1.40903	1.37903	1.37387	1.46604	1.33935	1.27129	1.35161	1.36806	1.39419	1.37323	1.32484	1.35774	1.35355	1.35419	1.37323	1.35419	1.37129	1.36742	1.40806	1.35355	1.43935	1.38194	1.34548	1.43903	1.33355	1.37323	1.3629	1.35613	1.32806	1.34484	1.37194	1.39194	1.23032	1.39548	1.35194	1.42355
f37	1.42871	1.35645	1.34452	1.43935	1.44032	1.34935	1.39419	1.32935	1.34903	1.40129	1.37806	1.36968	1.27226	1.35871	1.35806	1.36065	1.53476	1.35	1.29065	1.37806	1.35677	1.40097	1.40194	1.32387	1.36839	1.37355	1.33774	1.38839	1.33903	1.35355	1.38516	1.38452	1.33968	1.41065	1.3571	1.33935	1.42387	1.33516	1.35226	1.37839	1.31903	1.33677	1.33871	1.38355	1.40774	1.21355	1.37645	1.33806	1.39387
f39	1.38935	1.58871	1.58258	1.32903	1.44903	1.62677	1.37581	1.8229	1.62452	1.34	1.58645	1.61484	1.17032	1.44516	1.57806	1.51871	1.40668	1.62677	1.18226	1.44065	1.58968	1.36355	1.40129	1.27161	1.58452	1.26065	1.59387	1.33355	1.52742	1.52065	1.45226	1.38452	1.59387	1.40871	1.57258	1.58258	1.38129	1.57258	1.58645	1.28871	1.55774	1.59484	1.54258	1.58677	1.37645	1.31226	1.37	1.54516	1.42548
f41	1.39258	1.49839	1.50903	1.34903	1.44387	1.53645	1.39258	1.52871	1.53419	1.36387	1.57935	1.53548	1.22419	1.4571	1.52129	1.50581	1.417	1.53581	1.23419	1.45516	1.49613	1.38419	1.39097	1.27677	1.54194	1.27903	1.51387	1.33742	1.52161	1.49032	1.43226	1.38645	1.49839	1.40613	1.50613	1.54452	1.3729	1.54871	1.52903	1.28387	1.53452	1.5529	1.54194	1.54065	1.37419	1.33	1.35903	1.50258	1.43226
f40	1.40032	1.35387	1.36387	1.33742	1.44	1.33516	1.41774	1.34065	1.33355	1.39742	1.37032	1.37355	1.2229	1.38484	1.34452	1.30903	1.44346	1.33581	1.23419	1.40548	1.35419	1.39581	1.40452	1.31516	1.35935	1.33065	1.35	1.37613	1.32806	1.38452	1.3529	1.41871	1.33903	1.42677	1.35452	1.35548	1.44097	1.31581	1.35548	1.3729	1.3429	1.33806	1.3529	1.38581	1.40129	1.21452	1.39774	1.3671	1.41419
f43	1.52387	1.47161	1.43581	1.37387	1.45226	1.44516	1.43	1.42161	1.44484	1.41452	1.50484	1.46613	1.22032	1.40677	1.46806	1.47258	1.44701	1.44452	1.24387	1.47516	1.44806	1.47935	1.53323	1.31806	1.46355	1.3429	1.4671	1.46548	1.48258	1.46548	1.49581	1.46806	1.43742	1.39677	1.46581	1.49452	1.38	1.51613	1.45839	1.31548	1.52065	1.44548	1.49065	1.4729	1.46871	1.30677	1.38903	1.44161	1.42581
f42	1.36516	1.61226	1.64161	1.32484	1.40581	1.69806	1.35645	1.57806	1.69645	1.33258	1.54806	1.68226	1.18032	1.39323	1.65323	1.51065	1.40539	1.69742	1.18194	1.42355	1.63774	1.37677	1.37516	1.2629	1.71387	1.25968	1.65484	1.33258	1.50065	1.50613	1.44419	1.37581	1.57742	1.38645	1.68258	1.72097	1.37968	1.57806	1.67581	1.27742	1.5529	1.68935	1.56161	1.60903	1.37516	1.27839	1.35871	1.58935	1.4071
f45	1.35258	1.35129	1.36129	1.31097	1.39419	1.34226	1.41	1.35355	1.34065	1.37161	1.35355	1.37871	1.21581	1.41065	1.34194	1.32903	1.44636	1.3429	1.21806	1.39	1.35226	1.36548	1.34645	1.32097	1.34968	1.32032	1.33774	1.33742	1.35968	1.37548	1.33935	1.40323	1.33581	1.41839	1.35903	1.33871	1.45	1.33645	1.34129	1.34129	1.34161	1.33097	1.36065	1.38645	1.34387	1.21194	1.39903	1.37097	1.40258
f44	1.39097	1.58516	1.58935	1.32742	1.42129	1.56581	1.37	1.60645	1.56355	1.35645	1.72677	1.61645	1.18774	1.42903	1.57323	1.53258	1.41216	1.56516	1.19903	1.47032	1.55194	1.39484	1.41452	1.24871	1.56419	1.27032	1.5529	1.36806	1.57484	1.53258	1.46742	1.40226	1.56258	1.4129	1.51032	1.60871	1.35194	1.63161	1.55839	1.27258	1.63032	1.60742	1.57839	1.57258	1.36452	1.34387	1.35935	1.51387	1.43516
f47	1.37161	1.49226	1.49323	1.33968	1.41032	1.51226	1.35968	1.49774	1.51194	1.34032	1.57065	1.51387	1.18161	1.40935	1.50161	1.59323	1.41378	1.51161	1.20129	1.44806	1.49516	1.37484	1.39581	1.27548	1.49516	1.26419	1.49935	1.37129	1.60903	1.47581	1.52419	1.39129	1.48581	1.38968	1.48774	1.54742	1.37806	1.61806	1.48548	1.2671	1.60065	1.50097	1.60742	1.53548	1.35774	1.3229	1.39032	1.50935	1.41226
f46	1.36484	1.49161	1.49839	1.31774	1.41161	1.51774	1.36806	1.55548	1.51645	1.33581	1.52452	1.52161	1.2229	1.41065	1.5171	1.48161	1.40248	1.5171	1.23548	1.42097	1.49774	1.38516	1.39161	1.2771	1.50355	1.28935	1.51548	1.33806	1.48032	1.47774	1.41161	1.39968	1.51677	1.41516	1.54258	1.71516	1.37839	1.52645	1.54161	1.28387	1.50419	1.49548	1.47806	1.51806	1.35968	1.27742	1.34581	1.46387	1.45645
f49	1.36516	1.60774	1.64677	1.32032	1.40581	1.69806	1.36226	1.58581	1.69581	1.32935	1.5429	1.68613	1.17645	1.39387	1.65968	1.50097	1.40281	1.69742	1.17806	1.41774	1.63968	1.37419	1.37065	1.25839	1.70677	1.25774	1.65742	1.32871	1.49355	1.49774	1.43903	1.37065	1.58774	1.38258	1.68194	1.72161	1.37968	1.56516	1.67645	1.27419	1.54581	1.68484	1.55581	1.61548	1.37903	1.27581	1.36065	1.59065	1.40516
f48	1.36	1.38	1.36677	1.38548	1.44677	1.36065	1.3871	1.35548	1.3571	1.38258	1.36903	1.39581	1.21452	1.64161	1.39129	1.36548	1.4312	1.36	1.22097	1.37	1.36097	1.36129	1.37387	1.30226	1.36032	1.32548	1.35677	1.34032	1.36032	1.36935	1.35	1.3871	1.36	1.44226	1.37677	1.36097	1.42613	1.34774	1.37065	1.32839	1.34677	1.35484	1.36258	1.43484	1.33742	1.23065	1.39032	1.41065	1.43774
f50	1.26613	1.26677	1.25903	1.27161	1.30355	1.25806	1.24903	1.23032	1.25903	1.26161	1.25129	1.2829	1.72839	1.24323	1.27935	1.26323	1.28311	1.25871	1.64548	1.26452	1.26258	1.26871	1.25484	1.43677	1.2329	1.33871	1.27645	1.27355	1.25097	1.28065	1.25161	1.24355	1.26	1.28774	1.24484	1.25548	1.25935	1.2229	1.27161	1.40484	1.23935	1.23839	1.22419	1.28742	1.27419	1.14645	1.20548	1.23548	1.26419
f52	1.51452	1.39129	1.40581	1.37161	1.48581	1.38355	1.44742	1.38452	1.38194	1.44387	1.4471	1.4271	1.21097	1.3929	1.38903	1.40387	1.45798	1.38355	1.22806	1.50452	1.38903	1.47194	1.51226	1.30161	1.40839	1.33161	1.3829	1.60452	1.43387	1.46065	1.46968	1.45161	1.38806	1.38613	1.3829	1.38258	1.40613	1.42355	1.38581	1.35387	1.41129	1.40258	1.37226	1.43065	1.47	1.25613	1.37645	1.41226	1.4229
f51	1.38161	1.63194	1.67419	1.31871	1.41355	1.64935	1.37065	1.84613	1.6471	1.33097	1.55806	1.68968	1.17806	1.40258	1.61226	1.50065	1.40248	1.64935	1.19419	1.42839	1.63935	1.35774	1.38968	1.26839	1.66452	1.26452	1.61903	1.3271	1.5029	1.52645	1.4329	1.37806	1.67516	1.39194	1.59581	1.56065	1.36323	1.56806	1.65097	1.26871	1.53774	1.69548	1.55484	1.64355	1.34419	1.29548	1.36097	1.59484	1.43613
f54	1.22902	1.20889	1.21149	1.22091	1.24817	1.2076	1.23746	1.22513	1.20662	1.24655	1.22642	1.23811	1.20045	1.2274	1.22285	1.21766	1.26558	1.2076	1.19623	1.25759	1.22415	1.24428	1.24233	1.2287	1.20987	1.24201	1.23064	1.22415	1.23389	1.24363	1.22285	1.22513	1.21831	1.26798	1.21214	1.17935	1.25402	1.21214	1.2222	1.23227	1.23357	1.19591	1.2063	1.21636	1.22805	1.36958	1.22188	1.205	1.23
f53	1.35871	1.52	1.51194	1.34677	1.39194	1.51935	1.34774	1.53161	1.51645	1.32742	1.60161	1.53839	1.17645	1.41452	1.51323	1.60097	1.397	1.51871	1.19097	1.42355	1.4971	1.35677	1.37258	1.27839	1.53	1.27452	1.51097	1.33516	1.6	1.45	1.52613	1.38419	1.54	1.37871	1.49032	1.54935	1.36097	1.66194	1.51323	1.2729	1.64065	1.53129	1.60935	1.52968	1.3529	1.35194	1.38258	1.4971	1.40516
f56	1.37419	1.58452	1.62484	1.33194	1.42968	1.63806	1.38161	1.57355	1.6371	1.33968	1.52355	1.62742	1.18032	1.40935	1.62613	1.46484	1.42539	1.63806	1.19355	1.42806	1.59968	1.39613	1.38484	1.26097	1.62613	1.28226	1.62323	1.35129	1.47355	1.52871	1.44484	1.40548	1.57677	1.38387	1.60839	1.60548	1.35774	1.54194	1.60677	1.27032	1.52903	1.64935	1.53581	1.62645	1.35774	1.29258	1.35097	1.58484	1.43871
f55	1.40032	1.61516	1.63871	1.32452	1.43871	1.64161	1.39323	1.65097	1.64	1.36516	1.56452	1.6529	1.19742	1.42452	1.63871	1.51548	1.42378	1.64161	1.21161	1.45097	1.61613	1.40032	1.42774	1.27903	1.66258	1.29097	1.63839	1.3671	1.51645	1.53032	1.4471	1.41032	1.63645	1.40161	1.60806	1.63355	1.38097	1.56806	1.63613	1.29194	1.55065	1.71032	1.54968	1.8229	1.39581	1.28323	1.38484	1.79355	1.47097
f58	1.40613	1.41129	1.41	1.3871	1.47742	1.37871	1.45968	1.39613	1.37581	1.40839	1.38452	1.42742	1.23194	1.43258	1.40258	1.36581	1.50605	1.37871	1.25226	1.41	1.39806	1.42161	1.42323	1.32516	1.40581	1.3371	1.38419	1.39097	1.37839	1.41742	1.39419	1.44839	1.37613	1.50742	1.41516	1.4071	1.48258	1.3629	1.41806	1.37161	1.35968	1.39161	1.37742	1.42258	1.38903	1.22548	1.44548	1.41419	1.50839
f57	1.37839	1.51516	1.5071	1.33419	1.41387	1.53968	1.37548	1.52097	1.53871	1.33484	1.59226	1.54065	1.21	1.41258	1.53484	1.60258	1.41152	1.53903	1.22258	1.43323	1.5	1.37645	1.38968	1.27484	1.50774	1.2829	1.5229	1.35677	1.63387	1.47161	1.50903	1.37806	1.50677	1.38484	1.50935	1.54452	1.36839	1.65	1.52323	1.28258	1.6429	1.50581	1.61161	1.51677	1.37774	1.35129	1.36097	1.47935	1.42258
f59	1.47548	1.39226	1.38097	1.33387	1.42645	1.35161	1.42935	1.34774	1.35194	1.47194	1.34613	1.39968	1.22161	1.36032	1.37774	1.3429	1.44152	1.35097	1.2371	1.41129	1.37194	1.48452	1.46484	1.29774	1.37258	1.32419	1.38387	1.45194	1.33613	1.37516	1.40613	1.43194	1.36968	1.41161	1.38645	1.36548	1.41129	1.30323	1.37774	1.31677	1.34645	1.3571	1.34419	1.39548	1.47387	1.22548	1.36581	1.36548	1.43323
f61	1.57903	1.39581	1.35419	1.35806	1.42806	1.35774	1.44968	1.34194	1.35742	1.48194	1.43097	1.37355	1.20839	1.37097	1.37871	1.39677	1.46056	1.35774	1.24677	1.51806	1.35355	1.52677	1.63226	1.3029	1.3671	1.32065	1.38419	1.6071	1.35452	1.42581	1.51548	1.45226	1.37968	1.37	1.38871	1.36452	1.35452	1.36097	1.38194	1.31839	1.37194	1.33871	1.37226	1.39194	1.54516	1.20968	1.34161	1.35355	1.38226
f63	1.2426	1.20052	1.20505	1.25781	1.26817	1.18142	1.1934	1.17462	1.18369	1.22835	1.19502	1.22188	1.90905	1.1866	1.20537	1.23645	1.2729	1.18207	1.81906	1.22738	1.19955	1.22706	1.23191	1.51934	1.18919	1.35394	1.19081	1.24324	1.20084	1.22803	1.22026	1.22641	1.19372	1.23321	1.17365	1.18401	1.22382	1.18045	1.18887	1.44748	1.20667	1.1798	1.19016	1.22868	1.24421	1.13319	1.17106	1.16556	1.23709
f62	1.22786	1.20782	1.24758	1.24499	1.24596	1.21719	1.2424	1.23206	1.2117	1.21816	1.21558	1.26212	1.2563	1.24047	1.24628	1.23723	1.26556	1.21719	1.27602	1.24564	1.25469	1.21041	1.23012	1.25113	1.22754	1.25372	1.25081	1.19877	1.22592	1.23529	1.22883	1.23853	1.23335	1.25307	1.2214	1.23045	1.24564	1.22915	1.23206	1.23239	1.23529	1.22948	1.25145	1.25953	1.22883	1.26697	1.20879	1.23691	1.24564
f65	1.40474	1.38442	1.37474	1.37571	1.42926	1.36861	1.42636	1.35861	1.36635	1.40152	1.34925	1.39345	1.24504	1.39055	1.38409	1.38474	1.46241	1.36861	1.25827	1.37248	1.39216	1.4141	1.38893	1.30763	1.38442	1.34151	1.36603	1.34344	1.32828	1.38893	1.36441	1.40442	1.36925	1.46153	1.39377	1.36764	1.42668	1.32505	1.39474	1.35828	1.33183	1.35828	1.35925	1.40507	1.36635	1.21697	1.40539	1.37183	1.42604
f67	1.37581	1.57839	1.58839	1.34581	1.4171	1.56355	1.39613	1.62806	1.56129	1.35613	1.5929	1.61935	1.17806	1.44839	1.57806	1.55097	1.40184	1.56355	1.19129	1.45742	1.59419	1.3829	1.39677	1.26645	1.59613	1.26903	1.5771	1.35226	1.57	1.53419	1.4729	1.39419	1.59065	1.38935	1.55839	1.60129	1.37419	1.61452	1.57355	1.27774	1.63129	1.61097	1.61355	1.58419	1.36516	1.34581	1.35839	1.52774	1.44032
f66	1.41032	1.34935	1.33452	1.41129	1.42871	1.33419	1.40387	1.30871	1.33516	1.38065	1.36194	1.35	1.23161	1.38484	1.36774	1.35355	1.53799	1.33419	1.25129	1.38065	1.32871	1.39387	1.40161	1.31774	1.35323	1.33677	1.34516	1.38516	1.35161	1.37968	1.3771	1.39516	1.34323	1.42452	1.36516	1.35129	1.42903	1.34161	1.36097	1.39258	1.34839	1.32129	1.34677	1.37484	1.37774	1.23226	1.37419	1.36452	1.3971
f69	1.36226	1.53161	1.60419	1.33839	1.41548	1.56935	1.37774	1.4929	1.56935	1.34065	1.5029	1.62097	1.18097	1.42742	1.67387	1.45323	1.44894	1.56935	1.17871	1.40355	1.56548	1.37548	1.35484	1.26161	1.52419	1.28871	1.59226	1.34516	1.48	1.52161	1.40452	1.41097	1.51806	1.44581	1.65484	1.58484	1.36871	1.51935	1.59968	1.2929	1.50065	1.53129	1.51129	1.58065	1.34548	1.26645	1.38903	1.51613	1.49065
f68	1.72774	1.41871	1.3771	1.38871	1.44581	1.39097	1.45	1.3629	1.39194	1.50677	1.43516	1.3971	1.2571	1.38161	1.39194	1.39968	1.46346	1.39097	1.27484	1.5429	1.37968	1.54645	1.69323	1.32387	1.42226	1.34419	1.40903	1.58548	1.40194	1.46484	1.51194	1.45774	1.40065	1.38903	1.41548	1.36548	1.37935	1.35677	1.41645	1.34258	1.39161	1.38226	1.37	1.41613	1.53452	1.21645	1.32129	1.38032	1.38581
f74	1.59581	1.40871	1.39032	1.35613	1.46677	1.37387	1.44645	1.36387	1.37613	1.50516	1.43032	1.41032	1.22645	1.38387	1.37742	1.39355	1.47217	1.37323	1.25581	1.49935	1.40645	1.55452	1.60194	1.31774	1.4071	1.35613	1.38419	1.55032	1.38677	1.45419	1.49419	1.45935	1.38097	1.3829	1.39581	1.38774	1.38032	1.38484	1.39935	1.32677	1.38935	1.37419	1.3929	1.39968	1.54774	1.2271	1.37516	1.39871	1.39516
f73	1.35419	1.38419	1.37613	1.35032	1.42323	1.37613	1.40742	1.38484	1.37226	1.38677	1.37871	1.39613	1.20516	1.39161	1.3729	1.37806	1.45991	1.37613	1.21516	1.37871	1.38065	1.48484	1.38935	1.30774	1.37097	1.32774	1.38097	1.33452	1.3771	1.39806	1.36484	1.40032	1.37387	1.4771	1.37129	1.37613	1.50065	1.35387	1.38258	1.34613	1.37645	1.3529	1.36645	1.40677	1.35452	1.23065	1.41323	1.37387	1.43742
f76	1.52505	1.46487	1.46357	1.38191	1.46682	1.47105	1.45869	1.44632	1.46877	1.48666	1.5514	1.49382	1.23813	1.41737	1.47332	1.50911	1.49113	1.47105	1.26871	1.53448	1.45478	1.50618	1.55335	1.31815	1.48081	1.35621	1.47235	1.5309	1.50651	1.47951	1.53578	1.45836	1.44437	1.40761	1.45446	1.48861	1.39102	1.54912	1.46942	1.33539	1.52602	1.44014	1.5052	1.46942	1.49772	1.30059	1.37248	1.42193	1.41802
f75	1.40668	1.41733	1.41184	1.46572	1.46443	1.40539	1.41313	1.42055	1.40442	1.40442	1.40958	1.44023	1.25924	1.42281	1.43636	1.42894	1.47467	1.40539	1.27569	1.39377	1.43701	1.397	1.39668	1.34183	1.4141	1.35022	1.40539	1.36377	1.38732	1.42571	1.39861	1.39087	1.42152	1.47475	1.42152	1.4212	1.43055	1.38926	1.41765	1.36441	1.40603	1.40216	1.41281	1.45378	1.39474	1.26343	1.40377	1.43184	1.45314
f78	1.35677	1.41806	1.40032	1.35581	1.40935	1.37806	1.38839	1.38839	1.38032	1.38032	1.39323	1.42226	1.22194	1.41677	1.40226	1.39516	1.43572	1.37742	1.22484	1.40258	1.39065	1.37484	1.36677	1.31774	1.38355	1.29677	1.38516	1.34677	1.38	1.38871	1.38548	1.41839	1.39097	1.44323	1.38645	1.38935	1.45	1.38323	1.37581	1.34613	1.40129	1.37387	1.40419	1.41	1.37323	1.26	1.42129	1.40032	1.44935
f77	1.39903	1.37613	1.38484	1.34871	1.40903	1.34	1.44484	1.36645	1.3429	1.38806	1.35645	1.40484	1.2129	1.39161	1.40806	1.35129	1.47701	1.34	1.23387	1.3871	1.38161	1.40968	1.37677	1.31194	1.37194	1.32387	1.37355	1.37258	1.34065	1.37645	1.36226	1.40226	1.35032	1.49161	1.41161	1.39387	1.4629	1.35097	1.39645	1.35645	1.35355	1.35129	1.35581	1.42032	1.38484	1.20323	1.41419	1.39452	1.52871
f79	1.38323	1.35935	1.34419	1.39	1.43613	1.3329	1.38742	1.33161	1.33323	1.40677	1.35452	1.36613	1.21194	1.39	1.35194	1.35	1.45798	1.33226	1.22968	1.36677	1.35903	1.40387	1.38484	1.33839	1.33774	1.34806	1.34129	1.35903	1.36258	1.39129	1.36226	1.39839	1.34258	1.42452	1.34774	1.35452	1.42677	1.32194	1.35903	1.35806	1.35097	1.32871	1.33129	1.37806	1.36806	1.22484	1.39484	1.35774	1.42065
f80	1.36387	1.54161	1.54129	1.31419	1.41452	1.56581	1.34839	1.55516	1.56581	1.32548	1.5071	1.56839	1.16129	1.39806	1.68903	1.45097	1.40281	1.56581	1.16161	1.4	1.57419	1.37065	1.35065	1.26387	1.5271	1.26774	1.59	1.33323	1.47	1.49871	1.40161	1.39774	1.51323	1.40871	1.65258	1.59613	1.34516	1.51065	1.59806	1.27194	1.51	1.54774	1.50903	1.58484	1.33806	1.26484	1.34226	1.54419	1.42839
f83	1.35484	1.49097	1.49968	1.32419	1.43968	1.52516	1.37935	1.46903	1.52484	1.34097	1.49194	1.53968	1.17871	1.41419	1.55645	1.43968	1.39571	1.52581	1.17516	1.41226	1.4971	1.37613	1.37581	1.27129	1.48484	1.27548	1.52839	1.33516	1.46645	1.46484	1.3829	1.39258	1.45161	1.45548	1.54968	1.57258	1.3829	1.47032	1.54677	1.31194	1.47871	1.45839	1.43903	1.52484	1.34677	1.24387	1.37097	1.49194	1.41258
f82	1.42226	1.43903	1.46194	1.32065	1.43935	1.48677	1.43387	1.41452	1.48452	1.42129	1.48323	1.48129	1.19258	1.4029	1.49226	1.45613	1.43991	1.48613	1.20387	1.42548	1.43161	1.42032	1.44258	1.27355	1.47806	1.29774	1.47774	1.39355	1.46097	1.42839	1.41226	1.41548	1.43903	1.43	1.52613	1.50129	1.38516	1.44935	1.48839	1.33935	1.45645	1.42774	1.43226	1.47161	1.40258	1.25452	1.36484	1.42839	1.40452
f85	1.37548	1.55484	1.56226	1.33645	1.42097	1.54323	1.37613	1.59161	1.54161	1.32935	1.57452	1.58419	1.19	1.41516	1.56742	1.53839	1.40732	1.54258	1.19484	1.41903	1.52935	1.36516	1.36806	1.27387	1.57581	1.27581	1.55161	1.34677	1.55226	1.50806	1.45968	1.36161	1.57226	1.35935	1.5471	1.56419	1.35323	1.60903	1.57065	1.27871	1.58774	1.56161	1.58226	1.58	1.35484	1.30419	1.36774	1.53581	1.41484
f87	1.37839	1.36355	1.34645	1.5929	1.40032	1.32871	1.35935	1.32742	1.32968	1.37935	1.37097	1.37484	1.26129	1.39355	1.3671	1.37935	1.4583	1.32806	1.27581	1.35419	1.35806	1.36742	1.35613	1.32516	1.34903	1.36387	1.33839	1.3471	1.35581	1.36065	1.34968	1.38129	1.33968	1.39645	1.36484	1.34516	1.39032	1.33194	1.34452	1.35516	1.33903	1.32387	1.34323	1.37516	1.33355	1.20968	1.36032	1.34839	1.39
f86	1.35968	1.35774	1.36323	1.34258	1.42806	1.34161	1.40581	1.35129	1.34258	1.3929	1.36065	1.38129	1.20903	1.4071	1.37355	1.34129	1.44798	1.34097	1.21839	1.3671	1.34452	1.39323	1.36774	1.28839	1.36323	1.31548	1.38806	1.32968	1.35129	1.39677	1.34258	1.38452	1.36677	1.4629	1.3771	1.36581	1.50839	1.33194	1.38645	1.33774	1.36484	1.31419	1.36065	1.38806	1.33806	1.21355	1.41581	1.36968	1.44419
f89	1.4029	1.56226	1.59677	1.35355	1.44129	1.61	1.38032	1.56806	1.6071	1.35806	1.56	1.61935	1.22258	1.40968	1.58774	1.48258	1.41539	1.60935	1.23968	1.45419	1.58452	1.39129	1.39935	1.28258	1.62387	1.29032	1.59774	1.35226	1.49323	1.50581	1.45419	1.38774	1.56032	1.41323	1.57516	1.57548	1.37226	1.54677	1.61613	1.27839	1.52871	1.60194	1.54774	1.55323	1.35903	1.31419	1.37774	1.51742	1.44871
f88	1.38452	1.58226	1.59161	1.3471	1.41903	1.58258	1.37032	1.56226	1.58194	1.3571	1.52323	1.61806	1.17097	1.41742	1.84129	1.46903	1.42733	1.58194	1.17968	1.42452	1.57097	1.38226	1.37258	1.27742	1.57806	1.28	1.60419	1.35839	1.48935	1.49677	1.41	1.4171	1.56355	1.43645	1.80806	1.62387	1.36968	1.50935	1.74129	1.27387	1.50613	1.55806	1.49871	1.61129	1.36387	1.27516	1.35645	1.54032	1.47097
f90	1.25742	1.21355	1.21355	1.27194	1.28839	1.18226	1.20613	1.18032	1.18516	1.24645	1.20516	1.23161	1.91129	1.20226	1.21516	1.24548	1.2815	1.1829	1.81097	1.2429	1.20484	1.24	1.23839	1.52032	1.19387	1.34806	1.19935	1.25581	1.21129	1.2371	1.23258	1.23355	1.20032	1.24097	1.18129	1.19516	1.23516	1.19613	1.19968	1.44516	1.21065	1.18774	1.19935	1.23935	1.26097	1.13452	1.18645	1.17387	1.24516
f92	1.41645	1.36677	1.34774	1.36065	1.39452	1.3371	1.36645	1.31355	1.33613	1.39419	1.38839	1.36839	1.46	1.34	1.34516	1.36903	1.39732	1.3371	1.46226	1.41613	1.34774	1.43	1.43355	1.41	1.34581	1.34387	1.33903	1.39032	1.34677	1.40581	1.38258	1.37484	1.33645	1.34935	1.34161	1.35161	1.35645	1.33968	1.34516	1.43452	1.32935	1.33097	1.33935	1.37645	1.40645	1.19419	1.31387	1.32323	1.34226
f91	1.36452	1.45742	1.43839	1.35581	1.39645	1.44968	1.36387	1.46742	1.45129	1.37065	1.50355	1.46742	1.20355	1.4029	1.44032	1.54742	1.40861	1.44968	1.20581	1.42355	1.44871	1.37355	1.40871	1.29097	1.49645	1.28226	1.45871	1.34806	1.53097	1.43581	1.47129	1.37065	1.4871	1.39097	1.43806	1.50097	1.37677	1.53935	1.46484	1.31161	1.56581	1.48097	1.53065	1.48	1.37226	1.29839	1.37484	1.46419	1.41226
f94	1.36226	1.47903	1.47419	1.33806	1.40871	1.49194	1.37226	1.49129	1.49032	1.3271	1.55742	1.49484	1.17677	1.41806	1.48452	1.56323	1.41668	1.49129	1.19323	1.41548	1.47871	1.36871	1.37484	1.26774	1.49226	1.27032	1.48677	1.34387	1.58355	1.47742	1.49806	1.38452	1.46419	1.38419	1.48548	1.52774	1.36452	1.60548	1.47097	1.27645	1.57645	1.47935	1.57613	1.53516	1.35548	1.31484	1.37645	1.51419	1.41774
f93	1.37387	1.48968	1.46226	1.34484	1.4129	1.49645	1.35645	1.44645	1.4971	1.35581	1.44968	1.51	1.37581	1.38032	1.53581	1.44613	1.41991	1.49645	1.39742	1.41194	1.49129	1.35032	1.36903	1.41065	1.47968	1.35258	1.49097	1.35355	1.43258	1.4429	1.37935	1.38548	1.43871	1.37516	1.50903	1.55	1.38226	1.44645	1.49968	1.4471	1.46226	1.50323	1.43806	1.56581	1.35129	1.29355	1.31871	1.49742	1.43774
f96	1.39935	1.54516	1.55	1.32935	1.44903	1.59032	1.39516	1.57806	1.59129	1.38613	1.48871	1.56677	1.18419	1.59968	1.54097	1.43839	1.43378	1.59032	1.19548	1.41387	1.5229	1.39226	1.42355	1.27387	1.74032	1.29387	1.62839	1.35194	1.44645	1.50484	1.43581	1.39	1.58903	1.41935	1.59548	1.51194	1.40548	1.51484	1.67516	1.29226	1.48774	1.58161	1.45581	1.56194	1.35258	1.29839	1.38129	1.64548	1.42839
f95	1.3929	1.59677	1.60419	1.33516	1.43065	1.58065	1.38903	1.60032	1.57968	1.36613	1.53258	1.63	1.18484	1.43452	1.68355	1.49	1.41281	1.58065	1.19097	1.44806	1.60871	1.39097	1.41452	1.29032	1.57903	1.28548	1.6471	1.35645	1.48645	1.57129	1.42097	1.41323	1.59613	1.42194	1.63935	1.63645	1.4	1.51935	1.63839	1.28516	1.52903	1.65387	1.50806	1.75097	1.37935	1.26677	1.36194	1.72677	1.49871
f98	1.38	1.61484	1.66806	1.33645	1.41677	1.67677	1.37	1.61161	1.67452	1.36935	1.52097	1.67839	1.18677	1.41	1.72355	1.48226	1.42281	1.67677	1.19677	1.42742	1.61581	1.38065	1.39387	1.29	1.74484	1.28806	1.67677	1.35065	1.48839	1.49645	1.42613	1.39774	1.63935	1.40903	1.77355	1.57774	1.38484	1.53161	1.7371	1.29097	1.51355	1.64419	1.50419	1.6471	1.34742	1.29581	1.36194	1.57581	1.43097
f97	1.4071	1.64129	1.64419	1.32677	1.43161	1.72452	1.37258	1.64323	1.72032	1.37968	1.52097	1.65387	1.18935	1.4171	1.60742	1.47452	1.42668	1.72452	1.20065	1.42742	1.62871	1.39935	1.42935	1.29968	1.94742	1.2971	1.71355	1.36935	1.49161	1.48806	1.47	1.40806	1.67419	1.40645	1.7271	1.55581	1.39258	1.53806	1.79258	1.28968	1.5	1.67258	1.50097	1.61677	1.38161	1.28742	1.38581	1.59516	1.4071
f99	1.37613	1.59129	1.60194	1.32774	1.40161	1.61097	1.36387	1.79645	1.60968	1.34742	1.55419	1.63548	1.17097	1.42258	1.62194	1.49484	1.39539	1.61032	1.19548	1.42387	1.62194	1.36871	1.38097	1.28387	1.59226	1.26968	1.6229	1.32548	1.49581	1.50645	1.43258	1.38935	1.6029	1.39839	1.60032	1.61677	1.38	1.53903	1.61484	1.25839	1.52935	1.63226	1.52	1.62355	1.35032	1.28935	1.35581	1.59258	1.44161
f412	1.25258	1.20742	1.21129	1.26065	1.28484	1.17613	1.20387	1.17613	1.17903	1.24355	1.20097	1.23	1.91419	1.2	1.20581	1.24065	1.27859	1.17677	1.81903	1.24	1.20581	1.23452	1.23548	1.51806	1.19032	1.34645	1.19323	1.24774	1.2071	1.22968	1.2271	1.22613	1.19742	1.23355	1.17387	1.18645	1.23032	1.18935	1.19613	1.45516	1.20645	1.18226	1.19581	1.23194	1.25613	1.1329	1.17903	1.16774	1.2371
f411	1.24613	1.20226	1.20097	1.25806	1.27452	1.17226	1.19806	1.17484	1.17516	1.23	1.19839	1.21903	1.90903	1.18903	1.20387	1.23226	1.26698	1.1729	1.81774	1.23097	1.19613	1.22484	1.22774	1.5129	1.18323	1.34194	1.18806	1.23548	1.19226	1.21935	1.21935	1.21774	1.18774	1.23032	1.17129	1.18	1.22065	1.18355	1.1929	1.44871	1.19871	1.17258	1.18613	1.22097	1.25032	1.13226	1.17	1.15871	1.23258
f410	1.24194	1.20323	1.21355	1.26613	1.26774	1.17903	1.19645	1.17774	1.18129	1.23484	1.20387	1.23097	1.93452	1.20355	1.20677	1.23774	1.27827	1.17968	1.81032	1.22935	1.20677	1.22387	1.22355	1.52484	1.19	1.35065	1.19161	1.23452	1.20742	1.23581	1.21968	1.2329	1.19774	1.22806	1.17871	1.18161	1.23065	1.18774	1.19645	1.45419	1.20419	1.18581	1.19742	1.23677	1.24419	1.14419	1.1729	1.17387	1.24
f401	1.26097	1.21581	1.21516	1.27806	1.27452	1.2	1.20516	1.18774	1.2029	1.25065	1.21387	1.23258	1.78839	1.21161	1.21161	1.25161	1.29021	1.2	1.82806	1.24129	1.22065	1.23452	1.23677	1.55806	1.20903	1.36452	1.19	1.2471	1.20516	1.23806	1.22968	1.23387	1.19548	1.22194	1.19516	1.19548	1.23419	1.1771	1.21548	1.49774	1.20129	1.19452	1.20484	1.24419	1.25871	1.14645	1.19323	1.18387	1.2629
f400	1.38839	1.34645	1.33581	1.57516	1.41871	1.34258	1.36032	1.31806	1.33903	1.38097	1.35645	1.35903	1.25129	1.36548	1.36806	1.37645	1.45443	1.34194	1.27774	1.36871	1.34161	1.37097	1.36484	1.30806	1.35258	1.35323	1.35097	1.34613	1.34129	1.37387	1.33323	1.39387	1.33161	1.38323	1.35419	1.33774	1.38613	1.32839	1.36484	1.34	1.3329	1.3229	1.32032	1.37484	1.35903	1.22355	1.34194	1.34935	1.37
f409	1.25484	1.21032	1.21548	1.26677	1.28	1.18226	1.20742	1.17581	1.18516	1.24581	1.21161	1.23419	1.90161	1.19387	1.21	1.24806	1.28021	1.1829	1.80452	1.24226	1.21	1.23742	1.23452	1.51065	1.19258	1.35	1.20065	1.24935	1.21387	1.23194	1.22484	1.23742	1.19452	1.23258	1.18129	1.19452	1.23581	1.19613	1.20032	1.45484	1.21903	1.18968	1.20387	1.23032	1.25839	1.13581	1.17548	1.17194	1.24516
f408	1.2571	1.21161	1.21355	1.26355	1.2871	1.17677	1.20484	1.17903	1.17742	1.25129	1.19677	1.23161	1.88806	1.20226	1.20806	1.23774	1.27569	1.17742	1.83548	1.23839	1.20806	1.23806	1.23806	1.53323	1.18935	1.35387	1.19032	1.24516	1.20419	1.22484	1.22323	1.23	1.19258	1.2371	1.17677	1.18484	1.23	1.18065	1.19645	1.46129	1.20484	1.18129	1.19097	1.22903	1.26355	1.1329	1.17742	1.16516	1.24742
f406	1.25198	1.20032	1.20613	1.26457	1.28232	1.17224	1.20323	1.17224	1.1745	1.241	1.19645	1.22615	1.91864	1.19871	1.20452	1.23487	1.27478	1.17288	1.82534	1.23228	1.20032	1.2339	1.23164	1.53059	1.18257	1.35109	1.18805	1.24584	1.20258	1.22454	1.22195	1.22486	1.18902	1.23358	1.1732	1.17998	1.22583	1.18547	1.18838	1.4573	1.2	1.17643	1.19128	1.22938	1.25101	1.13156	1.17159	1.1619	1.23971
f405	1.4	1.34935	1.33484	1.57032	1.43677	1.32742	1.3571	1.31	1.32581	1.38065	1.32774	1.34839	1.27355	1.35871	1.36387	1.36839	1.46927	1.32677	1.29129	1.36323	1.33613	1.39516	1.38677	1.33032	1.35548	1.37355	1.33	1.37613	1.33194	1.35484	1.36194	1.40065	1.33968	1.38806	1.34935	1.30387	1.41226	1.31258	1.34774	1.37645	1.33065	1.30774	1.3271	1.35258	1.39419	1.22968	1.36871	1.31935	1.36226
f404	1.37516	1.35097	1.3229	1.53258	1.40484	1.30968	1.34452	1.32742	1.31258	1.34065	1.32968	1.34677	1.32355	1.35258	1.33968	1.36097	1.42313	1.30903	1.33032	1.33839	1.33903	1.35484	1.36129	1.33484	1.32226	1.37645	1.32258	1.36097	1.32677	1.36097	1.32097	1.35355	1.30645	1.34484	1.32516	1.32935	1.35871	1.30903	1.33452	1.35871	1.30806	1.30774	1.31613	1.35097	1.34355	1.19968	1.32516	1.34355	1.34452
f403	1.34677	1.32129	1.2929	1.52323	1.38484	1.30742	1.3529	1.29355	1.30645	1.34548	1.33516	1.32194	1.29484	1.35581	1.33516	1.37839	1.43088	1.30742	1.30613	1.34968	1.32581	1.34323	1.34323	1.30323	1.30839	1.4	1.31194	1.36871	1.34548	1.3529	1.33097	1.36129	1.29645	1.35258	1.32484	1.31226	1.35839	1.30323	1.31806	1.3371	1.30613	1.28613	1.32516	1.34903	1.35806	1.20839	1.33323	1.32032	1.35452
f402	1.39032	1.3229	1.31484	1.37484	1.38355	1.31	1.34	1.32323	1.3071	1.35032	1.31677	1.32839	1.29	1.32419	1.31871	1.42129	1.43636	1.30935	1.30774	1.32935	1.32903	1.36032	1.33129	1.31968	1.32903	1.34806	1.31645	1.33484	1.31452	1.33613	1.32452	1.3529	1.31258	1.37	1.33323	1.31871	1.36806	1.29774	1.31742	1.34903	1.3171	1.3	1.32065	1.34	1.33613	1.19581	1.34613	1.32194	1.35484
f313	1.39742	1.36194	1.34419	1.46355	1.41774	1.35032	1.39161	1.32903	1.34742	1.38806	1.36419	1.37387	1.25613	1.3471	1.36871	1.34935	1.47863	1.35032	1.27516	1.37613	1.35516	1.39419	1.38871	1.31129	1.39387	1.38065	1.36581	1.39258	1.32968	1.37323	1.37516	1.40355	1.35355	1.39613	1.38258	1.34355	1.40032	1.34839	1.37129	1.37516	1.33419	1.33903	1.34226	1.3771	1.37452	1.21484	1.36645	1.34226	1.37516
f312	1.40968	1.34581	1.32548	1.44613	1.4329	1.3471	1.38871	1.32387	1.34548	1.39129	1.35968	1.35516	1.23323	1.37194	1.35323	1.3571	1.47185	1.34645	1.2629	1.35645	1.34548	1.39613	1.40484	1.32484	1.37516	1.34742	1.35161	1.37968	1.34323	1.37516	1.37194	1.39839	1.34452	1.39419	1.35935	1.33645	1.40032	1.31806	1.36613	1.36645	1.31226	1.31516	1.31258	1.36968	1.38548	1.21387	1.36839	1.3371	1.37129
f310	1.40581	1.37194	1.34968	1.47484	1.42935	1.34613	1.39484	1.34516	1.34645	1.41323	1.35323	1.37032	1.24387	1.38194	1.37613	1.37677	1.47282	1.34548	1.26548	1.39419	1.3671	1.39774	1.39387	1.33387	1.36839	1.36581	1.36161	1.39161	1.36903	1.37419	1.37097	1.39581	1.36161	1.41935	1.36355	1.34968	1.47	1.34032	1.37226	1.37194	1.35613	1.34226	1.34548	1.37581	1.38742	1.22194	1.3971	1.36	1.40806
f319	1.37548	1.43677	1.41323	1.34548	1.42161	1.4271	1.40581	1.41226	1.42613	1.38161	1.42355	1.43323	1.24516	1.45032	1.43194	1.37774	1.45604	1.42774	1.27065	1.37484	1.40355	1.37935	1.37	1.34226	1.44677	1.33742	1.42645	1.34419	1.39677	1.41258	1.38935	1.37839	1.41419	1.43742	1.42581	1.43194	1.43	1.41161	1.44032	1.35581	1.39806	1.42161	1.40484	1.46097	1.3629	1.24516	1.41161	1.44677	1.50484
f318	1.37613	1.41839	1.41613	1.34	1.43387	1.41548	1.39097	1.42226	1.41226	1.37516	1.39742	1.44	1.24484	1.43194	1.40968	1.39613	1.43733	1.41548	1.27935	1.38548	1.42581	1.40032	1.36548	1.30516	1.38581	1.34677	1.38613	1.32935	1.40226	1.41548	1.36742	1.37839	1.38097	1.44871	1.41258	1.40452	1.40774	1.39	1.40323	1.33032	1.37065	1.41742	1.39806	1.43355	1.35968	1.21742	1.38097	1.41129	1.48677
f316	1.35839	1.37419	1.37452	1.31935	1.41097	1.36194	1.38871	1.36419	1.36032	1.36677	1.36871	1.38871	1.27645	1.40194	1.36419	1.32806	1.45411	1.36194	1.31355	1.35581	1.35935	1.38903	1.35935	1.33032	1.36903	1.32097	1.36484	1.32742	1.35194	1.37032	1.32774	1.35613	1.34839	1.43903	1.35065	1.37871	1.40871	1.36258	1.36	1.35032	1.34226	1.36161	1.35742	1.40226	1.36387	1.20548	1.37968	1.38419	1.54581
f315	1.35645	1.36774	1.35871	1.32581	1.4229	1.34452	1.44	1.37097	1.34	1.36968	1.33645	1.3729	1.18871	1.42645	1.40355	1.3229	1.47475	1.34452	1.19032	1.36742	1.37161	1.37871	1.36258	1.31032	1.34323	1.31839	1.35903	1.34323	1.3229	1.36581	1.32935	1.36742	1.35516	1.49	1.38484	1.35161	1.4571	1.32968	1.36645	1.33613	1.33065	1.33129	1.35484	1.39452	1.33548	1.22129	1.41452	1.38903	1.48484
f314	1.43162	1.44001	1.42677	1.40352	1.48232	1.40804	1.48135	1.42387	1.40449	1.43452	1.41353	1.45293	1.285	1.45874	1.4581	1.42193	1.53068	1.40804	1.30212	1.44679	1.42871	1.47457	1.44034	1.36477	1.43581	1.39286	1.44453	1.40707	1.4061	1.46423	1.38124	1.43259	1.41741	1.5243	1.47198	1.4455	1.48555	1.41934	1.46682	1.39351	1.40546	1.40546	1.41611	1.47263	1.4145	1.26465	1.43323	1.44744	1.59761
f302	1.36968	1.38194	1.35968	1.37903	1.46484	1.36194	1.39097	1.37548	1.35903	1.42032	1.37	1.36806	1.22548	1.42032	1.37387	1.35194	1.48217	1.36258	1.22774	1.37903	1.34871	1.40387	1.38161	1.3229	1.3629	1.33968	1.34968	1.34032	1.35032	1.3971	1.35129	1.42613	1.35419	1.45484	1.37355	1.36935	1.50355	1.34581	1.36419	1.37161	1.34516	1.34355	1.35129	1.40903	1.36452	1.22677	1.42452	1.39387	1.43226
f301	1.50082	1.44172	1.4303	1.50473	1.54163	1.42736	1.49559	1.41332	1.4303	1.50473	1.4525	1.45642	1.32452	1.45903	1.44499	1.4414	1.57714	1.42736	1.34574	1.49657	1.44695	1.50702	1.51388	1.4032	1.44695	1.44923	1.43291	1.48417	1.43911	1.46784	1.47209	1.4982	1.43291	1.49363	1.4587	1.43291	1.50049	1.42932	1.45021	1.44107	1.41985	1.42116	1.42834	1.48482	1.4969	1.27816	1.46229	1.44107	1.46164
f300	1.40032	1.38935	1.37355	1.4271	1.43226	1.3371	1.38548	1.34871	1.33742	1.39581	1.38806	1.39935	1.24065	1.47226	1.39161	1.39419	1.44733	1.33645	1.26516	1.37613	1.37097	1.37194	1.39935	1.30839	1.36258	1.35677	1.35452	1.37871	1.40516	1.37419	1.38	1.40548	1.35968	1.4129	1.38806	1.38581	1.38581	1.38548	1.37161	1.34226	1.3871	1.35323	1.37903	1.4229	1.37065	1.22903	1.41645	1.37161	1.4129
f309	1.41194	1.34806	1.35065	1.44613	1.44355	1.35613	1.39355	1.33129	1.35258	1.4129	1.35742	1.37645	1.25516	1.36194	1.36968	1.35677	1.4883	1.35613	1.27032	1.38871	1.3571	1.39839	1.39871	1.3229	1.38871	1.36097	1.35806	1.39226	1.34323	1.37903	1.3829	1.4029	1.35806	1.40645	1.38065	1.35452	1.41548	1.33968	1.37	1.37742	1.34194	1.34323	1.34419	1.38032	1.41194	1.20613	1.38452	1.35226	1.38903
f308	1.41353	1.40255	1.39351	1.55918	1.47037	1.37768	1.40061	1.36896	1.37704	1.41644	1.41741	1.42064	1.45616	1.38511	1.41127	1.42936	1.5	1.37768	1.45874	1.3835	1.39286	1.43678	1.40933	1.42419	1.39415	1.40352	1.37575	1.39286	1.39545	1.40869	1.42225	1.399	1.37446	1.40094	1.40481	1.38899	1.41256	1.40836	1.39803	1.4229	1.40158	1.37026	1.40998	1.42031	1.41321	1.24528	1.38059	1.37865	1.41482
f307	1.41548	1.3629	1.33645	1.42871	1.45484	1.33548	1.39516	1.30677	1.33452	1.42129	1.3529	1.36548	1.28548	1.35806	1.35613	1.3729	1.48282	1.33484	1.29032	1.38032	1.36161	1.41903	1.40355	1.30548	1.35903	1.39065	1.34774	1.38581	1.33548	1.37581	1.3829	1.39065	1.33355	1.4129	1.34903	1.34871	1.39032	1.32613	1.35129	1.38	1.32	1.30452	1.33387	1.37	1.41194	1.20806	1.36581	1.33097	1.39806
f306	1.48624	1.50066	1.48165	1.55668	1.54227	1.46789	1.48067	1.46134	1.46887	1.4846	1.4633	1.50393	1.33519	1.47674	1.50295	1.48394	1.57464	1.46723	1.34666	1.47706	1.49017	1.4964	1.48624	1.40662	1.4846	1.43381	1.46166	1.45839	1.45347	1.47805	1.45118	1.50655	1.45446	1.55439	1.48689	1.47117	1.51311	1.45118	1.4787	1.46166	1.45675	1.45675	1.44659	1.51933	1.47641	1.29948	1.48263	1.47051	1.53932
f305	1.27484	1.24161	1.2371	1.28774	1.28742	1.21774	1.22452	1.20645	1.21839	1.25613	1.23968	1.25774	1.77806	1.21935	1.23484	1.26645	1.30698	1.21774	1.8829	1.26452	1.24387	1.25387	1.25774	1.58387	1.23032	1.38774	1.20806	1.26032	1.22129	1.24903	1.24419	1.26194	1.21419	1.22323	1.21645	1.21226	1.24323	1.20161	1.23226	1.50742	1.22387	1.21774	1.2171	1.25581	1.28065	1.14613	1.2029	1.19129	1.26839
f304	1.25613	1.21097	1.21097	1.26806	1.28323	1.18097	1.20484	1.17774	1.18387	1.24452	1.20194	1.22839	1.90742	1.19645	1.21194	1.23903	1.27956	1.18161	1.82065	1.24032	1.20097	1.23806	1.23903	1.52548	1.19323	1.35194	1.19548	1.24871	1.20742	1.23323	1.22548	1.23032	1.19645	1.23774	1.17871	1.18935	1.23323	1.18903	1.19839	1.45355	1.20742	1.18194	1.19548	1.23548	1.25968	1.13258	1.18903	1.16935	1.25226
f214	1.34097	1.43645	1.43484	1.41677	1.39	1.43581	1.33226	1.41258	1.43548	1.33419	1.43161	1.46129	1.37677	1.33935	1.47742	1.42	1.39151	1.43516	1.35645	1.36774	1.42903	1.33387	1.34516	1.34903	1.45935	1.32516	1.43839	1.32194	1.3971	1.41613	1.37097	1.34194	1.39581	1.36742	1.48419	1.47871	1.33484	1.42484	1.45613	1.37194	1.41645	1.42903	1.39032	1.47258	1.34839	1.24839	1.31	1.42387	1.36935
f335	1.41677	1.36903	1.36032	1.3571	1.39968	1.34516	1.40903	1.33742	1.34097	1.42323	1.3671	1.37903	1.22935	1.40226	1.37645	1.33516	1.49379	1.34452	1.2471	1.36032	1.37258	1.40323	1.38419	1.34419	1.37194	1.33387	1.34452	1.35516	1.37194	1.3829	1.36161	1.39548	1.3671	1.42484	1.39548	1.34677	1.44935	1.33032	1.36806	1.38258	1.34419	1.34839	1.36129	1.38516	1.38129	1.21452	1.38581	1.37258	1.40194
f213	1.5029	1.38	1.35806	1.37419	1.42484	1.36097	1.42581	1.33774	1.35871	1.42484	1.40484	1.38258	1.23226	1.37968	1.37581	1.36935	1.46024	1.36032	1.23323	1.47613	1.36258	1.45613	1.46968	1.30548	1.36645	1.32387	1.37129	1.73129	1.36742	1.41161	1.4929	1.4471	1.38097	1.3829	1.37839	1.36194	1.37806	1.36968	1.3871	1.32613	1.36806	1.33323	1.36323	1.39032	1.45871	1.24	1.36742	1.35774	1.39
f212	1.38677	1.38129	1.35258	1.35968	1.41452	1.33	1.3871	1.34387	1.33194	1.39032	1.36226	1.37645	1.21871	1.38774	1.37452	1.34355	1.46088	1.33	1.24871	1.36323	1.36032	1.36903	1.38581	1.31968	1.36935	1.30516	1.36645	1.35032	1.35548	1.36226	1.38258	1.42774	1.36452	1.44516	1.4	1.35323	1.43968	1.36258	1.38355	1.34161	1.34065	1.36613	1.35387	1.39839	1.36355	1.22484	1.45419	1.36387	1.43806
f211	1.38968	1.32226	1.31613	1.38387	1.39161	1.31581	1.33968	1.32258	1.31484	1.35484	1.31484	1.33484	1.29484	1.32903	1.32774	1.40645	1.43442	1.31516	1.30613	1.33419	1.33032	1.35452	1.33516	1.31774	1.34194	1.3471	1.32742	1.34645	1.3171	1.34581	1.32387	1.35677	1.31258	1.36161	1.34742	1.31935	1.37774	1.30032	1.33032	1.3629	1.32032	1.30194	1.32	1.34742	1.33548	1.17935	1.34871	1.32452	1.35258
f332	1.37742	1.57226	1.59516	1.32806	1.40194	1.59097	1.36677	1.58516	1.59065	1.36935	1.53065	1.61581	1.18032	1.41581	1.68419	1.48548	1.3999	1.59161	1.18387	1.43516	1.57129	1.37677	1.39	1.27452	1.5971	1.27323	1.64	1.3629	1.48129	1.53387	1.42548	1.39	1.62065	1.41097	1.64645	1.66032	1.37581	1.52839	1.65194	1.28258	1.54065	1.6029	1.49645	1.61677	1.37903	1.27065	1.34968	1.56226	1.43806
f210	1.4071	1.34903	1.36065	1.37871	1.42129	1.34161	1.35129	1.34419	1.33806	1.3829	1.34419	1.37613	1.27226	1.35	1.34677	1.40355	1.45959	1.34097	1.29194	1.34323	1.38581	1.38065	1.36548	1.31581	1.37742	1.34065	1.36226	1.37645	1.32677	1.37419	1.35806	1.39677	1.34355	1.37387	1.35839	1.33613	1.39677	1.32774	1.35032	1.36419	1.32226	1.33516	1.34581	1.38581	1.37548	1.21484	1.34677	1.33065	1.38613
f219	1.46121	1.5515	1.55639	1.40059	1.47816	1.56519	1.42764	1.6105	1.56421	1.4146	1.49707	1.5766	1.26793	1.43416	1.54628	1.47849	1.49144	1.56454	1.27184	1.43253	1.5704	1.4296	1.44003	1.32529	1.6105	1.34876	1.54009	1.39374	1.47686	1.52216	1.45241	1.44003	1.55834	1.46284	1.55508	1.52966	1.41232	1.49707	1.5779	1.37581	1.48598	1.56649	1.49641	1.55248	1.42308	1.29596	1.42666	1.53194	1.46643
f218	1.38871	1.53484	1.62419	1.35	1.44	1.61194	1.38806	1.59677	1.60935	1.34	1.55258	1.63194	1.18871	1.39323	1.58935	1.50097	1.41442	1.61129	1.19806	1.45	1.58419	1.38129	1.40129	1.26871	1.62226	1.26161	1.58387	1.32774	1.49226	1.52097	1.44258	1.37742	1.57484	1.39806	1.57226	1.58161	1.36355	1.56194	1.59581	1.2729	1.5329	1.6229	1.55839	1.56839	1.34871	1.29548	1.35419	1.55032	1.42935
f217	1.3971	1.33323	1.31935	1.43097	1.41548	1.30871	1.38032	1.29129	1.30645	1.38387	1.34194	1.34645	1.23581	1.33903	1.33613	1.33484	1.44443	1.30871	1.27161	1.36871	1.34065	1.37452	1.39226	1.3071	1.35226	1.35839	1.31968	1.38194	1.31903	1.34581	1.37032	1.39419	1.31581	1.36871	1.3429	1.31613	1.37935	1.30742	1.33742	1.35935	1.29839	1.30516	1.31226	1.35677	1.39419	1.20419	1.33839	1.32258	1.35226
f216	1.39548	1.47032	1.46742	1.32613	1.42935	1.48774	1.37161	1.49032	1.48677	1.37065	1.57839	1.49258	1.20323	1.41548	1.47968	1.59323	1.40539	1.4871	1.20677	1.45484	1.45387	1.37548	1.39839	1.25645	1.49387	1.28968	1.48452	1.36806	1.99419	1.45	1.47387	1.37387	1.47677	1.39161	1.48194	1.49645	1.36161	1.62839	1.4971	1.29968	1.60516	1.48613	1.53	1.50806	1.35645	1.31419	1.36452	1.45968	1.40677
f215	1.38613	1.36419	1.33161	1.38258	1.41839	1.33	1.4129	1.32935	1.32968	1.40774	1.35548	1.35613	1.25097	1.40258	1.34387	1.36065	1.49508	1.32935	1.26774	1.38065	1.33935	1.39581	1.38452	1.35806	1.34581	1.35806	1.34226	1.3671	1.35065	1.38129	1.36323	1.43226	1.33452	1.42097	1.34806	1.34968	1.45097	1.32935	1.34387	1.39387	1.3371	1.32645	1.3471	1.38226	1.37484	1.22581	1.41452	1.37613	1.45032
f336	1.48419	1.33419	1.33355	1.34839	1.40871	1.33516	1.39226	1.33323	1.33226	1.40935	1.35129	1.35742	1.26452	1.33	1.34677	1.36355	1.43701	1.33516	1.27387	1.40645	1.34129	1.43484	1.43935	1.29387	1.33226	1.35871	1.34097	1.54613	1.35645	1.38839	1.40774	1.3729	1.31774	1.36871	1.33645	1.33355	1.35226	1.31613	1.34839	1.35452	1.32419	1.30484	1.34129	1.35548	1.46194	1.2129	1.31968	1.30677	1.34871
f324	1.36677	1.36935	1.36903	1.50065	1.38387	1.3629	1.32742	1.3671	1.36194	1.33806	1.41742	1.39161	1.26871	1.33194	1.38258	1.41097	1.40636	1.36226	1.28323	1.37194	1.36645	1.34355	1.36258	1.30871	1.36065	1.36935	1.35839	1.34903	1.40677	1.36968	1.35419	1.35548	1.34355	1.35129	1.37065	1.38903	1.35839	1.37581	1.37097	1.34	1.39323	1.36452	1.39226	1.39161	1.33097	1.21516	1.34419	1.36581	1.34452
f203	1.27	1.23194	1.2171	1.26839	1.28161	1.20452	1.21677	1.1929	1.20484	1.25258	1.21774	1.23581	1.76903	1.19935	1.2271	1.25355	1.29472	1.20452	1.85839	1.24	1.22645	1.2429	1.24258	1.57613	1.20323	1.37161	1.19774	1.24903	1.19742	1.23226	1.23806	1.24226	1.20258	1.22452	1.19516	1.20194	1.22839	1.17968	1.21548	1.51194	1.20452	1.20548	1.20419	1.24677	1.28129	1.13742	1.18871	1.17548	1.26806
f323	1.35161	1.50581	1.49194	1.34032	1.39742	1.50323	1.36548	1.52645	1.50032	1.34097	1.58677	1.52419	1.18774	1.41161	1.50806	1.6429	1.39829	1.50258	1.19968	1.43419	1.48032	1.37548	1.37129	1.28355	1.51258	1.27806	1.50129	1.31839	1.61677	1.46484	1.51581	1.36871	1.51871	1.35032	1.48903	1.53516	1.35452	1.66581	1.49581	1.26806	1.64774	1.53	1.60484	1.53839	1.34968	1.35161	1.37548	1.51774	1.40032
f202	1.49023	1.49089	1.48891	1.4449	1.51421	1.47118	1.51191	1.48136	1.47315	1.4968	1.46756	1.50797	1.30629	1.48727	1.49023	1.45278	1.57359	1.47118	1.33421	1.49286	1.48563	1.5014	1.50632	1.40089	1.48267	1.40877	1.47216	1.44227	1.44884	1.50074	1.46329	1.49089	1.47413	1.53983	1.49713	1.4587	1.51125	1.45147	1.48333	1.44687	1.44392	1.45114	1.46034	1.51585	1.46756	1.30005	1.47348	1.4853	1.54804
f322	1.36161	1.51323	1.50387	1.31419	1.40484	1.53129	1.36258	1.54548	1.52839	1.32581	1.63677	1.53419	1.18871	1.40226	1.51097	1.61032	1.3941	1.53065	1.19935	1.44484	1.50903	1.35258	1.36774	1.25742	1.5271	1.27645	1.52742	1.32839	1.64484	1.47935	1.51161	1.37613	1.51387	1.34742	1.50484	1.54839	1.33226	1.70935	1.51484	1.26323	1.67774	1.51548	1.63677	1.54387	1.35516	1.37452	1.35129	1.5	1.39032
f201	1.36968	1.52613	1.52903	1.35097	1.42161	1.52516	1.36065	1.55258	1.52516	1.35839	1.64258	1.55226	1.19419	1.41484	1.55097	1.61548	1.41571	1.52452	1.20871	1.44258	1.50452	1.36935	1.38355	1.28065	1.54194	1.28194	1.53258	1.34742	1.66032	1.48645	1.48935	1.39129	1.51968	1.37839	1.53065	1.57419	1.36645	1.71581	1.53742	1.27903	1.65839	1.53935	1.63226	1.55839	1.3729	1.36677	1.36548	1.49194	1.42194
f200	1.35452	1.49516	1.53677	1.33484	1.42548	1.51903	1.38774	1.53839	1.51613	1.33548	1.4929	1.55871	1.18903	1.37742	1.54129	1.46	1.42862	1.51839	1.19968	1.38968	1.5329	1.38355	1.37032	1.2729	1.53742	1.25935	1.51323	1.33742	1.45968	1.46258	1.41871	1.35677	1.50419	1.40677	1.54097	1.51419	1.38	1.50742	1.56323	1.28419	1.49452	1.51613	1.51806	1.51065	1.34387	1.29484	1.37323	1.47935	1.40484
f321	1.39548	1.55419	1.57065	1.31516	1.42	1.58903	1.40677	1.53677	1.58871	1.36226	1.49645	1.58613	1.16355	1.41	1.61581	1.48097	1.40184	1.58903	1.18129	1.41581	1.55774	1.37871	1.37194	1.24935	1.56677	1.28613	1.61548	1.34548	1.49806	1.49774	1.41065	1.40677	1.51419	1.40581	1.63613	1.65839	1.38161	1.51677	1.63516	1.25871	1.52581	1.56548	1.50806	1.65032	1.37323	1.27839	1.34903	1.60806	1.48452
f320	1.42871	1.47581	1.46387	1.36774	1.45516	1.47129	1.41806	1.47806	1.46903	1.41581	1.41968	1.49613	1.30387	1.42516	1.46968	1.42645	1.51057	1.47129	1.33645	1.43355	1.47226	1.43968	1.44645	1.3629	1.47613	1.37355	1.47903	1.39935	1.41355	1.46323	1.43032	1.41258	1.45387	1.46129	1.45968	1.44323	1.43452	1.43581	1.46968	1.36677	1.41677	1.4429	1.41581	1.49452	1.43226	1.27742	1.40484	1.45484	1.53516
f209	1.40323	1.33677	1.32548	1.48548	1.4271	1.33097	1.36032	1.32968	1.32935	1.38806	1.33774	1.35258	1.26032	1.36484	1.33645	1.35645	1.46346	1.33032	1.29516	1.37129	1.34806	1.3871	1.40161	1.31387	1.35452	1.35065	1.3271	1.36677	1.31871	1.37258	1.35323	1.39	1.33548	1.39613	1.34323	1.33065	1.41065	1.31161	1.3371	1.36645	1.30968	1.31774	1.31645	1.36968	1.38161	1.21839	1.35548	1.33	1.36161
f329	1.37581	1.56129	1.56742	1.33387	1.40613	1.52677	1.36968	1.76065	1.52548	1.35161	1.50806	1.59194	1.17903	1.44161	1.61645	1.46677	1.41539	1.52677	1.19581	1.42032	1.55645	1.35484	1.38903	1.27194	1.52097	1.27839	1.5471	1.33548	1.49032	1.53387	1.40387	1.40645	1.63161	1.42968	1.54516	1.5371	1.36677	1.50839	1.56871	1.27097	1.50839	1.55516	1.49065	1.57935	1.33742	1.27677	1.35484	1.52258	1.47355
f208	1.40497	1.38496	1.37883	1.45111	1.45402	1.37076	1.38529	1.37141	1.36915	1.39626	1.39174	1.40658	1.23491	1.41691	1.39174	1.38206	1.47233	1.37012	1.24814	1.37561	1.36592	1.39142	1.39884	1.31365	1.39561	1.36657	1.38819	1.37496	1.39077	1.40077	1.37302	1.41045	1.36947	1.43595	1.41917	1.38916	1.4182	1.38884	1.39561	1.38109	1.36754	1.34656	1.40271	1.42175	1.36334	1.22911	1.40884	1.38141	1.4495
f207	1.41226	1.37097	1.34613	1.43903	1.43	1.33935	1.38	1.3329	1.34032	1.39903	1.34161	1.37258	1.27516	1.37645	1.37194	1.35	1.52412	1.33935	1.29484	1.3771	1.34806	1.40258	1.39387	1.33323	1.36355	1.35452	1.34452	1.38032	1.32516	1.3771	1.37	1.40677	1.36323	1.38452	1.35226	1.33774	1.42806	1.31806	1.36161	1.38581	1.32	1.34806	1.32677	1.39161	1.38387	1.21839	1.39742	1.35323	1.3929
f327	1.53065	1.41484	1.39484	1.33548	1.43903	1.39065	1.44129	1.37258	1.39097	1.48742	1.46677	1.41871	1.21097	1.36613	1.40161	1.43774	1.45346	1.39065	1.23774	1.50581	1.38323	1.51613	1.55613	1.27968	1.4129	1.32387	1.39387	1.53839	1.44935	1.45484	1.48452	1.45677	1.3971	1.37129	1.41452	1.42452	1.34581	1.44516	1.39484	1.30484	1.42806	1.37387	1.42258	1.40387	1.5	1.24387	1.3429	1.36806	1.38226
f206	1.40452	1.33387	1.33452	1.40226	1.41355	1.31613	1.37323	1.30161	1.31645	1.39742	1.32065	1.35968	1.25387	1.32774	1.33935	1.34194	1.44927	1.31548	1.28	1.39065	1.33968	1.41194	1.39387	1.30613	1.34226	1.34032	1.33226	1.37871	1.31097	1.39903	1.35968	1.39581	1.33161	1.40452	1.34258	1.3171	1.39355	1.32226	1.33516	1.37355	1.30194	1.32258	1.31194	1.34871	1.38419	1.20613	1.34129	1.3271	1.4
f205	1.38536	1.33736	1.36084	1.34772	1.42921	1.32079	1.375	1.3201	1.32217	1.37258	1.3125	1.38087	1.66367	1.35981	1.3422	1.34496	1.43015	1.32113	1.5991	1.35463	1.34669	1.3864	1.3529	1.5038	1.32942	1.43232	1.3232	1.35843	1.31906	1.35256	1.33529	1.35394	1.3163	1.42023	1.33391	1.31043	1.40297	1.29627	1.34634	1.45062	1.31802	1.29593	1.32804	1.37673	1.3712	1.22686	1.33356	1.32562	1.40815
f325	1.57871	1.44871	1.39903	1.36613	1.46581	1.42323	1.46613	1.37742	1.4229	1.47742	1.45419	1.4229	1.25516	1.36387	1.4129	1.41226	1.47314	1.42258	1.27677	1.61387	1.40613	1.5371	1.66742	1.32	1.42806	1.34355	1.40516	1.56839	1.4129	1.59516	1.51645	1.48355	1.40516	1.40452	1.42645	1.41387	1.39323	1.38548	1.43387	1.33419	1.4071	1.38452	1.38226	1.41194	1.55387	1.24677	1.33161	1.38903	1.39871
f204	1.44903	1.39161	1.39323	1.34419	1.44355	1.37097	1.42839	1.35774	1.36806	1.43194	1.41258	1.41258	1.20548	1.38806	1.37194	1.40935	1.46024	1.37097	1.23419	1.43323	1.38548	1.46065	1.47452	1.30194	1.38419	1.31323	1.35097	1.4429	1.41742	1.41129	1.42355	1.41839	1.36129	1.42258	1.38774	1.39581	1.43419	1.41484	1.36419	1.34258	1.4	1.3571	1.39065	1.38452	1.42774	1.23452	1.35806	1.35581	1.38129
f357	1.36742	1.35839	1.36452	1.38194	1.40774	1.36226	1.40742	1.31839	1.36065	1.42903	1.36645	1.37677	1.21774	1.38226	1.34516	1.34645	1.50089	1.36161	1.23355	1.37129	1.35355	1.37645	1.37419	1.32774	1.35226	1.31516	1.33645	1.33613	1.35	1.38258	1.3671	1.39419	1.35903	1.45516	1.35387	1.36516	1.45097	1.34032	1.35484	1.36323	1.32871	1.35742	1.34129	1.38	1.36645	1.21645	1.41903	1.36065	1.40387
f236	1.47258	1.47516	1.46968	1.34258	1.42645	1.44613	1.38677	1.46452	1.44452	1.38968	1.55355	1.49032	1.19194	1.36355	1.44903	1.5329	1.41152	1.44613	1.21419	1.48548	1.46581	1.43839	1.50516	1.28419	1.48645	1.3029	1.47065	1.4129	1.57968	1.46968	1.49419	1.40968	1.47452	1.33645	1.45903	1.48903	1.33839	1.57645	1.4671	1.28839	1.55194	1.47161	1.5271	1.50452	1.42323	1.29258	1.34806	1.44903	1.39484
f115	1.42516	1.59452	1.60194	1.33871	1.41968	1.68581	1.36452	1.64742	1.68258	1.36032	1.5529	1.63871	1.21742	1.43871	1.64516	1.51935	1.4312	1.68581	1.22258	1.43742	1.60968	1.39323	1.44161	1.3129	1.71097	1.29419	1.68871	1.36484	1.49839	1.54645	1.46355	1.39516	1.63903	1.41129	1.61968	1.56774	1.3929	1.55581	1.64645	1.30935	1.53581	1.62516	1.52	1.63903	1.39226	1.29645	1.36677	1.60548	1.44097
f114	1.43046	1.59568	1.59923	1.35205	1.44401	1.64924	1.38238	1.6828	1.64892	1.40174	1.5263	1.61407	1.21136	1.42949	1.61665	1.50016	1.44425	1.6486	1.2233	1.45531	1.57986	1.42659	1.45918	1.30849	1.67667	1.30397	1.6415	1.3969	1.48661	1.52888	1.46402	1.4211	1.66344	1.43369	1.60019	1.53017	1.38367	1.53243	1.60891	1.28267	1.50016	1.62504	1.5121	1.63182	1.46079	1.29042	1.38464	1.60891	1.43369
f235	1.40516	1.3571	1.3671	1.35419	1.42226	1.3471	1.40129	1.35387	1.3471	1.3829	1.34323	1.38581	1.2071	1.39613	1.36645	1.34968	1.47508	1.3471	1.22161	1.37484	1.37097	1.41516	1.3829	1.31032	1.36452	1.31484	1.35839	1.38161	1.34419	1.4071	1.37323	1.41065	1.36613	1.41774	1.36742	1.34903	1.46516	1.35194	1.37032	1.34613	1.33387	1.3529	1.35484	1.37452	1.37419	1.20935	1.43903	1.36548	1.4
f356	1.3829	1.62871	1.61742	1.33548	1.44097	1.61065	1.38323	1.55065	1.60774	1.36323	1.52903	1.63677	1.17032	1.42645	1.65226	1.49097	1.41249	1.61	1.16613	1.43097	1.62581	1.39452	1.38645	1.28581	1.61161	1.28	1.62548	1.35097	1.47968	1.53742	1.44	1.4	1.54419	1.39645	1.66613	1.72903	1.37806	1.53452	1.63161	1.28484	1.52677	1.67742	1.54516	1.65516	1.38516	1.29419	1.37	1.61032	1.48226
f113	1.44082	1.62872	1.64327	1.34541	1.44308	1.65201	1.39392	1.71831	1.65362	1.39715	1.5511	1.66203	1.23221	1.42561	1.63777	1.52135	1.43231	1.65136	1.24288	1.4586	1.61093	1.42238	1.45084	1.31307	1.67367	1.31274	1.63228	1.4075	1.50809	1.53525	1.47477	1.41397	1.69049	1.424	1.6064	1.56177	1.37775	1.54463	1.64295	1.29625	1.53169	1.68305	1.5304	1.68596	1.45246	1.29075	1.38939	1.64004	1.44599
f355	1.36161	1.46355	1.47419	1.33548	1.39032	1.49065	1.34613	1.42677	1.49161	1.32452	1.43742	1.50258	1.30419	1.35516	1.49097	1.42	1.41539	1.49065	1.32581	1.35968	1.47226	1.33	1.34968	1.36968	1.48194	1.29323	1.47323	1.30774	1.43194	1.41548	1.37419	1.37355	1.43581	1.36355	1.50871	1.52	1.36645	1.43323	1.50645	1.50129	1.44548	1.45161	1.43677	1.48	1.33355	1.24677	1.33774	1.42129	1.38516
f234	1.39548	1.58	1.62935	1.34484	1.41806	1.63419	1.3771	1.62516	1.63258	1.34161	1.58548	1.65129	1.18484	1.39839	1.61387	1.51129	1.40345	1.63419	1.19226	1.45774	1.62548	1.37871	1.40032	1.27	1.66419	1.26548	1.6271	1.35129	1.51548	1.52613	1.46935	1.38484	1.6071	1.36968	1.60968	1.60935	1.36871	1.58968	1.65065	1.27548	1.57548	1.65194	1.61129	1.59871	1.35	1.32226	1.35935	1.56097	1.44129
f354	1.32645	1.29161	1.26871	1.32355	1.33677	1.26	1.29839	1.26065	1.25645	1.35484	1.27806	1.28806	1.52226	1.29194	1.27065	1.29194	1.39055	1.26	1.54774	1.30871	1.2829	1.30065	1.30677	1.48226	1.26548	1.37323	1.25032	1.28419	1.26161	1.31323	1.26935	1.29935	1.27871	1.32484	1.26065	1.27774	1.34548	1.25806	1.27194	1.47806	1.24935	1.25484	1.24452	1.28194	1.31258	1.17968	1.27419	1.25452	1.32387
f112	1.35742	1.5729	1.58032	1.33258	1.40452	1.60258	1.36935	1.57032	1.60097	1.34032	1.53516	1.61387	1.15903	1.40806	1.64097	1.45516	1.41281	1.60323	1.17129	1.41774	1.58871	1.38194	1.37387	1.25903	1.53258	1.27323	1.6	1.34742	1.47806	1.54935	1.40871	1.39194	1.62	1.4129	1.61226	1.62871	1.36806	1.51935	1.59903	1.2729	1.51871	1.58161	1.50871	1.58323	1.35194	1.28613	1.35613	1.54613	1.43194
f233	1.36903	1.37065	1.3671	1.32903	1.41065	1.33839	1.4329	1.37065	1.33742	1.37613	1.33742	1.3871	1.20032	1.4171	1.41226	1.33484	1.45798	1.33839	1.21742	1.38677	1.36581	1.41581	1.36742	1.29613	1.35935	1.33129	1.37258	1.34581	1.34548	1.39355	1.33613	1.38452	1.35839	1.50871	1.41065	1.3729	1.43871	1.33065	1.40452	1.31548	1.34226	1.33742	1.34129	1.4071	1.35548	1.20742	1.40548	1.38581	1.4671
f111	1.38323	1.56194	1.57065	1.32032	1.41355	1.73355	1.35323	1.61419	1.73065	1.36935	1.53968	1.5829	1.16871	1.41581	1.59065	1.45516	1.43055	1.7329	1.1871	1.42097	1.56742	1.38645	1.42419	1.27452	1.70032	1.28548	1.70516	1.34226	1.46129	1.51516	1.44548	1.38935	1.61677	1.41097	1.62516	1.5429	1.39258	1.52258	1.62871	1.27806	1.49871	1.58484	1.48935	1.62194	1.35581	1.27516	1.35613	1.58613	1.41871
f353	1.36613	1.53548	1.58742	1.33645	1.40581	1.5829	1.37581	1.49935	1.58161	1.33871	1.46935	1.60613	1.19194	1.42419	1.65323	1.45387	1.42571	1.5829	1.18645	1.39129	1.56548	1.36452	1.35677	1.25839	1.54161	1.28871	1.57677	1.34387	1.46645	1.52032	1.38903	1.41161	1.51677	1.44323	1.62581	1.60484	1.37452	1.50194	1.61452	1.29355	1.50452	1.56419	1.50677	1.58387	1.34419	1.26323	1.38581	1.54129	1.48355
f232	1.39097	1.52129	1.48806	1.33645	1.42645	1.47806	1.37839	1.51161	1.4771	1.3771	1.6229	1.50935	1.19677	1.41548	1.4771	1.48871	1.43539	1.47742	1.21194	1.41677	1.45581	1.41097	1.40226	1.28484	1.47645	1.30839	1.45226	1.35258	1.54129	1.46548	1.42935	1.40613	1.48194	1.44258	1.47548	1.51645	1.43129	1.54	1.48419	1.3029	1.5329	1.48097	1.50355	1.48419	1.37613	1.32258	1.38065	1.44032	1.43452
f231	1.46903	1.4329	1.43452	1.41516	1.48	1.40516	1.49065	1.40581	1.40484	1.46935	1.44548	1.45323	1.25774	1.44355	1.44032	1.40677	1.52218	1.40452	1.28065	1.43903	1.43452	1.49613	1.47774	1.36613	1.4171	1.37645	1.41032	1.4429	1.43484	1.43774	1.43968	1.46742	1.42129	1.46774	1.43806	1.44226	1.53	1.42323	1.43903	1.37548	1.41355	1.41323	1.42355	1.44516	1.46613	1.24613	1.42129	1.42677	1.48065
f110	1.40774	1.99097	1.65	1.34161	1.42484	1.59742	1.3671	1.62323	1.5971	1.38161	1.54742	1.66677	1.19581	1.4171	1.60677	1.49516	1.41733	1.59677	1.22323	1.43839	1.63065	1.39097	1.43516	1.30355	1.62806	1.30097	1.56516	1.35839	1.4671	1.51258	1.45194	1.42548	1.62645	1.42258	1.5929	1.60871	1.38161	1.52	1.62355	1.30129	1.51677	1.67839	1.49968	1.59355	1.38839	1.28032	1.38065	1.55194	1.44387
f352	1.36645	1.50645	1.49065	1.32935	1.40871	1.53677	1.34258	1.53677	1.53516	1.33065	1.61839	1.51323	1.19226	1.39871	1.51581	1.61323	1.37603	1.53613	1.19903	1.43871	1.48161	1.34	1.37	1.26226	1.53258	1.27613	1.52	1.33452	1.67548	1.49258	1.50935	1.36806	1.50903	1.35355	1.49613	1.57065	1.33903	1.69032	1.52613	1.26677	1.69097	1.5171	1.61194	1.52742	1.34742	1.35355	1.35548	1.48226	1.40613
f230	1.43548	1.44903	1.39194	1.37323	1.44226	1.43677	1.40323	1.39677	1.43516	1.39387	1.48935	1.42419	1.19742	1.38968	1.43065	1.44161	1.42539	1.43613	1.22032	1.46581	1.41129	1.42387	1.4429	1.28871	1.44161	1.3329	1.43032	1.42871	1.44774	1.44226	1.44548	1.41452	1.41032	1.3871	1.44516	1.43839	1.37516	1.47871	1.44742	1.30161	1.4671	1.39903	1.44613	1.44548	1.39645	1.26387	1.35548	1.4029	1.39581
f351	1.3771	1.42032	1.40968	1.34581	1.43484	1.37387	1.42161	1.37452	1.36839	1.42	1.39613	1.42323	1.21	1.41645	1.38774	1.36645	1.47798	1.37323	1.23	1.37129	1.41226	1.37258	1.3871	1.33548	1.39548	1.34097	1.37194	1.3529	1.3829	1.38903	1.36323	1.43419	1.39645	1.45581	1.40613	1.37871	1.4271	1.38548	1.39097	1.39613	1.3771	1.38387	1.37871	1.44645	1.35742	1.25194	1.45581	1.41355	1.44806
f119	1.41613	1.61871	1.59774	1.33452	1.42097	1.58581	1.38452	1.57097	1.58226	1.38355	1.50806	1.63258	1.20032	1.41645	1.72935	1.47387	1.4441	1.58581	1.20968	1.43968	1.60355	1.41419	1.40355	1.30032	1.61903	1.31323	1.61806	1.37645	1.48839	1.52548	1.42613	1.41387	1.57742	1.43742	1.66581	1.58548	1.38742	1.50387	1.67581	1.2871	1.4929	1.63	1.51323	1.67484	1.40968	1.26613	1.38129	1.63194	1.49097
f118	1.40968	1.61419	1.61452	1.34484	1.42677	1.59161	1.37806	1.58129	1.58871	1.37839	1.50935	1.6429	1.19968	1.41903	1.75645	1.47968	1.44378	1.59161	1.20323	1.43968	1.60806	1.41097	1.39968	1.29774	1.62935	1.31065	1.62194	1.37323	1.48645	1.52742	1.41387	1.41452	1.5929	1.44645	1.71097	1.59645	1.38742	1.50839	1.70161	1.29355	1.48839	1.62871	1.51129	1.67419	1.39806	1.25839	1.39226	1.62355	1.49355
f239	1.60968	1.36194	1.33516	1.35645	1.4371	1.34387	1.44839	1.31516	1.34613	1.46484	1.39903	1.35968	1.23129	1.34548	1.36742	1.34935	1.45411	1.34323	1.24258	1.51323	1.34806	1.51419	1.56484	1.30387	1.35968	1.31968	1.36129	1.99839	1.36387	1.42677	1.50097	1.48871	1.35871	1.38258	1.3671	1.33903	1.35871	1.33742	1.37194	1.32323	1.3471	1.33323	1.34161	1.37548	1.54774	1.19581	1.33484	1.33774	1.37226
f359	1.38194	1.56968	1.6229	1.33387	1.42839	1.61742	1.36742	1.57677	1.61645	1.32613	1.54419	1.63839	1.18355	1.41258	1.61903	1.50226	1.40216	1.61677	1.17613	1.43323	1.59903	1.38452	1.38355	1.25645	1.59387	1.26742	1.62	1.34548	1.51355	1.51194	1.44032	1.39129	1.57226	1.38645	1.62774	1.67839	1.36677	1.53613	1.63	1.27097	1.54387	1.59	1.53452	1.59032	1.37774	1.30548	1.35226	1.54548	1.41935
f117	1.40161	1.60742	1.60968	1.35871	1.42839	1.60935	1.37774	1.59387	1.60645	1.36065	1.52516	1.63484	1.21097	1.43613	1.96645	1.48323	1.43184	1.60871	1.21065	1.42194	1.59871	1.39516	1.39226	1.29742	1.60903	1.29548	1.64935	1.37355	1.47452	1.52258	1.43161	1.39355	1.61645	1.43516	1.72032	1.61355	1.38065	1.51968	1.71677	1.29903	1.51774	1.61677	1.50645	1.63323	1.38677	1.28452	1.36355	1.57871	1.46613
f238	1.61032	1.36452	1.33645	1.3571	1.43774	1.34452	1.45097	1.31774	1.34677	1.46742	1.39839	1.36097	1.23065	1.34677	1.37065	1.34935	1.45669	1.34387	1.24516	1.51452	1.34935	1.51484	1.56226	1.30774	1.36097	1.32226	1.36258	1.99258	1.36645	1.42871	1.49968	1.48677	1.36	1.38452	1.36968	1.34032	1.36	1.33677	1.37452	1.32129	1.34903	1.33387	1.34097	1.37419	1.54645	1.19903	1.33419	1.33903	1.37484
f116	1.39226	1.62	1.62613	1.32097	1.41419	1.71806	1.36742	1.60903	1.71323	1.38226	1.51581	1.63387	1.1771	1.41129	1.59645	1.46677	1.41507	1.71806	1.19097	1.42484	1.61	1.39613	1.42419	1.30032	1.92613	1.28677	1.71032	1.34871	1.47419	1.48806	1.45	1.39581	1.65032	1.39097	1.71935	1.56548	1.39129	1.53613	1.7771	1.27806	1.49871	1.67129	1.49258	1.61484	1.37323	1.27645	1.3729	1.59323	1.40129
f237	1.34452	1.36452	1.36935	1.35645	1.42323	1.33097	1.35968	1.35161	1.33323	1.39258	1.35129	1.37645	1.21387	1.39968	1.35903	1.35323	1.43733	1.33097	1.2171	1.34613	1.35387	1.39419	1.35581	1.31065	1.35645	1.31194	1.34194	1.3229	1.34581	1.36097	1.35194	1.44548	1.36774	1.46194	1.38323	1.36806	1.4429	1.33677	1.37258	1.32129	1.35484	1.3371	1.32935	1.38452	1.36548	1.22419	1.42194	1.35645	1.40742
f358	1.3771	1.36484	1.35613	1.33677	1.40355	1.3429	1.37226	1.35839	1.34516	1.38677	1.37065	1.38516	1.20968	1.39097	1.36645	1.32258	1.48766	1.3429	1.22806	1.38	1.38452	1.39065	1.36645	1.3271	1.36065	1.32387	1.35065	1.34065	1.35742	1.37419	1.35613	1.41194	1.36226	1.45484	1.38677	1.36387	1.43935	1.31065	1.36903	1.33129	1.35161	1.34032	1.36355	1.36935	1.37226	1.21677	1.40935	1.35806	1.42032
f104	1.38	1.62323	1.66613	1.32935	1.41613	1.68387	1.36742	1.62129	1.68226	1.36419	1.52419	1.67903	1.18548	1.40742	1.70935	1.4829	1.417	1.68387	1.19419	1.43194	1.62548	1.38065	1.39387	1.29065	1.75194	1.28161	1.67226	1.34871	1.48968	1.49645	1.43065	1.39968	1.64839	1.41032	1.78323	1.58097	1.38613	1.53484	1.73968	1.29032	1.52129	1.64871	1.50484	1.65097	1.34548	1.2971	1.36129	1.58613	1.42774
f225	1.36419	1.60677	1.64581	1.32	1.40484	1.69774	1.36194	1.58484	1.69548	1.32903	1.54194	1.68516	1.17742	1.3929	1.65871	1.5	1.40313	1.6971	1.17903	1.41742	1.63871	1.37323	1.36968	1.25871	1.70581	1.25742	1.6571	1.32774	1.49258	1.49677	1.43806	1.37097	1.58677	1.38161	1.68097	1.72129	1.37935	1.56419	1.67548	1.27516	1.54484	1.68452	1.55484	1.61516	1.37871	1.27484	1.36032	1.59032	1.40419
f103	1.3971	1.59065	1.61613	1.33742	1.43194	1.59065	1.37484	1.54806	1.58968	1.36387	1.52581	1.64581	1.19032	1.41355	1.70194	1.50968	1.43539	1.59065	1.19065	1.44258	1.59613	1.40548	1.39935	1.28581	1.61871	1.28516	1.61645	1.35935	1.49581	1.51355	1.44387	1.41871	1.58419	1.4229	1.71065	1.65097	1.36516	1.52097	1.66839	1.30419	1.52097	1.61677	1.52903	1.64806	1.40839	1.28903	1.35516	1.59613	1.46871
f224	1.42226	1.42613	1.42323	1.44194	1.48871	1.4371	1.42323	1.42871	1.43484	1.40581	1.44645	1.43419	1.25548	1.46	1.42065	1.4129	1.4825	1.43645	1.25645	1.4271	1.41742	1.40871	1.40323	1.32258	1.43806	1.36581	1.41645	1.38645	1.43452	1.45548	1.40581	1.41613	1.43323	1.47581	1.42871	1.42839	1.45484	1.40742	1.42194	1.35516	1.41065	1.42258	1.41484	1.47323	1.38516	1.25806	1.40871	1.47484	1.43839
f102	1.39032	1.58387	1.60419	1.31774	1.42677	1.59355	1.36	1.57032	1.59387	1.35323	1.54097	1.62226	1.16516	1.42	1.72484	1.47	1.42604	1.5929	1.17129	1.43484	1.58806	1.37742	1.39065	1.25903	1.60226	1.27226	1.61097	1.34806	1.50129	1.50032	1.43194	1.39258	1.57032	1.42387	1.73032	1.60935	1.35516	1.52065	1.69129	1.26355	1.51935	1.5571	1.50935	1.59581	1.37065	1.29935	1.35419	1.53968	1.44806
f223	1.36774	1.49806	1.48935	1.32548	1.41258	1.50839	1.3929	1.53355	1.50613	1.3629	1.59065	1.52484	1.16903	1.41677	1.50032	1.54161	1.41345	1.50839	1.18871	1.44645	1.50097	1.38129	1.37645	1.28806	1.51194	1.27871	1.51032	1.32871	1.53677	1.48613	1.45839	1.38355	1.49161	1.37548	1.50581	1.52226	1.36097	1.59935	1.51968	1.28613	1.58968	1.50226	1.59452	1.49774	1.35903	1.34387	1.36645	1.46613	1.41258
f222	1.46114	1.46438	1.46405	1.40771	1.50518	1.44139	1.50551	1.44106	1.43977	1.47085	1.43653	1.48931	1.341	1.48348	1.47668	1.43135	1.57377	1.44139	1.35395	1.45013	1.46211	1.48931	1.45887	1.41807	1.44203	1.4022	1.44041	1.42098	1.40803	1.47215	1.41775	1.46373	1.45045	1.57481	1.46373	1.44041	1.53076	1.40317	1.45499	1.45078	1.41904	1.41872	1.43394	1.5081	1.44916	1.26295	1.45013	1.4783	1.54372
f343	1.38194	1.38516	1.35581	1.35129	1.43645	1.35613	1.41742	1.35806	1.35516	1.41452	1.36613	1.37129	1.20806	1.40419	1.38032	1.34484	1.47508	1.35613	1.22903	1.36355	1.36032	1.41097	1.39903	1.30484	1.35516	1.33452	1.37484	1.36419	1.33935	1.38097	1.36742	1.40806	1.37226	1.47871	1.38774	1.36419	1.52097	1.34258	1.37387	1.36452	1.34516	1.34548	1.35129	1.40129	1.36	1.21581	1.40065	1.37581	1.40903
f101	1.36839	1.63935	1.62032	1.31645	1.41161	1.69935	1.34613	1.62323	1.69581	1.3371	1.53323	1.63516	1.19	1.40097	1.63839	1.50161	1.39119	1.69935	1.19742	1.41516	1.60742	1.36968	1.38871	1.2771	1.82484	1.25839	1.68129	1.3371	1.49161	1.50097	1.44806	1.36935	1.62839	1.37935	1.70194	1.63129	1.37129	1.55484	1.7229	1.27935	1.54065	1.66226	1.52484	1.6271	1.36226	1.2971	1.36258	1.59323	1.37871
f100	1.35452	1.57742	1.62484	1.31968	1.4	1.6371	1.34355	1.58839	1.63516	1.31871	1.50613	1.63903	1.16742	1.40355	1.65774	1.46419	1.40668	1.63645	1.18839	1.38613	1.5829	1.3671	1.35419	1.25774	1.60806	1.26871	1.60129	1.31677	1.46645	1.49516	1.40387	1.37806	1.58	1.39032	1.61355	1.65	1.37452	1.53548	1.57774	1.28065	1.53032	1.64548	1.54097	1.59871	1.33	1.27806	1.36323	1.58065	1.4229
f221	1.50839	1.41387	1.39097	1.34774	1.42839	1.3629	1.45194	1.37323	1.36258	1.46	1.37935	1.40968	1.23484	1.39484	1.39742	1.35613	1.49024	1.36226	1.25516	1.43548	1.38968	1.50226	1.49065	1.34452	1.39871	1.34194	1.38613	1.46387	1.35387	1.42065	1.42258	1.46258	1.38548	1.44806	1.41129	1.38581	1.41871	1.34613	1.41419	1.37323	1.35903	1.37355	1.3671	1.41968	1.47935	1.22903	1.38871	1.39032	1.42935
f220	1.37548	1.38903	1.41129	1.34677	1.56097	1.4071	1.41871	1.41935	1.40419	1.37323	1.41387	1.41774	1.16935	1.54548	1.43065	1.41129	1.43442	1.4071	1.1929	1.39323	1.38742	1.38387	1.37387	1.30226	1.40226	1.30419	1.3871	1.32935	1.40968	1.40097	1.37258	1.38161	1.41613	1.47032	1.42903	1.40871	1.45194	1.39355	1.41323	1.32903	1.39097	1.37	1.40806	1.45484	1.34258	1.26742	1.4071	1.46871	1.49548
f340	1.54226	1.39903	1.34645	1.38129	1.45	1.34806	1.4471	1.35032	1.34516	1.46129	1.40323	1.37677	1.24581	1.38774	1.37355	1.37032	1.4683	1.34742	1.25903	1.49871	1.35935	1.50484	1.53613	1.30806	1.38581	1.37097	1.36806	1.57613	1.36484	1.44774	1.44516	1.46194	1.38548	1.39387	1.36742	1.36452	1.37	1.34419	1.37935	1.34613	1.36871	1.34516	1.37806	1.39839	1.48516	1.23806	1.33968	1.35548	1.38355
f109	1.36806	1.45548	1.49581	1.30484	1.37613	1.44871	1.31258	1.48387	1.44806	1.33548	1.40355	1.49968	1.36613	1.33129	1.52935	1.39323	1.38668	1.44871	1.35032	1.39839	1.47	1.35742	1.35226	1.36742	1.46419	1.30871	1.46323	1.3329	1.40129	1.43	1.3671	1.36258	1.45613	1.36194	1.50968	1.46742	1.34419	1.40258	1.48806	1.30774	1.4129	1.47839	1.40484	1.51226	1.36419	1.25613	1.3329	1.5	1.39516
f108	1.4671	1.38484	1.37774	1.41387	1.41742	1.38581	1.42742	1.37548	1.38548	1.42581	1.39742	1.39968	1.22871	1.37161	1.38968	1.39484	1.46185	1.38581	1.25387	1.41968	1.38032	1.43065	1.45194	1.31032	1.39129	1.3571	1.37935	1.42258	1.38194	1.39839	1.41194	1.41	1.37355	1.40129	1.40452	1.39452	1.37839	1.38871	1.39323	1.33871	1.37806	1.35548	1.39	1.39323	1.42677	1.2229	1.38903	1.38323	1.39903
f229	1.24419	1.20161	1.21935	1.26065	1.27839	1.18226	1.2071	1.17516	1.18452	1.24484	1.19581	1.23935	1.89935	1.20258	1.20387	1.24194	1.28763	1.1829	1.80742	1.22516	1.21226	1.23065	1.22839	1.51677	1.19548	1.36645	1.19839	1.24065	1.2	1.23032	1.22065	1.24032	1.19581	1.23677	1.17516	1.18581	1.23032	1.18742	1.19032	1.46355	1.20129	1.18871	1.19839	1.23065	1.26065	1.13226	1.18032	1.16645	1.23452
f228	1.39903	1.36355	1.34839	1.34774	1.38839	1.33581	1.39	1.3229	1.33226	1.41774	1.35129	1.36645	1.22065	1.37032	1.35871	1.32839	1.46572	1.33516	1.23226	1.36129	1.37097	1.38742	1.38903	1.33871	1.35742	1.33419	1.33452	1.34516	1.36323	1.37161	1.35032	1.39774	1.35387	1.43032	1.38484	1.34774	1.44387	1.31194	1.35097	1.36871	1.3271	1.34871	1.33581	1.37452	1.36548	1.21097	1.38226	1.36194	1.4071
f349	1.37548	1.54903	1.55258	1.33968	1.41742	1.53355	1.37968	1.59355	1.53194	1.33323	1.57903	1.57387	1.19065	1.40935	1.55	1.54419	1.39829	1.5329	1.19871	1.41516	1.52226	1.36258	1.36935	1.27258	1.56742	1.27839	1.54194	1.33839	1.55742	1.50097	1.45387	1.36161	1.56323	1.35355	1.53806	1.5571	1.35452	1.61548	1.56484	1.28065	1.59161	1.55387	1.58935	1.56968	1.35323	1.3029	1.36452	1.52548	1.4071
f107	1.38677	1.46742	1.47355	1.34065	1.47484	1.46677	1.39129	1.49194	1.46516	1.38161	1.4829	1.49097	1.17484	1.55484	1.52	1.45032	1.42636	1.46677	1.18097	1.42065	1.48129	1.38161	1.37226	1.26258	1.46387	1.29097	1.49516	1.33548	1.46194	1.50516	1.39419	1.40677	1.47903	1.4129	1.50419	1.49484	1.41935	1.48484	1.48774	1.29387	1.49677	1.47839	1.47194	1.59516	1.35839	1.30065	1.36419	1.5729	1.45129
f106	1.38548	1.46774	1.48677	1.32161	1.47839	1.46484	1.37097	1.51935	1.46097	1.3671	1.48613	1.49387	1.15452	1.53065	1.49258	1.43839	1.41765	1.46484	1.17355	1.41323	1.49581	1.35871	1.37355	1.27452	1.48484	1.28355	1.46387	1.33613	1.45871	1.50032	1.40387	1.39226	1.4671	1.42	1.49677	1.48032	1.41968	1.48903	1.48032	1.28323	1.47871	1.4771	1.48484	1.53871	1.36323	1.27677	1.36452	1.53613	1.41
f227	1.38452	1.44065	1.45	1.33258	1.41387	1.44839	1.40194	1.44258	1.44548	1.38548	1.46419	1.46742	1.20258	1.43355	1.43774	1.49387	1.4512	1.44774	1.22548	1.40194	1.43065	1.3871	1.37581	1.29774	1.46548	1.30516	1.42129	1.33774	1.44903	1.42677	1.42935	1.38484	1.44323	1.40581	1.4329	1.45452	1.41129	1.46258	1.46806	1.34032	1.48065	1.44806	1.49903	1.46677	1.37323	1.29355	1.40516	1.44677	1.39774
f348	1.36742	1.60452	1.6171	1.30097	1.40355	1.61903	1.35226	1.95226	1.6171	1.33419	1.55387	1.62935	1.17	1.42419	1.59516	1.48806	1.38345	1.61903	1.18484	1.40742	1.60032	1.35226	1.38452	1.26613	1.61129	1.25065	1.58774	1.31161	1.49742	1.50548	1.41871	1.37742	1.65871	1.40645	1.56387	1.54032	1.35903	1.5471	1.61	1.25355	1.51742	1.62935	1.51581	1.61484	1.3329	1.27355	1.35226	1.56387	1.42387
f105	1.38065	1.60903	1.61194	1.34097	1.41226	1.61484	1.38419	1.5729	1.61129	1.38032	1.51323	1.63387	1.18032	1.42484	1.72419	1.47903	1.41926	1.61484	1.1929	1.43258	1.57258	1.40065	1.4029	1.28742	1.73839	1.29387	1.68581	1.37323	1.47484	1.48097	1.43968	1.41452	1.62645	1.42774	1.82581	1.60677	1.38548	1.50903	1.79129	1.28968	1.4929	1.57194	1.48935	1.59548	1.36742	1.27645	1.36645	1.54355	1.45871
f226	1.70581	1.42645	1.3971	1.35581	1.45935	1.40323	1.47452	1.37968	1.40419	1.51516	1.45323	1.41645	1.22226	1.38806	1.38419	1.38742	1.46475	1.40323	1.25161	1.56677	1.40548	1.56	1.96806	1.30839	1.43065	1.33774	1.41613	1.57774	1.39935	1.48097	1.54677	1.48161	1.42129	1.42387	1.41419	1.39387	1.39032	1.37742	1.43194	1.32452	1.39484	1.39323	1.37581	1.42065	1.53774	1.22742	1.36	1.39323	1.40516
[truncated: 301 more columns]
