# Supplementary material for: Genetic diversity analysis of a flax (Linum usitatissimum L.) global collection
Source: BMC Genomics. 2020 Aug 14;21:557. doi: 10.1186/s12864-020-06922-2 (PMC7430851; doi:10.1186/s12864-020-06922-2)
Supplement: Supplementary file 10 — Additional file 10: Figure S2a-b. Chromosome-wise LD decay rate considering whole collection. [file 12864_2020_6922_MOESM10_ESM.zip]

Archive with 2 entries (2 files):
- Additional file 10 Figure S2a.tif
- Additional file 10 Figure S2b.tif
